# Supplementary material for: Comparison of monocyte gene expression among patients with neurocysticercosis-associated epilepsy, Idiopathic Epilepsy and idiopathic headaches in India
Source: PLoS Negl Trop Dis. 2017 Jun 16;11(6):e0005664. doi: 10.1371/journal.pntd.0005664 (PMC5489221; doi:10.1371/journal.pntd.0005664)
Supplement: S1 Dataset — Please refer to the readme tab for more details. (XLSX) [file pntd.0005664.s003.xlsx]

## Sheet: Readme
Genotypic Technology/(SO_2022) QF/LAB/26
Column Header	Description
ProbeName	Unique probe identifier
Fold	Fold change calculated is log base 2
Geomean Fold	Geometric mean Fold of Replicate samples
Regarding Non-Coding Probes in the Array :
The non-coding RNAs are included in the GXP arrays to understand their role in gene regulation and complement gene expression studies. The non-coding RNA and mRNA are often functionally related, a combined analysis of non-coding and mRNA expression would potentially provide much more information concerning non-coding RNA function than separate analyses.
The non-coding RNA along with mRNA probes in the GXP array is the standard design by Agilent. For more details, please refer to the following link
http://www.agilent.com/about/newsroom/presrel/2008/06nov-ca08072.html

## Sheet: all groups
ProbeName	Coding /Non Coding	GeneName	SystematicName	Description	Chromosome Number	Fold_Idiopathic_Headache_1	Fold_Idiopathic_Headache_2	Fold_Idiopathic_Headache_3	Fold_Idiopathic_Headache_4	Geomean_Idiopathic_Headache	Fold_Idiopathic_Epilepsy_1	Fold_Idiopathic_Epilepsy_2	Fold_Idiopathic_Epilepsy_3	Fold_Idiopathic_Epilepsy_4	Fold_Idiopathic_Epilepsy_5	Fold_Idiopathic_Epilepsy_6	Geomean_Idiopathic_Epilepsy	Up out of 6 samples	Down out of 6 samples	Fold_NCC_1	Fold_NCC_2	Fold_NCC_3	Fold_NCC_4	Fold_NCC_5	Fold_NCC_6	Geomean_NCC	Up out of 6 samples	Down out of 6 samples
A_19_P00315459	Non-Codingoding	U66048	U66048	Unknown	chrX	-0.601955	0.00302506	0.462331	-0.00302506	-0.034906	-0.372245	-0.873591	-0.551519	-0.544539	-0.937227	-0.404229	-0.613892	0	2	-0.373222	-1.18669	-0.397891	-0.913064	-0.780205	-0.567397	-0.703079	0	3
A_19_P00315493	Non-Codingoding	LOC145474	NR_027046	ref|Homo sapiens uncharacterized LOC145474 (LOC145474), non-coding RNA [NR_027046]	chr14	0.26824	0.272129	-0.26824	-1.18757	-0.22886	-0.225499	-1.20358	-3.43271	-3.42533	-2.63848	-2.83467	-2.29338	0	5	-0.520608	-1.04423	-0.0913892	-0.0975895	-2.93814	-1.84988	-1.09031	0	3
A_19_P00315506	Coding	KIAA0040	NM_001162893	ref|Homo sapiens KIAA0040 (KIAA0040), transcript variant 1, mRNA [NM_001162893]	chr1	-0.855749	0.137219	-0.137219	0.634948	-0.0552005	-0.186439	0.296542	1.0791	0.94756	1.24378	0.264932	0.607579	3	0	0.366433	0.945005	0.374903	0.366081	0.60909	1.15408	0.635932	3	0
A_19_P00315524	Non-Codingoding	MIAT	NR_003491	ref|Homo sapiens myocardial infarction associated transcript (non-protein coding) (MIAT), transcript variant 1, non-coding RNA [NR_003491]	chr22	0.703734	-1.2199	0.20803	-0.20803	-0.129042	0.321574	0.838043	1.05289	1.11493	-1.00448	2.2238	0.757794	4	1	-0.0633709	-1.66407	-1.91108	-0.802035	-1.20335	-0.275379	-0.986547	0	4
A_19_P00315550	Non-Codingoding	LOC400043	NR_026656	ref|Homo sapiens uncharacterized LOC400043 (LOC400043), non-coding RNA [NR_026656]	chr12	-0.250836	0.250836	0.270198	-1.09217	-0.205493	-0.37731	-0.875159	-0.487375	-0.65978	-1.70116	-0.57964	-0.780071	0	3	-1.10386	-1.42832	-0.382687	-1.23151	-0.395807	-0.292033	-0.805703	0	3
A_19_P00315551	Non-Codingoding	LOC400043	NR_026656	ref|Homo sapiens uncharacterized LOC400043 (LOC400043), non-coding RNA [NR_026656]	chr12	-0.117377	0.137278	0.117377	-1.09077	-0.238374	-0.0278442	-1.35326	-0.759197	-0.298274	-1.13595	-0.494684	-0.678203	0	3	-1.15915	-1.75971	-0.588622	-1.22726	-0.512736	0.113771	-0.855619	0	3
A_19_P00315581	Non-Codingoding	FLJ30838	NR_033873	ref|Homo sapiens uncharacterized LOC400955 (FLJ30838), non-coding RNA [NR_033873]	chr2	-0.591392	-0.0336189	0.267336	0.0336189	-0.0810139	0.0649085	-0.00890875	-1.25715	-1.24191	-0.471129	-1.36784	-0.713672	0	3	0.198926	0.313121	-0.669626	0.107255	-1.12095	-1.20776	-0.396506	0	3
A_19_P00315583	Non-Codingoding	LOC100130691	NR_026966	ref|Homo sapiens uncharacterized LOC100130691 (LOC100130691), non-coding RNA [NR_026966]	chr2	-0.505901	1.07565	0.505901	-0.95678	0.0297184	-0.783002	-0.142446	0.998866	-0.0939105	0.285851	0.427165	0.115421	1	1	0.916743	0.910038	0.194614	0.308328	0.492812	-0.386502	0.406006	2	0
A_19_P00315584	Non-Codingoding	LOC100130691	NR_026966	ref|Homo sapiens uncharacterized LOC100130691 (LOC100130691), non-coding RNA [NR_026966]	chr2	-0.0151188	0.46622	0.0151188	-1.2887	-0.20562	-0.668948	-0.694724	0.439226	-0.58435	0.0333145	0.0701273	-0.234226	0	2	0.526286	0.382238	-0.0701506	-0.342618	-0.0185425	-0.994677	-0.0862439	0	1
A_19_P00315593	Non-Codingoding	XLOC_004643	ENST00000521373	gb|DB301429 BRAMY2 Homo sapiens cDNA clone BRAMY2002043 3', mRNA sequence [DB301429]	chr5	-0.548335	-0.241742	0.251703	0.241742	-0.0741582	-0.398678	0.00410438	-1.08778	-0.988432	-0.893469	-1.37186	-0.789352	0	4	-0.279976	-1.32649	-0.847195	-0.311565	-0.855912	-1.26276	-0.813983	0	4
A_19_P00315601	Non-Codingoding	XLOC_l2_015760	TCONS_l2_00030536	linc|BROAD Institute lincRNA (XLOC_l2_015760), lincRNA [TCONS_l2_00030536]	chrX	0.153202	0.197781	-0.153202	-0.463062	-0.0663202	0.452816	0.0308733	0.260141	0.322554	0.104429	0.281	0.241969	0	0	-0.099781	-0.433536	-0.364438	-0.073638	0.297878	0.362736	-0.0517964	0	0
A_19_P00315603	Non-Codingoding	XLOC_l2_015760	TCONS_l2_00030536	linc|BROAD Institute lincRNA (XLOC_l2_015760), lincRNA [TCONS_l2_00030536]	chrX	0.527437	0.0956702	-0.386917	-0.0956702	0.03513	1.00585	0.275035	0.469173	0.548041	0.58957	0.821908	0.618263	2	0	-0.0351429	-0.462614	-0.252359	0.132917	0.496266	1.01642	0.149247	1	0
A_19_P00315651	Non-Codingoding	LOC100652730	XR_132670	ref|PREDICTED: Homo sapiens hypothetical LOC100652730 (LOC100652730), miscRNA [XR_132670]	chr20	0.719253	0.0513194	-0.0513194	-1.39618	-0.169232	-0.465934	-1.05577	-1.11141	-0.432967	-1.71799	-0.570941	-0.892502	0	3	-1.47703	-1.18459	-0.574924	-0.720981	-0.42994	-0.484705	-0.81203	0	3
A_19_P00315668	Coding	HIPK2	NM_022740	ref|Homo sapiens homeodomain interacting protein kinase 2 (HIPK2), transcript variant 1, mRNA [NM_022740]	chr7	0.517759	0.384803	-0.441289	-0.384803	0.0191175	-0.140723	0.152044	-0.387596	-0.181494	0.31065	-0.0653842	-0.0520841	0	0	0.524584	0.323704	0.0200169	0.361665	-0.285214	-0.393503	0.0918755	0	0
A_19_P00315716	Non-Codingoding	SNORA71A	NR_002911	ref|Homo sapiens small nucleolar RNA, H/ACA box 71A (SNORA71A), small nucleolar RNA [NR_002911]	chr20	-0.283391	0.772489	-0.142171	0.142171	0.122275	-0.0385652	0.520143	-0.142027	0.195827	-0.26162	-0.260415	0.00222381	0	0	-0.346987	0.272526	0.130438	-0.297	-0.0632114	0.307101	0.000477715	0	0
A_19_P00315717	Coding	FAM200B	NM_001145191	ref|Homo sapiens family with sequence similarity 200, member B (FAM200B), mRNA [NM_001145191]	chr4	-0.280292	0.399282	0.0353055	-0.0353055	0.0297475	0.425667	0.200615	0.151362	-0.059505	0.422094	-0.626284	0.0856581	0	1	-0.331748	-0.0362315	0.000249386	-0.189499	0.272391	0.191455	-0.0155637	0	0
A_19_P00315718	Coding	FAM200B	NM_001145191	ref|Homo sapiens family with sequence similarity 200, member B (FAM200B), mRNA [NM_001145191]	chr4	-0.131526	0.279741	-0.0213437	0.0213437	0.0370538	0.428438	0.202258	-0.0388284	-0.231147	0.374144	-0.594357	0.023418	0	0	-0.168074	-0.107603	-0.218972	-0.125702	0.184422	-0.019094	-0.0758371	0	0
A_19_P00315738	Non-Codingoding	LOC100506342	XR_113168	ref|PREDICTED: Homo sapiens hypothetical LOC100506342 (LOC100506342), miscRNA [XR_113168]	chr8	0.797843	0.14862	-0.14862	-0.662773	0.0337675	1.16345	-0.792614	-3.20593	-3.5077	-3.6171	-1.99702	-1.99282	1	5	1.01977	0.31311	0.424633	0.552337	-2.65558	-1.32847	-0.279032	1	2
A_19_P00315764	Non-Codingoding	LOC644277	XR_110541	ref|PREDICTED: Homo sapiens hypothetical LOC644277 (LOC644277), miscRNA [XR_110541]	chr11	-0.10137	0.208124	-0.0478463	0.0478463	0.0266883	0.548577	-0.0911789	-0.263922	-0.841146	-0.359895	-0.929327	-0.322815	0	2	-0.314701	-0.959603	0.155931	-0.00065136	0.0243969	-0.0527082	-0.191223	0	1
A_19_P00315780	Non-Codingoding	LOC100506342	XR_113168	ref|PREDICTED: Homo sapiens hypothetical LOC100506342 (LOC100506342), miscRNA [XR_113168]	chr8	0.832317	0.151176	-0.151176	-0.646198	0.0465298	1.13557	-0.799195	-3.23718	-3.7306	-3.46023	-1.85628	-1.99132	1	5	0.984448	0.340018	0.589593	0.61264	-2.6271	-1.27706	-0.229577	2	2
A_19_P00315810	Non-Codingoding	XLOC_001906	ENST00000455068	linc|BROAD Institute lincRNA (XLOC_001906), lincRNA [TCONS_00003130]	chr2	-0.275632	-0.113558	0.365287	0.113558	0.0224138	0.453552	-0.0199254	-1.30293	-0.548822	-0.522081	-1.16467	-0.517479	0	2	-0.201038	-0.653104	-0.244609	0.0310867	-0.946537	-0.399866	-0.402345	0	2
A_19_P00315824	Non-Codingoding	LOC100505495	NR_040109	ref|Homo sapiens uncharacterized LOC100505495 (LOC100505495), non-coding RNA [NR_040109]	chr19	0.280668	-0.276858	-0.21187	0.21187	0.000952362	0.65798	0.261765	-1.11256	-0.964963	-0.458824	-1.04314	-0.44329	1	3	0.210739	-0.369936	-0.418156	-0.0417857	-0.920454	-0.264818	-0.300735	0	1
A_19_P00315826	Non-Codingoding	XLOC_001148	EF413001	linc|BROAD Institute lincRNA (XLOC_001148), lincRNA [TCONS_00000111]	chr1	1.00146	0.1558	-0.1558	-1.17518	-0.0434296	0.146913	-0.473607	-0.0696566	-1.4089	-2.40457	-1.37176	-0.930264	0	3	-1.73633	-1.64916	0.714133	-1.02899	-1.38035	-0.752681	-0.972229	1	5
A_19_P00315843	Non-Codingoding	SCARNA16	NR_003013	ref|Homo sapiens small Cajal body-specific RNA 16 (SCARNA16), guide RNA [NR_003013]	chr17	-0.916919	-0.27349	0.27349	0.845007	-0.0179781	1.60552	0.201506	1.0978	0.807196	0.682098	0.955666	0.891631	5	0	-1.55388	-1.90845	-0.330194	-1.84111	0.24595	1.08925	-0.716405	1	3
A_19_P00315869	Non-Codingoding	XLOC_011568	AK090766	Unknown	chr15	-0.681356	-0.148889	0.148889	0.696989	0.00390816	0.483778	0.817488	-0.716216	0.0810237	0.034349	-0.59858	0.0169739	1	1	0.677257	0.429079	-0.0893884	0.46784	-0.863676	-0.134977	0.0810224	1	1
A_19_P00315914	Non-Codingoding	XLOC_007868	TCONS_00016491	linc|BROAD Institute lincRNA (XLOC_007868), lincRNA [TCONS_00016491]	chr9	0.662456	0.117093	-0.117093	-0.486542	0.0439785	-0.196554	-0.466377	-0.915669	-0.421678	-1.4196	-1.61265	-0.838755	0	3	-0.916121	-0.861586	-0.799016	-0.939754	-0.676545	-0.946373	-0.856566	0	6
A_19_P00315936	Non-Codingoding	XLOC_l2_010239	TCONS_l2_00020134	linc|BROAD Institute lincRNA (XLOC_l2_010239), lincRNA [TCONS_l2_00020134]	chr3	0.298954	-0.298954	-0.794442	0.559943	-0.0586248	0.876668	-0.055141	-1.65982	-0.87328	-0.447848	-1.17146	-0.555148	1	3	0.311914	-0.336562	-0.745971	0.242767	-0.635071	-0.701247	-0.310695	0	3
A_19_P00315941	Non-Codingoding	ENST00000432194	ENST00000432194	Unknown	chr3	0.182131	-0.182131	0.504327	-0.324154	0.0450432	0.311576	1.41468	1.30038	-0.373334	-0.622951	0.963596	0.498992	3	1	-0.145155	0.178781	0.535746	0.513268	0.240705	1.15344	0.412797	1	0
A_19_P00315967	Non-Codingoding	XLOC_011803	TCONS_00024895	linc|BROAD Institute lincRNA (XLOC_011803), lincRNA [TCONS_00024895]	chr16	0.00951385	-0.00951385	0.46472	-0.0358162	0.107226	-0.0106378	-1.41156	-1.18528	-0.876244	-1.24357	-1.60648	-1.05563	0	5	-0.222406	-0.375649	-0.357899	-1.48855	-0.6875	-0.930703	-0.677119	0	3
A_19_P00316000	Non-Codingoding	FLJ43663	NR_015431	ref|Homo sapiens uncharacterized LOC378805 (FLJ43663), transcript variant 1, non-coding RNA [NR_015431]	chr7	-0.344903	0.344903	0.92591	-1.0816	-0.0389225	1.06961	-1.56405	-1.14553	-1.83231	-1.91648	-0.132369	-0.92019	1	4	-0.0416911	-0.6366	-0.0163486	0.906556	-0.801092	-1.029	-0.269697	1	3
A_19_P00316034	Non-Codingoding	SNHG11	NR_003239	ref|Homo sapiens small nucleolar RNA host gene 11 (non-protein coding) (SNHG11), non-coding RNA [NR_003239]	chr20	-0.841913	0.0108361	0.231674	-0.0108361	-0.15256	-0.310142	0.224162	0.775579	0.145491	-0.221487	-0.146426	0.077863	1	0	-0.0835362	-0.604224	0.845551	-0.403895	0.309675	0.363587	0.0711931	1	1
A_19_P00316050	Non-Codingoding	LOC100506860	XR_108813	ref|PREDICTED: Homo sapiens hypothetical LOC100506860, transcript variant 1 (LOC100506860), miscRNA [XR_108813]	chr7	-0.919241	0.688275	0.748461	-0.688275	-0.0426952	-0.955612	-0.246871	-1.31189	-1.58112	-1.49971	-0.327801	-0.987167	0	4	-0.254771	-1.58134	-0.0149343	-0.334203	-0.611085	-0.370405	-0.52779	0	2
A_19_P00316063	Non-Codingoding	LOC100506190	BC038559	Unknown	chr9	-0.427069	-0.196074	0.196074	0.822556	0.0988718	0.85597	1.17076	1.09797	1.33357	0.907637	0.193752	0.926609	5	0	0.604354	0.322879	0.0729136	0.499989	1.67098	0.593779	0.627482	2	0
A_19_P00316105	Non-Codingoding	L3MBTL1	ENST00000422861	ref|PREDICTED: Homo sapiens hypothetical LOC100505763 (LOC100505763), miscRNA [XR_109604]	chr20	0.00287032	0.351214	-0.00287032	-0.230675	0.0301347	-0.227852	0.81413	0.964679	0.970789	0.662477	0.675959	0.643364	5	0	0.80289	0.614129	0.17265	0.416127	0.657164	0.421963	0.514154	3	0
A_19_P00316107	Non-Codingoding	L3MBTL1	ENST00000422861	ref|PREDICTED: Homo sapiens hypothetical LOC100505763 (LOC100505763), miscRNA [XR_109604]	chr20	-0.412527	0.471535	-0.0138478	0.0138478	0.0147519	0.219397	0.823507	1.19143	1.19992	0.860221	0.920746	0.869204	5	0	0.842164	0.562179	0.395209	0.399149	0.753115	0.620869	0.595447	3	0
A_19_P00316159	Non-Codingoding	XLOC_l2_007876	ENST00000415520	linc|BROAD Institute lincRNA (XLOC_l2_007876), lincRNA [TCONS_l2_00015692]	chr2	-0.58069	-0.607744	0.58069	2.07355	0.366453	1.47137	3.18364	0.721679	1.4432	2.62977	1.40155	1.80853	6	0	2.12083	-2.68669	2.13932	1.43768	1.38976	2.45897	1.14331	5	1
A_19_P00316185	Non-Codingoding	XLOC_005810	TCONS_00012257	linc|BROAD Institute lincRNA (XLOC_005810), lincRNA [TCONS_00012257]	chr6	0.65614	-0.822577	-0.621367	0.621367	-0.0416091	1.5918	-0.190187	-1.45675	-1.78938	-0.109525	-1.52295	-0.579499	1	3	-0.357324	-0.956981	-0.95166	-0.236636	-1.54412	-0.510219	-0.75949	0	3
A_19_P00316187	Non-Codingoding	LOC100505687	NR_038301	ref|Homo sapiens uncharacterized LOC100505687 (LOC100505687), transcript variant 1, non-coding RNA [NR_038301]	chr3	0.668925	-0.668925	1.81608	-1.53066	0.071355	-0.4392	-1.50427	-1.09469	-1.18482	-2.2344	-2.65699	-1.51906	0	5	-1.13073	-1.71203	-0.647348	-2.11949	-0.760463	-2.54171	-1.4853	0	6
A_19_P00316194	Non-Codingoding	MIAT	NR_003491	ref|Homo sapiens myocardial infarction associated transcript (non-protein coding) (MIAT), transcript variant 1, non-coding RNA [NR_003491]	chr22	0.208071	-0.208071	0.2102	-1.08152	-0.217831	-0.189622	-0.76162	0.235491	-0.212722	-1.37653	0.398495	-0.317751	0	2	-0.52268	-1.27754	0.219972	-0.935327	-0.423779	-0.121434	-0.51013	0	2
A_19_P00316199	Coding	STRN	NM_003162	ref|Homo sapiens striatin, calmodulin binding protein (STRN), mRNA [NM_003162]	chr2	-0.552912	-0.0113757	0.465223	0.0113757	-0.0219221	-0.111119	1.01312	2.20537	2.27613	1.45133	1.78988	1.43745	5	0	0.6426	0.68855	0.561778	0.353262	1.77917	1.13358	0.859822	4	0
A_19_P00316200	Coding	STRN	NM_003162	ref|Homo sapiens striatin, calmodulin binding protein (STRN), mRNA [NM_003162]	chr2	-0.0760884	-0.433227	0.201225	0.0760884	-0.0580004	-0.48561	0.67397	2.10076	2.07076	1.39144	1.70897	1.24338	5	0	0.510465	0.529085	0.705367	0.485687	1.89923	1.15165	0.880247	3	0
A_19_P00316202	Non-Codingoding	LOC286149	XR_132545	ref|PREDICTED: Homo sapiens hypothetical LOC286149 (LOC286149), miscRNA [XR_132545]	chr8	-0.661504	-0.03636	0.03636	0.926801	0.0663241	-0.446031	-0.671063	-1.1085	-0.957137	-1.18236	-0.683893	-0.841497	0	5	-0.936908	-1.33158	-0.660956	-0.755513	-0.430025	-0.98301	-0.849665	0	5
A_19_P00316225	Non-Codingoding	LOC100506924	XR_110015	ref|PREDICTED: Homo sapiens hypothetical LOC100506924 (LOC100506924), miscRNA [XR_110015]	chr3	0.185784	-0.0382085	0.0382085	-1.03076	-0.211244	-0.213888	-1.2132	-1.28867	-0.867281	-1.42109	-1.95419	-1.15972	0	5	-1.38436	-1.8398	-1.14901	-1.31797	-1.09177	-1.50968	-1.3821	0	6
A_19_P00316284	Non-Codingoding	XLOC_004598	AK126541	Unknown	chr5	-0.369809	0.369809	0.407846	-0.536045	-0.0320495	0.404018	-0.405021	-1.10297	-0.439289	-0.759603	-0.684083	-0.497825	0	3	-0.406563	-1.20859	-0.439822	-0.68033	-0.849687	-0.407633	-0.665438	0	3
A_19_P00316286	Non-Codingoding	LOC401320	NR_038889	ref|Homo sapiens uncharacterized LOC401320 (LOC401320), non-coding RNA [NR_038889]	chr7	-0.0786445	0.345086	0.0786445	-0.543906	-0.0497048	-0.372203	0.144213	0.0363081	0.0997827	-0.0810959	-0.19289	-0.060981	0	0	-0.318055	-0.220824	0.243765	-0.308767	-0.530803	0.17998	-0.159118	0	0
A_19_P00316326	Coding	MAP3K13	NM_001242317	ref|Homo sapiens mitogen-activated protein kinase kinase kinase 13 (MAP3K13), transcript variant 3, mRNA [NM_001242317]	chr3	0.728931	-0.189946	0.161402	-0.161402	0.134746	-0.871955	-0.440628	-0.528992	-1.00572	-0.838899	-0.890414	-0.762769	0	4	0.0444963	-0.529381	-0.0738628	-0.472842	-0.244995	-0.301638	-0.263037	0	0
A_19_P00316333	Non-Codingoding	LOC100506714	NR_038956	ref|Homo sapiens uncharacterized LOC100506714 (LOC100506714), transcript variant 1, non-coding RNA [NR_038956]	chr22	-0.559802	0.716187	-0.396649	0.396649	0.0390962	-0.0740171	0.761965	1.2842	0.243252	0.853298	0.626504	0.615867	4	0	0.443557	1.57994	1.01624	0.359159	0.571665	1.30211	0.878778	3	0
A_19_P00316340	Non-Codingoding	LOC100506860	XR_108813	ref|PREDICTED: Homo sapiens hypothetical LOC100506860, transcript variant 1 (LOC100506860), miscRNA [XR_108813]	chr7	1.165	-0.225421	0.225421	-0.838999	0.0814993	1.13352	-0.234608	-3.29296	-3.65744	-3.942	-1.71246	-1.95099	1	4	-1.1009	-1.49238	-0.27647	-0.483237	-2.78778	-1.95659	-1.34956	0	4
A_19_P00316341	Non-Codingoding	LOC100506860	XR_108813	ref|PREDICTED: Homo sapiens hypothetical LOC100506860, transcript variant 1 (LOC100506860), miscRNA [XR_108813]	chr7	1.36326	-0.10173	0.10173	-1.01409	0.0872902	0.956112	-0.760176	-2.45774	-2.51565	-3.44347	-1.59607	-1.63616	1	5	-1.04438	-1.3395	-0.269759	-0.555426	-2.29373	-1.5281	-1.17182	0	4
A_19_P00316344	Coding	Q8E8P5	BC007236	tc|Q8E8P5_SHEON (Q8E8P5) Polysaccharide deacetylase family protein, partial (5%) [THC2637826]	chr9	-0.542997	0.626628	0.542997	-0.564174	0.0156137	-0.400086	-0.620583	0.219307	0.00426197	-0.819768	0.260037	-0.226138	0	2	-0.935996	-0.907119	0.594792	-0.683852	0.12642	0.473125	-0.222105	0	3
A_19_P00316370	Non-Codingoding	LOC100506178	NR_038393	ref|Homo sapiens uncharacterized LOC100506178 (LOC100506178), non-coding RNA [NR_038393]	chr7	1.59566	-0.253321	0.253321	-0.769123	0.206635	0.666421	-0.590805	-2.08183	-1.87309	-2.135	-2.84519	-1.47658	1	4	-0.747898	-1.21474	-0.728992	-1.52164	-1.45473	-2.59158	-1.3766	0	6
A_19_P00316398	Coding	Q8NDX4	BC092509	tc|Q8NDX4_HUMAN (Q8NDX4) PREBP1 protein, complete [THC2471066]	chr14	-0.845974	0.528055	0.660602	-0.528055	-0.0463431	-0.753069	-0.829336	-0.0367465	-0.887897	-1.64876	-0.338539	-0.749058	0	4	-1.05317	-1.85197	0.692019	-1.12406	-0.538869	0.103799	-0.628708	1	3
A_19_P00316401	Non-Codingoding	XLOC_007052	ENST00000518765	gb|DKFZp779O0656_r1 779 (synonym: hncc1) Homo sapiens cDNA clone DKFZp779O0656 5', mRNA sequence [BX500531]	chr8	0.714087	-0.273905	0.273905	-1.31578	-0.150424	1.61748	-2.19577	-4.24173	-1.59829	-1.10707	-3.91481	-1.9067	1	5	0.295866	-0.040288	-3.62935	-1.23714	-1.23951	-4.16539	-1.6693	0	4
A_19_P00316404	Coding	C17orf51	NM_001113434	ref|Homo sapiens chromosome 17 open reading frame 51 (C17orf51), mRNA [NM_001113434]	chr17	1.38023	0.125311	-0.125311	-0.767948	0.153069	0.571595	-0.585176	1.40664	1.92093	-0.247669	0.53489	0.600202	2	0	-0.155	-0.151689	-0.140705	-0.967944	0.673577	-0.200659	-0.15707	1	1
A_19_P00316419	Non-Codingoding	SNHG5	NR_003038	ref|Homo sapiens small nucleolar RNA host gene 5 (non-protein coding) (SNHG5), non-coding RNA [NR_003038]	chr6	-0.401325	-0.258497	1.38196	0.258497	0.245158	1.49548	1.20668	0.60901	0.0380158	0.00824785	-0.0660062	0.548573	3	0	-0.136615	1.08967	-0.591588	0.555644	-0.521797	-1.23619	-0.140146	1	1
A_19_P00316423	Non-Codingoding	LOC646808	XR_132560	ref|PREDICTED: Homo sapiens L antigen family member 3-like (LOC646808), miscRNA [XR_132560]	chr9	-0.349397	0.0520358	0.0432181	-0.0432181	-0.0743403	0.0145435	-0.139409	0.121616	0.38895	0.166704	0.240936	0.132223	0	0	-0.166985	-0.0449586	-0.00790739	-0.45231	0.531536	0.0344348	-0.0176982	0	0
A_19_P00316479	Non-Codingoding	LOC553137	AK123416	linc|BROAD Institute lincRNA (XLOC_l2_013080), lincRNA [TCONS_l2_00025448]	chr6	1.25067	-0.115419	0.115419	-1.38873	-0.034517	-0.40051	-1.53482	-1.47097	-1.37301	-2.29275	-1.16432	-1.37273	0	5	-1.84987	-1.69428	-0.602703	-1.86433	-1.36012	-0.675507	-1.34114	0	6
A_19_P00316493	Non-Codingoding	XLOC_001946	ENST00000452701	gb|DA414427 BRTHA3 Homo sapiens cDNA clone BRTHA3022791 5', mRNA sequence [DA414427]	chr2	1.77272	-0.295772	0.153124	-0.153124	0.369237	1.19594	-0.446768	-1.72796	-1.54068	-1.78419	-1.50306	-0.967788	1	4	-0.923015	-0.799429	-0.779284	-1.23899	-1.48863	-0.997345	-1.03778	0	6
A_19_P00316497	Coding	AK098523	AK098523	tc|GB|AK098523.1|AK098523.1 Homo sapiens cDNA FLJ25657 fis, clone TST00324 [NP1153976]	chr12	1.46127	0.0958464	-0.0958464	-1.22731	0.0584907	-0.235665	-0.811106	-2.14125	-1.84747	-1.68062	-2.03286	-1.45816	0	5	-2.07946	-2.41593	-0.709135	-1.11882	-1.37095	-1.9562	-1.60841	0	6
A_19_P00316511	Coding	CCDC149	NM_173463	ref|Homo sapiens coiled-coil domain containing 149 (CCDC149), transcript variant 1, mRNA [NM_173463]	chr4	-1.0677	0.0561836	-0.0561836	0.637232	-0.107616	-0.113838	1.04245	0.3873	0.342077	0.0429108	-0.379296	0.220268	1	0	0.487525	0.565851	0.749848	0.559057	0.41905	0.983155	0.627414	2	0
A_19_P00316512	Coding	Q20ZE8	ENST00000511431	tc|Q20ZE8_RHOPA (Q20ZE8) Ribosomal protein S21, partial (10%) [THC2682395]	chr4	-0.988787	0.0497458	0.251115	-0.0497458	-0.184418	-0.449677	-0.219795	-0.823064	-0.742612	-0.864734	-0.175075	-0.545826	0	3	-0.295344	-0.999005	-0.484724	-0.255076	-0.0302284	-0.75792	-0.470383	0	2
A_19_P00316533	Non-Codingoding	XLOC_013732	AK093009	linc|BROAD Institute lincRNA (XLOC_013732), lincRNA [TCONS_00028662]	chr20	-0.0536795	0.173017	0.0536795	-0.432615	-0.0648997	0.334894	-0.436653	-1.21845	-1.29849	-1.43063	-0.657645	-0.784496	0	4	0.452191	-0.0367589	-0.0753527	0.437135	-0.592035	-0.702623	-0.0862405	0	1
A_19_P00316541	Non-Codingoding	SNHG5	NR_003038	ref|Homo sapiens small nucleolar RNA host gene 5 (non-protein coding) (SNHG5), non-coding RNA [NR_003038]	chr6	-0.642861	-0.339361	1.17503	0.339361	0.133043	1.10138	1.26715	0.869937	0.0249858	0.215854	0.150394	0.604949	3	0	-0.00251961	1.18226	-0.543173	0.616878	-0.504047	-1.00017	-0.0417961	2	1
A_19_P00316547	Non-Codingoding	XLOC_003429	ENST00000505702	linc|BROAD Institute lincRNA (XLOC_003429), lincRNA [TCONS_00007462]	chr4	-0.828987	0.493063	0.746551	-0.493063	-0.0206089	0.215673	-0.582244	-0.00466156	-0.185501	-0.775181	0.360096	-0.16197	0	1	-0.718193	-1.06954	0.445685	-0.857264	-0.0484605	0.549724	-0.283008	0	3
A_19_P00316629	Coding	PIEZO1	NM_001142864	ref|Homo sapiens piezo-type mechanosensitive ion channel component 1 (PIEZO1), mRNA [NM_001142864]	chr16	0.446206	0.037209	-0.037209	-0.105576	0.0851574	1.06236	-0.162187	-1.2391	-1.02324	-0.68042	-1.26358	-0.551028	1	4	-0.25825	-0.0728202	-0.9076	-0.296718	-0.672338	-1.51045	-0.619696	0	3
A_19_P00316659	Non-Codingoding	SNHG5	NR_003038	ref|Homo sapiens small nucleolar RNA host gene 5 (non-protein coding) (SNHG5), non-coding RNA [NR_003038]	chr6	-0.599621	-0.259368	1.4303	0.259368	0.207669	1.37468	1.26596	0.937565	0.0215979	0.0925493	-0.201009	0.58189	3	0	-0.117266	1.14635	-0.476817	0.580681	-0.577072	-1.20705	-0.108529	1	1
A_19_P00316663	Non-Codingoding	XLOC_007868	TCONS_00016491	linc|BROAD Institute lincRNA (XLOC_007868), lincRNA [TCONS_00016491]	chr9	-0.250014	0.250014	0.650123	-0.439785	0.0525844	0.116819	-0.389002	-0.216232	-0.0758119	-0.609229	-0.500424	-0.27898	0	1	-0.33006	-0.760292	0.232716	-0.617348	0.435872	0.143008	-0.149351	0	2
A_19_P00316666	Non-Codingoding	XLOC_001952	ENST00000423704	Unknown	chr2	0.407562	0.00241017	-0.00241017	-1.30824	-0.225168	-0.738006	-1.66766	-0.453565	-0.395953	-1.06946	-0.311918	-0.772761	0	3	-1.14907	-1.17764	-0.64701	-2.05657	-0.633601	-1.18238	-1.14104	0	6
A_19_P00316670	Non-Codingoding	XLOC_003462	ENST00000503532	linc|BROAD Institute lincRNA (XLOC_003462), lincRNA [TCONS_00007480]	chr4	0.441233	0.212971	-0.563469	-0.212971	-0.0305591	0.170431	-0.667663	-1.22212	-1.19986	-0.952969	-1.28986	-0.86034	0	5	-0.600693	-0.556083	-0.930175	-0.406799	-0.983306	-1.34357	-0.803438	0	4
A_19_P00316701	Non-Codingoding	SNHG5	NR_003038	ref|Homo sapiens small nucleolar RNA host gene 5 (non-protein coding) (SNHG5), non-coding RNA [NR_003038]	chr6	-0.464882	-0.206399	1.31952	0.206399	0.213659	1.43313	1.16878	0.867716	0.0982113	0.00915146	0.0138674	0.598476	3	0	-0.244164	1.03777	-0.526295	0.466985	-0.538655	-1.04064	-0.140834	1	1
A_19_P00316726	Coding	THC2516708	THC2516708	tc|BC042500 zinc finger protein 678 {Homo sapiens} (exp=-1; wgp=0; cg=0), partial (33%) [THC2516708]	chr1	-0.0654402	0.460609	0.0654402	-1.03761	-0.144251	-0.0289741	-0.588419	-0.691218	-0.785711	-0.579716	-0.322462	-0.499417	0	2	-0.689672	-1.48919	-0.225075	-0.602805	-0.985348	0.874024	-0.519677	1	4
A_19_P00316745	Non-Codingoding	LOC100506190	BC038559	Unknown	chr9	-0.68876	-0.247639	0.247639	0.637388	-0.0128429	1.09451	1.12279	0.919825	1.15607	0.773133	0.0882664	0.8591	5	0	0.467127	0.21616	-0.116568	0.325651	1.46756	0.632446	0.49873	2	0
A_19_P00316753	Non-Codingoding	XLOC_006925	BC033263	Unknown	chr8	-0.126295	0.126295	0.345922	-0.363371	-0.00436222	0.360627	-0.446176	-0.380251	-0.35968	-0.627907	-0.640388	-0.348962	0	2	-0.585129	-0.241526	-0.0792167	-0.380169	-0.552628	-0.243228	-0.346983	0	0
A_19_P00316758	Non-Codingoding	MAP3K13	NR_038322	ref|Homo sapiens mitogen-activated protein kinase kinase kinase 13 (MAP3K13), transcript variant 4, non-coding RNA [NR_038322]	chr3	0.653929	-0.198398	0.198398	-0.427134	0.0566988	-0.659251	-0.732308	-0.929556	-1.42385	-1.20051	-0.791738	-0.956203	0	6	-0.39036	-0.827548	-0.291336	-0.802289	-0.618004	-0.42092	-0.55841	0	3
A_19_P00316778	Non-Codingoding	XLOC_002286	TCONS_00004414	linc|BROAD Institute lincRNA (XLOC_002286), lincRNA [TCONS_00004414]	chr2	0.931193	0.0500953	-0.0500953	-1.36099	-0.107449	-0.0199192	-1.15769	-1.455	-1.19054	-2.21749	-1.79178	-1.3054	0	5	-1.2053	-1.44235	-0.381111	-1.5231	-1.60377	-1.22634	-1.23033	0	5
A_19_P00316857	Non-Codingoding	LOC440993	ENST00000451228	ref|PREDICTED: Homo sapiens hypothetical LOC440993 (LOC440993), miscRNA [XR_110395]	chr3	-0.0515442	0.104965	0.0515442	-0.853189	-0.187056	0.387037	1.14849	1.42316	-1.06612	-1.45417	1.20899	0.274564	3	2	-0.412323	0.180186	0.0136495	0.233145	0.485552	0.966535	0.244457	1	0
A_19_P00316911	Non-Codingoding	XLOC_001688	ENST00000453636	gb|UI-E-CK1-abt-e-09-0-UI.r1 UI-E-CK1 Homo sapiens cDNA clone UI-E-CK1-abt-e-09-0-UI 5', mRNA sequence [BM687923]	chr2	-0.126064	-0.247463	0.126064	0.820753	0.143323	-0.613122	0.791156	1.60608	1.53425	1.2843	0.390333	0.832165	4	1	-1.13972	-0.505412	-0.125572	-0.570111	2.54935	1.40749	0.269338	2	1
A_19_P00316919	Non-Codingoding	LINC00338	NR_027058	ref|Homo sapiens long intergenic non-protein coding RNA 338 (LINC00338), non-coding RNA [NR_027058]	chr17	0.130651	0.183831	-0.130651	-0.566493	-0.0956653	-0.452811	-0.785626	-0.154912	-0.158021	-0.91367	-0.758345	-0.537231	0	3	-1.01268	-1.30352	0.290748	-0.527359	0.522616	-0.498526	-0.421454	0	2
A_19_P00317016	Non-Codingoding	XLOC_006037	THC2573057	linc|BROAD Institute lincRNA (XLOC_006037), lincRNA [TCONS_00012989]	chr7	-0.201745	0.201745	0.504302	-1.16107	-0.164192	0.201873	-0.308914	-0.263302	-0.5599	-1.23426	-0.8583	-0.5038	0	2	-0.137771	-1.25699	0.0738611	-0.701222	-0.475064	-0.211286	-0.451413	0	2
A_19_P00317023	Coding	Q6IHG2	AK129745	tc|Q6IHG2_DROME (Q6IHG2) HDC02633, partial (8%) [THC2534303]	chr8	-0.617379	0.188586	-0.188586	0.191542	-0.106459	0.394439	0.375075	1.13767	0.993251	0.80547	1.33177	0.839612	4	0	0.00173664	-0.308728	-0.223357	-0.402926	0.763706	0.197428	0.00464328	1	0
A_19_P00317052	Coding	RNF213	NM_020914	ref|Homo sapiens ring finger protein 213 (RNF213), transcript variant 1, mRNA [NM_020914]	chr17	-0.106821	0.106821	1.09143	-0.300194	0.19781	-1.01246	-1.51529	-0.734589	-0.460107	0.2556	-0.599585	-0.677738	0	3	-0.164713	-1.45718	0.368624	-0.958724	-0.338559	1.07626	-0.245716	1	2
A_19_P00317053	Non-Codingoding	XLOC_005810	TCONS_00012259	linc|BROAD Institute lincRNA (XLOC_005810), lincRNA [TCONS_00012259]	chr6	-0.210474	0.0295947	0.590475	-0.0295947	0.0950003	0.470662	0.48228	-2.64722	-3.9595	-2.78391	-0.838877	-1.54609	0	4	0.160867	0.104465	0.31814	-0.223163	-1.49142	-0.563572	-0.282447	0	1
A_19_P00317066	Non-Codingoding	LOC388210	XM_001716361	ref|PREDICTED: Homo sapiens apolipophorins-like (LOC388210), mRNA [XM_001716361]	chr16	-0.752481	0.209444	0.310413	-0.209444	-0.110517	-0.255583	-0.296953	-0.24721	-0.339202	-0.58226	-0.140757	-0.310328	0	0	-0.377591	-0.812675	0.0787497	-0.0844645	-0.00952339	-0.0481467	-0.208942	0	1
A_19_P00317082	Non-Codingoding	HCG18	NR_024052	ref|Homo sapiens HLA complex group 18 (non-protein coding) (HCG18), non-coding RNA [NR_024052]	chr6	-0.343759	0.076756	0.136487	-0.076756	-0.0518178	0.469323	0.0159807	0.34037	0.683718	0.458617	0.593383	0.426899	1	0	-0.0883789	-0.0058713	0.0455136	0.19375	0.216255	-0.0785499	0.0471199	0	0
A_19_P00317108	Non-Codingoding	LOC647979	NR_027451	ref|Homo sapiens uncharacterized LOC647979 (LOC647979), non-coding RNA [NR_027451]	chr20	0.37769	0.095633	-0.095633	-0.240888	0.0342004	0.648488	0.0579739	0.488086	0.562196	0.362298	0.0317607	0.358467	1	0	0.350451	0.733291	0.0134053	0.325397	0.378931	-0.469072	0.222067	1	0
A_19_P00317109	Non-Codingoding	LOC647979	NR_027451	ref|Homo sapiens uncharacterized LOC647979 (LOC647979), non-coding RNA [NR_027451]	chr20	0.775948	-0.445202	-0.675419	0.445202	0.0251324	0.933715	1.14042	-0.240099	0.0570037	1.44057	-0.727744	0.433978	3	1	1.19358	1.94529	-0.396581	1.16249	-0.376684	-0.941508	0.431098	3	1
A_19_P00317127	Non-Codingoding	XLOC_005297	ENST00000455005	tc|GB|AL157439.1|AL157439.1 Homo sapiens mRNA; cDNA DKFZp434A225 (from clone DKFZp434A225) [NP1167808]	chr6	2.04656	0.238497	-0.238497	-0.790101	0.314116	1.09331	-1.19804	-1.7236	-1.60527	-2.06116	-2.37255	-1.31122	1	5	-1.20058	-1.65542	-0.579503	-1.66107	-1.4016	-1.6281	-1.35438	0	5
A_19_P00317128	Non-Codingoding	LOC100506190	BC038559	Unknown	chr9	-0.132896	-0.322769	0.132896	0.474678	0.0379772	1.06596	1.04314	0.729864	0.95368	0.772285	-0.0201588	0.757461	5	0	0.482211	0.38737	-0.360259	0.314149	1.29233	0.209961	0.387628	1	0
A_19_P00317178	Non-Codingoding	SNHG5	NR_003038	ref|Homo sapiens small nucleolar RNA host gene 5 (non-protein coding) (SNHG5), non-coding RNA [NR_003038]	chr6	-0.513062	-0.328321	1.17016	0.328321	0.164275	1.06206	1.32539	0.940345	-0.0141182	0.366193	0.147419	0.63788	3	0	0.201256	1.23982	-0.379166	0.69701	-0.504865	-1.00194	0.0420195	2	1
A_19_P00317180	Non-Codingoding	PVT1	NR_003367	ref|Homo sapiens Pvt1 oncogene (non-protein coding) (PVT1), non-coding RNA [NR_003367]	chr8	-0.0946682	0.207664	-0.898507	0.0946682	-0.172711	-0.105625	0.240206	-0.497645	-0.409335	-1.17376	-0.436631	-0.397131	0	1	-0.0887749	-0.588174	-0.264802	0.257584	-0.291903	-1.02021	-0.332713	0	1
A_19_P00317237	Non-Codingoding	LOC100653004	XR_132505	ref|PREDICTED: Homo sapiens hypothetical LOC100653004 (LOC100653004), miscRNA [XR_132505]	chr5	-0.0678504	-0.0953138	0.0678504	0.227914	0.03315	0.687247	0.460372	1.10406	1.72391	1.32002	1.48322	1.1298	5	0	0.394052	-0.204642	-0.19674	-0.0105579	1.12751	0.72811	0.306288	2	0
A_19_P00317242	Non-Codingoding	LOC388210	XM_001716361	ref|PREDICTED: Homo sapiens apolipophorins-like (LOC388210), mRNA [XM_001716361]	chr16	-1.47058	-0.183479	0.183479	0.751263	-0.179829	-0.857137	0.916741	-0.311511	-0.0123398	0.259717	-0.618061	-0.103765	1	2	0.304609	-0.865264	0.119801	-0.0860431	-0.234433	0.0972946	-0.110673	0	1
A_19_P00317272	Non-Codingoding	LOC440900	NR_034128	ref|Homo sapiens uncharacterized LOC440900 (LOC440900), non-coding RNA [NR_034128]	chr2	1.51952	-0.428917	0.0192149	-0.0192146	0.27265	0.312433	-0.439083	-0.845853	-1.27214	-1.1188	-0.921566	-0.714169	0	4	-0.313324	-1.02117	0.021512	-0.574421	-1.06608	-0.438066	-0.565259	0	2
A_19_P00317276	Non-Codingoding	MGC23284	NR_024399	ref|Homo sapiens uncharacterized LOC197187 (MGC23284), transcript variant 2, non-coding RNA [NR_024399]	chr16	0.357035	-0.357035	0.450203	-0.545535	-0.023833	0.359988	0.528104	0.342418	0.417277	0.51238	0.11125	0.37857	0	0	-0.234194	-0.912754	0.237493	-0.858404	0.524746	-0.00413561	-0.207875	0	2
A_19_P00317314	Coding	IGSF23	NM_001205280	ref|Homo sapiens immunoglobulin superfamily, member 23 (IGSF23), mRNA [NM_001205280]	chr19	0.61567	-0.336747	-0.32932	0.32932	0.0697308	0.00974536	-1.19475	-2.42471	-1.41126	-2.41037	-2.11363	-1.59083	0	5	-1.44023	-1.45683	-1.69769	-1.8776	-1.13657	-0.278764	-1.31461	0	5
A_19_P00317318	Coding	RFX8	NM_001145664	ref|Homo sapiens regulatory factor X, 8 (RFX8), mRNA [NM_001145664]	chr2	-3.28744	0.612232	0.738356	-0.612232	-0.637272	-1.2335	0.178295	-0.844377	-0.497195	-0.870567	2.30945	-0.159648	1	3	-2.0397	-5.27682	-0.345462	-0.730986	2.71639	0.0182681	-0.943051	1	3
A_19_P00317337	Non-Codingoding	LOC100506047	ENST00000434020	ref|PREDICTED: Homo sapiens hypothetical LOC100506047 (LOC100506047), miscRNA [XR_109976]	chr2	0.617927	0.11846	-0.11846	-0.816244	-0.0495794	-0.208571	-0.586943	-0.486632	-0.905763	-1.03334	-0.44021	-0.610243	0	2	-1.75801	-1.46119	-0.218226	-1.59194	-0.432607	-0.00961876	-0.911933	0	3
A_19_P00317360	Coding	ATP2C1	NM_001199182	ref|Homo sapiens ATPase, Ca++ transporting, type 2C, member 1 (ATP2C1), transcript variant 8, mRNA [NM_001199182]	chr3	0.15516	0.0870047	-0.263178	-0.0870047	-0.0270046	0.449271	-0.0734248	-3.99831	-5.17483	-5.04496	-1.22043	-2.51045	0	4	-0.892911	-1.96191	-0.908926	-0.251626	-2.36813	-0.44057	-1.13735	0	4
A_19_P00317398	Non-Codingoding	HCG18	NR_024052	ref|Homo sapiens HLA complex group 18 (non-protein coding) (HCG18), non-coding RNA [NR_024052]	chr6	-1.60826	0.185331	-0.185331	0.413445	-0.298705	-0.510947	0.530288	0.535122	0.683529	0.0789883	0.886145	0.367188	2	0	0.196755	0.183864	0.553328	0.50997	0.634236	0.344495	0.403775	1	0
A_19_P00317411	Non-Codingoding	LOC728431	NR_038842	ref|Homo sapiens uncharacterized LOC728431 (LOC728431), non-coding RNA [NR_038842]	chr1	0.229911	-0.0196993	0.0196993	-0.170679	0.0148078	0.633584	-0.111706	-0.488821	-0.592383	-0.401036	-0.30201	-0.210395	1	0	-0.584299	-0.931116	-0.513252	-0.0684621	-0.411248	-0.583636	-0.515335	0	1
A_19_P00317412	Non-Codingoding	LOC728431	NR_038842	ref|Homo sapiens uncharacterized LOC728431 (LOC728431), non-coding RNA [NR_038842]	chr1	0.744504	-0.317844	-0.0585771	0.0585771	0.106665	1.08915	0.300301	0.117293	-0.0603614	0.0656962	0.278059	0.298357	1	0	-0.770501	-0.668003	-0.114557	0.38497	-0.144164	-0.63553	-0.324631	0	3
A_19_P00317444	Non-Codingoding	LOC389602	XR_108709	ref|PREDICTED: Homo sapiens hypothetical LOC389602 (LOC389602), miscRNA [XR_108709]	chr7	1.11934	-0.130245	0.130245	-0.757467	0.0904678	0.140183	-0.76319	-1.23929	-1.08472	-1.64659	-1.50578	-1.01657	0	5	-0.877137	-1.16637	-0.546681	-1.2719	-0.930238	-0.684808	-0.912855	0	5
A_19_P00317447	Non-Codingoding	XLOC_002736	ENST00000473756	ref|PREDICTED: Homo sapiens hypothetical LOC100506377 (LOC100506377), miscRNA [XR_108458]	chr3	2.33211	-0.923216	0.400781	-0.400781	0.352222	3.18992	0.673203	0.146985	-0.467158	2.2869	0.947711	1.12959	4	0	1.56506	-0.571226	0.548805	0.903675	0.393035	1.42553	0.710813	3	0
A_19_P00317471	Non-Codingoding	LOC100509196	XM_003119833	ref|PREDICTED: Homo sapiens putative uncharacterized protein encoded by NCRNA00205-like (LOC100509196), mRNA [XM_003119833]	chr21	-0.278079	0.342842	0.278079	-1.03099	-0.172038	-0.18295	-0.792209	-0.726054	-0.50498	-1.57318	-0.309802	-0.681529	0	3	-1.14318	-1.55143	-0.135059	-1.13997	-0.058156	-0.239683	-0.711246	0	3
A_19_P00317473	Non-Codingoding	SNHG5	NR_003038	ref|Homo sapiens small nucleolar RNA host gene 5 (non-protein coding) (SNHG5), non-coding RNA [NR_003038]	chr6	-0.542827	-0.333853	1.23179	0.333853	0.17224	0.967014	1.24485	0.914658	0.0233769	0.289068	0.0255227	0.577416	3	0	0.165948	1.30874	-0.408132	0.622802	-0.542174	-0.997386	0.0249666	2	1
A_19_P00317547	Non-Codingoding	LOC100507429	XR_110179	ref|PREDICTED: Homo sapiens hypothetical LOC100507429 (LOC100507429), miscRNA [XR_110179]	chr6	0.96172	0.028075	-0.028075	-1.10143	-0.0349275	1.23049	0.186436	-1.7853	-2.41844	-1.76078	-0.610353	-0.859658	1	4	-1.3269	-0.648842	-0.605094	-1.03766	-0.209066	-1.25768	-0.847539	0	5
A_19_P00317550	Non-Codingoding	BC034319	BC034319	Unknown	chr8	0.666479	0.477553	-0.482426	-0.477553	0.0460131	0.542961	0.290874	0.167408	-0.467075	-0.624254	-0.885506	-0.162599	0	2	0.383775	-0.297663	-0.157265	-0.0207777	0.288352	-0.392881	-0.0327434	0	0
A_19_P00317560	Non-Codingoding	LOC646329	NR_034120	ref|Homo sapiens uncharacterized LOC646329 (LOC646329), non-coding RNA [NR_034120]	chr7	1.07194	-0.182891	0.182891	-1.22498	-0.0382611	1.10304	-1.24138	-3.13331	-4.40125	-3.58766	-1.72135	-2.16365	1	5	-0.984678	-1.84178	-0.585162	-0.898335	-2.37312	-1.22045	-1.31725	0	5
A_19_P00317597	Non-Codingoding	XLOC_012826	AK309717	linc|BROAD Institute lincRNA (XLOC_012826), lincRNA [TCONS_00026204]	chr18	0.030812	-0.030812	0.161865	-0.608974	-0.111777	0.460964	-0.52136	-0.97351	-0.965604	-0.784583	6.29973	0.585939	1	3	-0.72238	-1.0104	-0.64781	-0.331473	5.08121	-0.773429	0.265954	1	4
A_19_P00317616	Coding	Q2I700	ENST00000428487	tc|Q2I700_9GAST (Q2I700) NADH dehydrogenase subunit 1, partial (7%) [THC2764903]	chr2	0.0457571	0.544184	-0.317524	-0.0457571	0.056665	1.5642	0.766812	0.131149	-0.378964	-0.0489829	-0.646024	0.231364	2	1	0.412889	0.28964	0.550887	-0.965796	-0.381522	-0.420754	-0.085776	0	1
A_19_P00317653	Coding	Q9N083	THC2558373	tc|Q9N083_MACFA (Q9N083) Unnamed portein product, partial (29%) [THC2524584]	chr3	0.171968	-0.0653129	0.0653129	-0.256333	-0.0210912	0.658277	-0.120722	-1.14158	-0.936918	-0.463086	-0.876405	-0.480073	1	3	-0.372882	-0.735127	-0.515291	-0.327128	-0.877263	-0.331467	-0.526526	0	2
A_19_P00317660	Non-Codingoding	LOC100505495	NR_040109	ref|Homo sapiens uncharacterized LOC100505495 (LOC100505495), non-coding RNA [NR_040109]	chr19	1.77384	-0.0778046	0.0778046	-0.64237	0.282867	0.229809	-0.421642	-0.516244	-0.715185	-0.640054	-0.674033	-0.456225	0	3	-0.766064	-1.32096	-0.145692	-1.05931	-0.50314	-0.363459	-0.693104	0	3
A_19_P00317683	Non-Codingoding	LOC100506190	BC038559	Unknown	chr9	-0.213658	-0.202196	0.408605	0.202196	0.0487368	1.07283	0.876721	0.571722	1.00109	0.538772	0.0696616	0.688465	3	0	0.183555	-0.147995	-0.376829	0.0912275	1.34079	0.244735	0.222581	1	0
A_19_P00317704	Non-Codingoding	LOC100507006	XR_109941	ref|PREDICTED: Homo sapiens hypothetical LOC100507006 (LOC100507006), miscRNA [XR_109941]	chr2	0.285614	-0.182167	0.0623894	-0.0623894	0.0258619	0.511697	0.191843	-0.957368	-0.453881	-0.542487	-1.28899	-0.423197	0	2	0.126097	0.397634	0.816828	1.08231	-0.357617	0.619497	0.447458	3	0
A_19_P00317732	Non-Codingoding	XLOC_009544	AK090719	linc|BROAD Institute lincRNA (XLOC_009544), lincRNA [TCONS_00019750]	chr11	-0.355984	0.355984	0.605983	-0.793941	-0.0469895	-0.114464	0.145897	0.106447	0.11167	-0.986395	0.933035	0.0326985	1	1	-0.0625911	0.0808926	0.401627	-0.326726	-0.0174241	0.160589	0.0393945	0	0
A_19_P00317743	Non-Codingoding	SNHG5	NR_003038	ref|Homo sapiens small nucleolar RNA host gene 5 (non-protein coding) (SNHG5), non-coding RNA [NR_003038]	chr6	-0.740094	-0.282096	1.40563	0.282096	0.166384	1.1765	1.25857	0.925234	0.118771	0.191175	0.164107	0.63906	3	0	-0.209485	1.25056	-0.49458	0.56605	-0.659953	-1.1362	-0.113935	1	2
A_19_P00317753	Coding	CR627240	CR627240	tc|GB|BX648051.1|BX648051.1 Homo sapiens mRNA; cDNA DKFZp686D01203 (from clone DKFZp686D01203) [NP1160476]	chr9	0.531791	-0.152885	0.152885	-0.341731	0.0475149	0.209656	-0.336597	-1.12044	-0.728574	-0.601693	-0.721729	-0.549895	0	4	-0.270485	-0.0205534	-0.193357	0.199203	-0.674143	-0.648474	-0.267968	0	2
A_19_P00317789	Non-Codingoding	LOC93622	NR_015433	ref|Homo sapiens Morf4 family associated protein 1-like 1 pseudogene (LOC93622), non-coding RNA [NR_015433]	chr4	-0.591238	0.0919037	-0.0652671	0.0652671	-0.124834	0.108366	0.574977	2.17136	2.30318	1.92329	2.991	1.6787	4	0	0.212191	0.426109	0.0342298	0.108387	1.751	0.516841	0.508127	1	0
A_19_P00317793	Non-Codingoding	LOC388796	NR_027241	ref|Homo sapiens uncharacterized LOC388796 (LOC388796), transcript variant 2, non-coding RNA [NR_027241]	chr20	-0.0116239	0.199463	-0.148031	0.0116239	0.012858	0.489212	0.246615	0.0577674	0.046536	0.626324	-0.116921	0.224922	1	0	1.19979	-0.391917	0.408027	0.877045	0.642334	-0.397062	0.389704	3	0
A_19_P00317824	Coding	P39193	ENST00000415215	tc|ALU6_HUMAN (P39193) Alu subfamily SP sequence contamination warning entry, partial (13%) [THC2587145]	chrX	-0.433384	-0.232344	0.235368	0.232344	-0.049504	0.669286	0.005692	-0.408416	-0.15929	-0.0333061	0.114022	0.0313314	1	0	-0.636577	-0.727948	-0.494361	-0.703454	-0.287673	0.0225039	-0.471252	0	3
A_19_P00317835	Non-Codingoding	ENST00000514376	ENST00000514376	Unknown	chr5	-0.348726	0.278067	-0.0220718	0.0220718	-0.0176648	0.49276	-0.140099	-0.580428	-0.364303	-0.547538	-0.58255	-0.287026	0	0	-0.313427	-0.579773	0.093955	-0.172504	-0.461089	0.187648	-0.207532	0	0
A_19_P00317856	Coding	Q6P4E4	ENST00000427280	tc|Q6P4E4_HUMAN (Q6P4E4) RPL37A protein, partial (54%) [THC2593447]	chr2	0.759027	0.0976646	-0.0976646	-0.369592	0.0973588	0.446383	0.139961	-0.0868432	-0.220999	-0.303452	-0.482384	-0.0845558	0	0	0.407305	-0.403211	-0.196751	-0.0559347	0.0295098	-0.324781	-0.0906439	0	0
A_19_P00317871	Non-Codingoding	PVT1	NR_003367	ref|Homo sapiens Pvt1 oncogene (non-protein coding) (PVT1), non-coding RNA [NR_003367]	chr8	-0.930142	0.421921	-0.421921	0.617586	-0.0781389	0.155238	0.785563	0.702084	0.128793	-0.235434	0.955115	0.415226	3	0	0.0237706	0.144741	0.30014	0.0469587	0.677175	-0.0981672	0.182436	1	0
A_19_P00317872	Non-Codingoding	PVT1	NR_003367	ref|Homo sapiens Pvt1 oncogene (non-protein coding) (PVT1), non-coding RNA [NR_003367]	chr8	-0.394131	0.801991	-0.281995	0.281995	0.101965	0.391192	0.318977	0.202257	-0.145238	-0.435951	0.587798	0.153173	0	0	-0.374593	0.531272	0.398669	-0.171393	0.4575	0.174966	0.169404	0	0
A_19_P00317887	Coding	MPRIP	NM_201274	ref|Homo sapiens myosin phosphatase Rho interacting protein (MPRIP), transcript variant 2, mRNA [NM_201274]	chr17	-0.12337	0.12337	0.340762	-0.918239	-0.144369	0.555953	0.687022	0.542823	0.894233	0.237233	1.8838	0.800177	3	0	0.0867267	0.0963211	-0.175731	0.0211768	0.621678	-0.242507	0.0679441	1	0
A_19_P00317897	Non-Codingoding	ENST00000367716	ENST00000367716	Unknown	chr1	-0.004493	-0.0147917	0.367329	0.004493	0.0881344	0.30781	-0.411185	1.09606	0.860664	0.813319	1.6835	0.725029	4	0	-0.246783	0.150589	-0.240381	-0.558767	0.642406	0.804966	0.0920051	2	0
A_19_P00317937	Non-Codingoding	PPP4R1L	NR_003505	ref|Homo sapiens protein phosphatase 4, regulatory subunit 1-like (PPP4R1L), non-coding RNA [NR_003505]	chr20	-0.157406	0.157406	0.373501	-0.67848	-0.0762448	-0.654538	-0.644805	-0.750343	-0.656718	-0.961765	-0.876086	-0.757376	0	6	-0.609258	-1.10955	-0.488461	-0.650709	-0.146599	-0.332525	-0.556184	0	3
A_19_P00317965	Coding	Q29HP5	THC2614488	tc|Q29HP5_DROPS (Q29HP5) GA14742-PA (Fragment), partial (9%) [THC2614488]	chr2	-0.12007	0.12007	0.407551	-0.306593	0.0252396	-0.155298	0.203886	0.0516467	-0.11164	-0.381813	0.0718527	-0.053561	0	0	-0.0527892	0.0365453	0.0468111	-0.137928	-0.0579944	-0.100504	-0.0443099	0	0
A_19_P00317984	Non-Codingoding	SNHG5	NR_003038	ref|Homo sapiens small nucleolar RNA host gene 5 (non-protein coding) (SNHG5), non-coding RNA [NR_003038]	chr6	-0.551474	-0.349997	1.12411	0.349997	0.143159	0.943999	1.20923	0.918092	-0.0397062	0.269684	0.197294	0.5831	3	0	0.102711	1.25645	-0.443576	0.659099	-0.517797	-0.984109	0.0121292	2	1
A_19_P00318013	Non-Codingoding	SNHG11	NR_003239	ref|Homo sapiens small nucleolar RNA host gene 11 (non-protein coding) (SNHG11), non-coding RNA [NR_003239]	chr20	-0.466524	-0.140689	0.179894	0.140689	-0.0716577	0.032156	0.458135	1.26087	1.38337	0.800528	0.953537	0.814767	4	0	-0.0208793	0.39017	-0.20009	-0.281475	1.26782	0.793262	0.324801	2	0
A_19_P00318014	Non-Codingoding	SNHG11	NR_003239	ref|Homo sapiens small nucleolar RNA host gene 11 (non-protein coding) (SNHG11), non-coding RNA [NR_003239]	chr20	-0.280745	-0.246511	0.388697	0.246511	0.0269879	-0.235427	0.504818	1.14724	1.28993	0.748713	0.90672	0.727	4	0	0.0611777	0.200732	0.149811	-0.289001	1.37009	0.936272	0.404847	2	0
A_19_P00318029	Non-Codingoding	XLOC_007600	ENST00000446184	linc|BROAD Institute lincRNA (XLOC_007600), lincRNA [TCONS_00015770]	chr9	0.477938	-0.00538754	0.00538754	-0.461586	0.00408804	-0.0406921	-0.0927813	-0.0239027	-1.06778	-0.872002	-1.25071	-0.557978	0	3	-0.728427	-1.25537	0.395145	-0.40383	-0.751492	-0.438778	-0.530459	0	3
A_19_P00318054	Coding	Q89B38	ENST00000462931	tc|ATPE_BUCBP (Q89B38) ATP synthase epsilon chain (ATP synthase F1 sector epsilon subunit) , partial (13%) [THC2624251]	chr3	-0.397067	0.168533	0.606108	-0.168533	0.0522603	0.012023	0.0469604	-0.812604	-0.847725	-1.13183	-0.283018	-0.502699	0	3	-0.258015	-0.373486	0.532972	0.295498	-0.532028	-0.0262785	-0.0602228	0	0
A_19_P00318085	Non-Codingoding	HCG18	NR_024052	ref|Homo sapiens HLA complex group 18 (non-protein coding) (HCG18), non-coding RNA [NR_024052]	chr6	-1.24843	0.488855	-0.0698168	0.0698168	-0.189894	-0.217057	0.125227	0.24815	0.836689	-0.217472	0.935711	0.285208	2	0	0.178159	0.0102484	0.627501	0.459115	0.478094	0.0767891	0.304984	1	0
A_19_P00318110	Non-Codingoding	HCG18	NR_024052	ref|Homo sapiens HLA complex group 18 (non-protein coding) (HCG18), non-coding RNA [NR_024052]	chr6	-0.754067	-0.00886893	0.00886893	0.244117	-0.127488	-0.148142	0.193206	0.262579	0.480032	0.0576808	0.358025	0.200564	0	0	0.0230381	-0.148228	0.193949	0.15888	0.142314	-0.016082	0.0589786	0	0
A_19_P00318152	Non-Codingoding	SNHG11	NR_003239	ref|Homo sapiens small nucleolar RNA host gene 11 (non-protein coding) (SNHG11), non-coding RNA [NR_003239]	chr20	-2.38134	-0.194351	0.194351	0.704751	-0.419147	-1.38137	0.868547	-0.774534	-0.140198	0.205768	-0.622304	-0.307349	1	3	0.447367	-0.783513	-0.0216403	-0.026041	-0.416044	-0.176742	-0.162769	0	1
A_19_P00318172	Coding	ENST00000485364	ENST00000485364	ref|PREDICTED: Homo sapiens hypothetical protein LOC284804 (LOC284804), mRNA [XM_003118803]	chr20	0.609481	-0.333515	-0.0855305	0.0855305	0.0689914	0.023299	-0.787966	-1.02708	-1.25472	-0.993162	-0.600187	-0.773303	0	5	-0.428481	-0.786358	-0.208964	0.482543	-1.55252	-1.48376	-0.662923	0	3
A_19_P00318183	Non-Codingoding	LOC400456	NR_034095	ref|Homo sapiens uncharacterized LOC400456 (LOC400456), non-coding RNA [NR_034095]	chr15	0.831058	2.95204	-0.831058	-1.71741	0.308659	-2.22152	-1.42845	0.234154	0.120039	-3.18987	-1.26852	-1.29236	0	4	-0.582974	-0.711709	-0.944002	0.110672	-3.22944	1.12017	-0.706213	1	3
A_19_P00318189	Non-Codingoding	LOC401320	NR_038889	ref|Homo sapiens uncharacterized LOC401320 (LOC401320), non-coding RNA [NR_038889]	chr7	-0.845537	0.428716	0.188305	-0.188305	-0.104205	-0.349545	1.11788	0.332186	0.520334	-0.0959344	0.449246	0.329028	1	0	0.663261	0.800624	1.22426	1.04993	0.454923	0.733765	0.821128	5	0
A_19_P00318191	Non-Codingoding	LOC401320	NR_038889	ref|Homo sapiens uncharacterized LOC401320 (LOC401320), non-coding RNA [NR_038889]	chr7	-1.02029	0.475783	0.0974445	-0.0974445	-0.136126	-0.532802	1.09867	0.499269	0.438162	-0.215693	0.413651	0.283543	1	0	0.663764	0.799108	1.32857	1.02157	0.411596	0.702032	0.821107	5	0
A_19_P00318213	Non-Codingoding	HCG18	NR_024052	ref|Homo sapiens HLA complex group 18 (non-protein coding) (HCG18), non-coding RNA [NR_024052]	chr6	-0.120471	0.463439	0.120471	-0.784459	-0.0802549	0.00603867	-1.31808	-1.95332	-2.09953	-2.42242	-1.03488	-1.47037	0	5	0.188441	-0.322763	0.572754	0.421255	-1.31855	-1.29679	-0.29261	0	2
A_19_P00318243	Non-Codingoding	ENST00000514376	ENST00000514376	Unknown	chr5	0.371897	0.0181296	-0.0181296	-0.463754	-0.0229642	0.253268	-0.512489	-0.591949	-0.688515	-0.81691	-0.813266	-0.52831	0	3	-0.589197	-0.962494	-0.413403	-0.648849	-0.539489	-0.619015	-0.628741	0	3
A_19_P00318280	Non-Codingoding	LOC100506860	XR_108813	ref|PREDICTED: Homo sapiens hypothetical LOC100506860, transcript variant 1 (LOC100506860), miscRNA [XR_108813]	chr7	-0.92815	1.16421	0.92815	-0.935726	0.057122	-0.842756	-0.414469	-1.30246	-1.02437	-1.33096	-0.457294	-0.895384	0	4	-0.360449	-1.62953	-0.132503	-0.160438	-0.604	0.0977201	-0.464867	0	2
A_19_P00318284	Non-Codingoding	FLJ30838	NR_033873	ref|Homo sapiens uncharacterized LOC400955 (FLJ30838), non-coding RNA [NR_033873]	chr2	0.0685782	-0.0811152	0.323705	-0.0685782	0.0606475	0.597599	-0.308034	-0.431134	-0.642629	-0.475719	-0.892776	-0.358782	0	2	-0.5467	-0.813777	0.123368	-0.293046	-0.834354	-0.179956	-0.424078	0	2
A_19_P00318304	Non-Codingoding	LOC388796	NR_027241	ref|Homo sapiens uncharacterized LOC388796 (LOC388796), transcript variant 2, non-coding RNA [NR_027241]	chr20	-0.236993	0.317385	-0.100119	0.100119	0.020098	0.211377	0.346515	0.158386	0.214082	0.686765	-0.0376298	0.263249	1	0	1.25557	0.0369952	0.359225	0.959277	0.554846	-0.13756	0.504725	2	0
A_19_P00318323	Non-Codingoding	LINC00340	NR_015410	ref|Homo sapiens long intergenic non-protein coding RNA 340 (LINC00340), non-coding RNA [NR_015410]	chr6	0.747845	0.164193	-0.164193	-0.923374	-0.0438821	-0.151899	-1.17084	-1.53551	-1.24665	-0.999615	-1.65476	-1.12655	0	5	-0.796149	-1.23682	-1.38754	-1.67158	-0.162461	-1.35863	-1.1022	0	5
A_19_P00318361	Non-Codingoding	FLJ39534	NR_033373	ref|Homo sapiens uncharacterized FLJ39534 (FLJ39534), non-coding RNA [NR_033373]	chr3	-0.11005	0.11005	0.361323	-0.216971	0.036088	0.0339799	0.0326786	-0.011394	-0.233373	0.309879	0.148716	0.0467479	0	0	-0.127846	-0.459167	-0.0161934	-0.476737	-0.256771	0.223025	-0.185615	0	0
A_19_P00318404	Non-Codingoding	LOC100506035	NR_038826	ref|Homo sapiens uncharacterized LOC100506035 (LOC100506035), non-coding RNA [NR_038826]	chr4	0.349973	-0.204527	-0.255985	0.204527	0.0234969	0.322433	-0.037149	-0.477351	-0.753364	-0.104204	-0.199947	-0.208264	0	1	-0.344577	-0.247197	-0.501897	-0.0272641	0.364195	-0.418043	-0.195797	0	0
A_19_P00318409	Non-Codingoding	NEAT1	NR_028272	ref|Homo sapiens nuclear paraspeckle assembly transcript 1 (non-protein coding) (NEAT1), non-coding RNA [NR_028272]	chr11	-0.255987	0.423056	0.255987	-0.550132	-0.031769	0.171404	-0.398728	-0.470258	-0.881443	-0.39815	-1.04626	-0.503905	0	2	0.0761437	0.339834	-0.15939	0.0883908	-0.118788	0.0159721	0.0403604	0	0
A_19_P00318422	Non-Codingoding	XLOC_007868	TCONS_00016491	linc|BROAD Institute lincRNA (XLOC_007868), lincRNA [TCONS_00016491]	chr9	-0.0631418	-0.0367565	0.595551	0.0367565	0.133102	0.138195	-0.0239258	-0.126242	-0.00690651	-0.00654268	-0.262649	-0.0480119	0	0	0.207861	-0.279551	0.128181	0.275376	0.386177	0.273532	0.165263	0	0
A_19_P00318494	Non-Codingoding	LINC00467	NR_026761	ref|Homo sapiens long intergenic non-protein coding RNA 467 (LINC00467), non-coding RNA [NR_026761]	chr1	-0.552244	0.0833695	-0.0833695	0.188213	-0.0910077	-0.260339	-0.27403	-0.1481	-0.473623	-0.447692	-0.755013	-0.393133	0	1	-0.0782192	0.53024	0.0705421	-0.350385	0.0672362	-0.171464	0.011325	0	0
A_19_P00318495	Non-Codingoding	LINC00467	NR_026761	ref|Homo sapiens long intergenic non-protein coding RNA 467 (LINC00467), non-coding RNA [NR_026761]	chr1	-0.600251	-0.0285206	0.116824	0.0285206	-0.120857	-0.394339	-0.280884	-0.689901	-0.209147	-0.773761	-0.887651	-0.53928	0	3	-0.329332	0.349591	-0.35831	-0.378267	0.272281	0.101953	-0.0570141	0	0
A_19_P00318507	Non-Codingoding	XLOC_002997	ENST00000432194	Unknown	chr3	0.0620935	-0.0620935	0.60075	-0.418146	0.0456508	0.352933	1.3933	1.65573	-0.663486	-0.624258	1.35277	0.577831	3	2	0.183306	0.68595	0.850258	1.08251	0.807089	1.51243	0.85359	5	0
A_19_P00318531	Coding	HOOK3	NM_032410	ref|Homo sapiens hook homolog 3 (Drosophila) (HOOK3), mRNA [NM_032410]	chr8	0.0406518	0.138769	-0.322257	-0.0406518	-0.045872	-0.4601	0.257996	-0.0298734	0.0235391	0.251514	-0.283658	-0.0400971	0	0	0.302475	0.357141	0.0673137	-0.0498533	0.230314	-0.00477266	0.150436	0	0
A_19_P00318533	Coding	HOOK3	NM_032410	ref|Homo sapiens hook homolog 3 (Drosophila) (HOOK3), mRNA [NM_032410]	chr8	-0.0335407	0.266304	-0.357777	0.0335407	-0.0228682	-0.449817	0.298836	0.109473	0.0592508	0.252705	-0.10883	0.0269362	0	0	0.387632	0.328099	0.139328	-0.0397964	0.239446	0.0633497	0.186343	0	0
A_19_P00318561	Non-Codingoding	LOC100506516	XR_108763	ref|PREDICTED: Homo sapiens hypothetical LOC100506516 (LOC100506516), miscRNA [XR_108763]	chr7	0.618772	0.0628018	-0.0628018	-0.214419	0.101088	0.262683	-0.2486	-0.0891461	0.345691	0.11366	-0.602099	-0.0363019	0	1	-0.171288	0.502275	0.431787	0.756617	0.369283	0.189529	0.346367	1	0
A_19_P00318568	Non-Codingoding	LOC388210	XM_001716361	ref|PREDICTED: Homo sapiens apolipophorins-like (LOC388210), mRNA [XM_001716361]	chr16	0.00141144	-0.00141144	-0.256004	0.826892	0.142722	1.1349	0.33388	-1.73633	-2.18576	-1.46604	-1.52166	-0.906835	1	4	0.289498	-0.189487	-0.244131	-0.145434	-1.96677	-0.679131	-0.489243	0	2
A_19_P00318587	Coding	HP07349	XM_003403534	ref|PREDICTED: Homo sapiens hypothetical protein LOC100652853 (LOC100652853), mRNA [XM_003403534]	chr5	0.825619	0.20427	-0.20427	-1.13775	-0.0780333	0.271295	-0.108308	-0.633736	-0.0905621	-0.724975	-1.06341	-0.391616	0	3	-1.10071	-1.19348	-0.850488	-0.854793	0.117834	-0.881209	-0.793807	0	5
A_19_P00318599	Non-Codingoding	LOC648987	NR_034085	ref|Homo sapiens uncharacterized LOC648987 (LOC648987), transcript variant 1, non-coding RNA [NR_034085]	chr5	-0.0657937	0.0657937	0.268585	-0.50845	-0.0599662	-0.0390708	-0.805063	0.670239	0.703562	0.783756	-0.108146	0.20088	3	1	-0.238721	0.115522	0.00216794	-0.174766	1.00521	0.571846	0.213543	1	0
A_19_P00318600	Non-Codingoding	LOC648987	NR_034085	ref|Homo sapiens uncharacterized LOC648987 (LOC648987), transcript variant 1, non-coding RNA [NR_034085]	chr5	0.518577	-0.269813	0.269813	-0.79776	-0.0697958	0.217895	-0.792484	0.747573	0.586043	0.836029	-0.245313	0.224957	2	1	-0.543851	-0.221816	-0.319859	-0.519208	0.947757	0.472443	-0.0307557	1	0
A_19_P00318694	Non-Codingoding	LOC441204	NR_015364	ref|Homo sapiens uncharacterized locus LOC441204 (LOC441204), non-coding RNA [NR_015364]	chr7	1.75913	-0.12555	0.12555	-0.670503	0.272157	0.24798	-0.736464	-1.2697	-1.02557	-1.11871	-1.82496	-0.954572	0	5	-0.841979	-1.13639	-0.140816	-1.5299	-1.17997	-0.490919	-0.886663	0	4
A_19_P00318715	Non-Codingoding	FLJ43663	NR_015431	ref|Homo sapiens uncharacterized LOC378805 (FLJ43663), transcript variant 1, non-coding RNA [NR_015431]	chr7	0.280682	-0.280682	0.657022	-0.700003	-0.0107451	0.887877	-0.704011	-0.631645	-0.963378	-0.45469	0.48422	-0.230271	1	3	-0.649169	-1.02287	-0.14894	-0.828785	-0.516945	0.073452	-0.515543	0	3
A_19_P00318741	Coding	Q6UXP8	ENST00000430650	tc|Q6UXP8_HUMAN (Q6UXP8) NGNL6975, partial (46%) [THC2509833]	chr2	-0.351968	0.0407286	-0.0407286	0.777983	0.106504	-0.100512	0.507962	-1.2213	-0.284543	-0.273931	-1.13823	-0.418425	0	2	-0.0112019	-1.35971	-0.462008	-0.444519	-0.836921	-0.529907	-0.607377	0	2
A_19_P00318761	Non-Codingoding	XLOC_011803	TCONS_00024895	linc|BROAD Institute lincRNA (XLOC_011803), lincRNA [TCONS_00024895]	chr16	-0.317035	0.527543	-0.0794585	0.0794585	0.0526271	-0.267244	-1.10766	-0.465624	-0.405013	-1.02665	-0.268805	-0.590167	0	2	-1.07073	-1.40204	-0.793926	-0.761854	-0.201569	-0.433679	-0.777299	0	4
A_19_P00318780	Non-Codingoding	XLOC_004558	ENST00000513329	linc|BROAD Institute lincRNA (XLOC_004558), lincRNA [TCONS_00009513]	chr5	0.642797	-0.152368	0.152368	-1.15689	-0.128523	-0.0249255	-1.03698	-1.78967	-0.824165	-1.74901	-1.3716	-1.13273	0	5	-1.84508	-2.08186	-0.693085	-1.75784	-0.721342	-1.06639	-1.36093	0	6
A_19_P00318803	Coding	Q3T5P7	ENST00000424194	tc|Q3T5P7_HORVD (Q3T5P7) HvCBF5, partial (10%) [THC2521292]	chr7	0.379726	0.182457	-0.182457	-0.346381	0.00833619	-0.32498	-0.1354	-0.551072	-0.531626	-0.808435	-0.443089	-0.465767	0	1	-0.434186	-0.469143	-0.237361	-0.242923	-0.526997	-0.610863	-0.420246	0	1
A_19_P00318813	Non-Codingoding	XLOC_012335	DB297613	gb|DB297613 BRACE2 Homo sapiens cDNA clone BRACE2023991 3', mRNA sequence [DB297613]	chr17	-0.449854	-0.0344467	0.284198	0.0344467	-0.041414	0.613607	0.0867772	-0.498385	-0.399122	-0.0423937	3.70875	0.578205	2	0	-0.0987992	-0.551795	-0.11936	0.432084	3.22084	-0.258632	0.437389	1	0
A_19_P00318815	Non-Codingoding	XLOC_007052	ENST00000518765	gb|DKFZp779O0656_r1 779 (synonym: hncc1) Homo sapiens cDNA clone DKFZp779O0656 5', mRNA sequence [BX500531]	chr8	-0.522278	0.348695	0.182802	-0.182802	-0.0433958	-0.418434	-0.428984	-0.955201	-0.721881	-1.23318	-0.615653	-0.728889	0	4	-0.622269	-0.76432	0.0496049	-0.344607	-0.377316	-0.209006	-0.377985	0	2
A_19_P00318831	Non-Codingoding	HCG18	NR_024052	ref|Homo sapiens HLA complex group 18 (non-protein coding) (HCG18), non-coding RNA [NR_024052]	chr6	-1.45964	0.0424561	-0.0424561	0.192384	-0.316813	-0.434965	0.273962	0.225625	0.595763	-0.316626	0.495445	0.139867	0	0	-0.242647	-0.0333538	0.266402	0.320696	0.418169	-0.0417118	0.114593	0	0
A_19_P00318860	Non-Codingoding	XLOC_011183	ENST00000553134	Unknown	chr15	1.88719	-0.351695	0.351695	-0.820977	0.266552	0.824914	-0.277585	-0.861292	-0.903827	-1.27168	0.910904	-0.263094	2	3	-0.348674	-0.925645	-1.09451	-0.102469	-0.679555	-0.269176	-0.570005	0	3
A_19_P00318878	Coding	BC030094	BC030094	gb|full-length cDNA clone CS0DL009YE09 of B cells (Ramos cell line) Cot 25-normalized of Homo sapiens (human) [CR609715]	chr1	0.000196457	-0.000196457	0.0135326	-1.36041	-0.33672	-0.496462	-0.115905	-0.593634	-0.692814	-0.350905	-0.450646	-0.450061	0	1	-0.593128	-0.582168	-0.508887	0.146494	-0.512608	-0.495475	-0.424295	0	0
A_19_P00318889	Non-Codingoding	LOC100289134	ENST00000507732	ref|PREDICTED: Homo sapiens uncharacterized protein KIAA1671-like (LOC100289134), mRNA [XM_002343892]	chrUn_gl000242	-0.44795	0.0453959	0.143331	-0.0453959	-0.0761547	-0.269614	-1.30206	-0.518721	-0.912419	-1.63555	-0.873282	-0.918607	0	4	-0.973182	-1.41093	-0.0475397	-1.31254	-1.18925	-0.563054	-0.916082	0	4
A_19_P00318894	Coding	Q6BWL2	AK093758	tc|Q6BWL2_DEBHA (Q6BWL2) Debaryomyces hansenii chromosome B of strain CBS767 of Debaryomyces hansenii, partial (5%) [THC2715356]	chr15	1.55129	-0.275266	0.275266	-1.57873	-0.00686085	0.155459	-0.886162	-0.384645	-0.358279	-0.668782	-1.15321	-0.54927	0	3	-1.01328	-1.69572	-0.30297	-1.74082	-0.557332	-0.767453	-1.01293	0	4
A_19_P00318915	Coding	Q9EPR2	THC2570003	tc|PG12A_MOUSE (Q9EPR2) Group XIIA secretory phospholipase A2 precursor (Phosphatidylcholine 2-acylhydrolase GXII) (GXII sPLA2) , partial (8%) [THC2540052]	chr8	0.0356472	-0.212581	0.0756609	-0.0356472	-0.03423	0.784476	0.0290821	-0.566331	-0.811687	-0.710983	-0.731209	-0.334442	1	3	-0.18781	-0.696479	-1.14851	-0.345876	-0.682195	-1.09791	-0.69313	0	4
A_19_P00318978	Non-Codingoding	ENST00000413944	ENST00000413944	Unknown	chr7	-0.76306	0.021544	0.125211	-0.021544	-0.159462	0.125801	0.425007	-0.616797	-1.10635	-0.332825	-0.866302	-0.395245	0	3	-0.0323729	0.136074	-0.661534	-0.00812721	-0.847969	-0.572899	-0.331138	0	2
A_19_P00319007	Non-Codingoding	LOC401320	NR_038889	ref|Homo sapiens uncharacterized LOC401320 (LOC401320), non-coding RNA [NR_038889]	chr7	-0.305658	0.646074	0.0992265	-0.0992265	0.085104	-0.992303	1.27926	0.492328	0.597771	0.291714	0.558171	0.371157	1	1	0.808852	0.800221	1.37595	1.21332	0.349825	0.515984	0.844025	4	0
A_19_P00319019	Non-Codingoding	SNHG5	NR_003038	ref|Homo sapiens small nucleolar RNA host gene 5 (non-protein coding) (SNHG5), non-coding RNA [NR_003038]	chr6	-0.610673	-0.264661	1.30202	0.264661	0.172838	1.31412	1.2649	-0.270756	-0.0509906	0.0481629	0.056869	0.393716	2	0	-0.133928	1.15417	-0.851132	0.554501	-0.544418	-1.17401	-0.165804	1	2
A_19_P00319095	Non-Codingoding	SNHG5	NR_003038	ref|Homo sapiens small nucleolar RNA host gene 5 (non-protein coding) (SNHG5), non-coding RNA [NR_003038]	chr6	-0.252255	-0.178682	1.26828	0.178682	0.254005	1.45857	1.08249	0.747886	0.0310712	-0.0411839	-0.369586	0.484874	3	0	-0.276109	0.860579	-0.429556	0.385012	-0.798671	-0.954146	-0.202149	1	2
A_19_P00319099	Non-Codingoding	XLOC_007506	TCONS_00016118	linc|BROAD Institute lincRNA (XLOC_007506), lincRNA [TCONS_00016118]	chr9	-0.244114	-0.00201774	0.00201774	0.694437	0.112581	-0.1108	0.296951	-1.12493	-0.685466	-0.552699	-0.834027	-0.501829	0	3	0.00282598	-0.332987	-0.398669	-0.00878692	-0.62812	-0.98223	-0.391328	0	2
A_19_P00319108	Non-Codingoding	LOC401320	NR_038889	ref|Homo sapiens uncharacterized LOC401320 (LOC401320), non-coding RNA [NR_038889]	chr7	-1.3299	0.332274	-0.0858629	0.0858629	-0.249406	-0.543435	1.11772	0.32358	0.561622	0.0306137	0.494986	0.330847	1	0	0.915615	0.92408	1.14187	1.39566	0.500362	0.684739	0.927055	5	0
A_19_P00319147	Non-Codingoding	IPW	NR_023915	ref|Homo sapiens imprinted in Prader-Willi syndrome (non-protein coding) (IPW), non-coding RNA [NR_023915]	chr15	-0.128456	-0.0522196	0.418986	0.0522196	0.0726326	0.385519	-0.131202	-0.800206	-0.554177	-0.382467	-0.220612	-0.283858	0	1	-0.217389	-0.257181	-0.154598	0.00778556	0.163736	-0.0223143	-0.0799937	0	0
A_19_P00319155	Non-Codingoding	LOC100126447	XR_109781	ref|PREDICTED: Homo sapiens hypothetical LOC100126447 (LOC100126447), miscRNA [XR_109781]	chrX	0.714778	-0.153251	0.153251	-0.543535	0.0428107	0.421204	-0.49576	-1.83543	-1.69152	-1.20097	-1.69191	-1.0824	0	4	-1.09542	-0.913816	-0.936611	-1.36088	-1.60034	-0.888317	-1.13256	0	6
A_19_P00319160	Non-Codingoding	LOC100506924	XR_110015	ref|PREDICTED: Homo sapiens hypothetical LOC100506924 (LOC100506924), miscRNA [XR_110015]	chr3	-0.435127	0.523581	0.435127	-0.921329	-0.099437	-0.121427	-0.772971	-0.465046	-0.483296	-1.35968	0.660441	-0.423664	1	2	-1.07699	-1.22824	0.238313	-0.571282	0.705266	0.0263679	-0.317761	1	2
A_19_P00319177	Non-Codingoding	LOC401320	NR_038889	ref|Homo sapiens uncharacterized LOC401320 (LOC401320), non-coding RNA [NR_038889]	chr7	0.318035	0.1948	-0.1948	-1.0759	-0.189466	-0.187438	-0.245167	-1.66194	-0.316891	-0.231344	-0.409866	-0.508774	0	1	-0.458788	-0.562685	-0.464179	-0.393455	-0.776864	-0.104097	-0.460011	0	1
A_19_P00319181	Non-Codingoding	LOC441204	NR_015364	ref|Homo sapiens uncharacterized locus LOC441204 (LOC441204), non-coding RNA [NR_015364]	chr7	-0.159169	0.0345027	0.14403	-0.0345027	-0.00378466	-0.0650134	-0.196226	0.410411	0.251266	0.197332	-0.427267	0.028417	0	0	-0.639849	-0.114956	0.0622303	-0.619552	-0.0144131	-0.318189	-0.274122	0	2
A_19_P00319201	Coding	CCDC149	NM_173463	ref|Homo sapiens coiled-coil domain containing 149 (CCDC149), transcript variant 1, mRNA [NM_173463]	chr4	-0.952577	0.180954	0.113169	-0.113169	-0.192906	-0.15277	-0.027972	0.593323	0.588326	0.459271	-0.766078	0.115683	0	1	-0.832503	-0.457209	0.114485	-1.05027	0.481218	0.696755	-0.174587	1	2
A_19_P00319236	Non-Codingoding	XLOC_010503	BC032817	gb|603071515F1 NIH_MGC_119 Homo sapiens cDNA clone IMAGE:5163818 5', mRNA sequence [BI520510]	chr13	-0.526553	0.464268	0.364516	-0.364516	-0.0155711	-0.360856	-0.390253	-0.350532	-0.251257	-0.875768	-0.296655	-0.420887	0	1	-0.282679	-0.911297	0.515401	-0.628673	-0.15198	0.455113	-0.167353	0	2
A_19_P00319295	Coding	MAVS	NM_020746	ref|Homo sapiens mitochondrial antiviral signaling protein (MAVS), nuclear gene encoding mitochondrial protein, transcript variant 1, mRNA [NM_020746]	chr20	0.177176	0.613494	-0.351511	-0.177176	0.0654957	0.263571	0.333802	0.572141	0.951366	0.694578	0.556395	0.561976	2	0	0.612734	0.654231	0.386364	0.388768	1.16935	0.204469	0.56932	3	0
A_19_P00319335	Non-Codingoding	LOC100505702	NR_038308	ref|Homo sapiens uncharacterized LOC100505702 (LOC100505702), transcript variant 6, non-coding RNA [NR_038308]	chr4	0.72567	0.0402529	-0.0402529	-0.129287	0.149096	0.0143507	-0.468334	-0.96167	-0.972839	-1.08744	-1.77997	-0.875983	0	4	-0.464228	-0.730273	-0.150078	-1.01135	-1.72069	-0.527727	-0.767389	0	3
A_19_P00319337	Non-Codingoding	C6orf208	NR_026780	ref|Homo sapiens chromosome 6 open reading frame 208 (C6orf208), non-coding RNA [NR_026780]	chr6	-0.388581	0.388581	0.49265	-0.40595	0.0216751	-0.24512	-0.724124	-0.267351	-0.492151	-1.22737	-0.279926	-0.539341	0	2	-0.846875	-0.991495	0.449834	-0.398802	-0.00896716	0.273628	-0.25378	0	2
A_19_P00319372	Non-Codingoding	ENST00000431767	ENST00000431767	Unknown	chr3	0.528162	-0.120809	0.120809	-0.630272	-0.0255275	0.812727	-0.0277834	0.399499	-0.130654	-1.64049	0.041091	-0.0909351	1	1	-0.6521	-0.540198	0.341981	-0.349151	-0.306524	0.537044	-0.161491	0	1
A_19_P00319413	Non-Codingoding	BC034319	BC034319	Unknown	chr8	0.733101	0.44181	-0.669975	-0.44181	0.0157816	0.649468	0.331121	0.270667	-0.495579	-0.541396	-0.806611	-0.0987215	1	1	0.384977	-0.312563	-0.0616374	-0.0469313	0.364509	-0.367731	-0.00656279	0	0
A_19_P00319453	Non-Codingoding	ENST00000506864	ENST00000506864	Unknown	chr4	-0.107037	-0.738296	0.201981	0.107037	-0.134079	0.449291	0.0380242	-1.11469	-1.21314	-0.743322	-1.17189	-0.625953	0	4	-0.595257	-0.936069	-0.930962	-0.368345	-0.824447	-1.18454	-0.806604	0	4
A_19_P00319465	Coding	MAVS	NM_020746	ref|Homo sapiens mitochondrial antiviral signaling protein (MAVS), nuclear gene encoding mitochondrial protein, transcript variant 1, mRNA [NM_020746]	chr20	-0.370935	0.929193	-0.503736	0.370935	0.106364	0.420503	0.999508	1.53307	1.59898	1.13875	1.06723	1.12634	5	0	0.598149	0.670041	1.02419	0.742809	1.2998	0.860943	0.865989	5	0
A_19_P00319476	Non-Codingoding	LOC100507645	XR_132900	ref|PREDICTED: Homo sapiens hypothetical LOC100507645 (LOC100507645), miscRNA [XR_132900]	chr11	0.429857	-0.176814	0.176814	-1.15888	-0.182255	0.698213	-1.20467	-2.19594	-1.6007	-2.32371	-2.78857	-1.56923	1	5	-1.14832	-1.12303	-1.75739	-0.770003	-1.72404	-2.46492	-1.49795	0	6
A_19_P00319525	Non-Codingoding	LOC100130890	NM_001195131	ref|Homo sapiens uncharacterized protein LOC100130890 (LOC100130890), mRNA [NM_001195131]	chr6	-0.0223298	0.0223298	0.373064	-1.21487	-0.210453	-0.0621676	-0.702642	0.372006	0.26271	-0.179869	0.142596	-0.0278944	0	1	-0.754915	-0.751595	-0.763669	-1.01564	0.439083	-0.30874	-0.525912	0	4
A_19_P00319591	Non-Codingoding	BC034319	BC034319	Unknown	chr8	0.754173	0.409544	-0.566584	-0.409544	0.0468972	0.731894	0.337228	0.213419	-0.48981	-0.689841	-1.06012	-0.159538	1	2	0.345953	-0.263057	-0.172699	0.0482626	0.055625	-0.440075	-0.0709984	0	0
A_19_P00319623	Non-Codingoding	JPX	NR_024582	ref|Homo sapiens JPX transcript, XIST activator (non-protein coding) (JPX), non-coding RNA [NR_024582]	chrX	-0.0774679	-0.440994	0.0774679	0.146239	-0.0736887	0.421672	-0.170208	-0.669516	-0.290659	0.00345278	0.0822797	-0.10383	0	1	-0.436814	-0.617078	-0.624918	-0.464807	-0.335095	0.151291	-0.387904	0	2
A_19_P00319633	Non-Codingoding	LOC100294145	NR_037178	ref|Homo sapiens uncharacterized LOC100294145 (LOC100294145), transcript variant 2, non-coding RNA [NR_037178]	chr6	-1.26224	-0.0570378	0.0570378	0.294754	-0.241873	-0.771122	0.0601311	-1.09506	-0.281025	-0.640061	-1.11693	-0.640679	0	4	-0.663363	-1.36162	0.0660424	-0.651284	-0.531827	-0.289067	-0.571854	0	3
A_19_P00319640	Non-Codingoding	XLOC_001589	ENST00000441036	linc|BROAD Institute lincRNA (XLOC_001589), lincRNA [TCONS_00002951]	chr2	-0.317315	0.123024	0.156466	-0.123024	-0.0402123	-0.118824	0.519626	-0.432685	-0.251959	-0.568941	-0.459931	-0.218786	0	0	-0.427358	-0.763137	-0.00275588	-0.448621	-0.229812	0.00159955	-0.311681	0	1
A_19_P00319655	Non-Codingoding	ENST00000514376	ENST00000514376	Unknown	chr5	0.395291	-0.0135322	-0.542192	0.0135322	-0.0367251	0.994673	-0.103658	-1.48929	-1.07505	-0.970313	-1.07808	-0.620287	1	4	-0.436268	-0.186886	-0.401058	-0.428753	-0.763832	-0.416607	-0.4389	0	1
A_19_P00319675	Non-Codingoding	LOC100506190	BC038559	Unknown	chr9	-0.514209	-0.245193	0.245193	0.738263	0.0560136	1.07398	1.2318	0.996394	1.26682	0.903549	0.249574	0.953687	5	0	0.599068	0.306987	0.0530455	0.533165	1.62183	0.643482	0.626263	2	0
A_19_P00319682	Coding	LRRFIP1	NM_001137550	ref|Homo sapiens leucine rich repeat (in FLII) interacting protein 1 (LRRFIP1), transcript variant 1, mRNA [NM_001137550]	chr2	-0.11186	0.602527	0.11186	-0.571864	0.00766576	-0.975482	-0.537579	-0.905557	-0.618904	-0.637685	-0.704975	-0.73003	0	5	-0.865397	-1.29107	-0.338698	-1.27533	0.190092	-0.369388	-0.658298	0	3
A_19_P00319712	Coding	Q442D3	AK091028	tc|Q442D3_SOLUS (Q442D3) RND efflux system, outer membrane lipoprotein, NodT, partial (5%) [THC2510388]	chr6	1.29227	-0.265136	0.265136	-0.665959	0.156578	0.489069	-0.377472	-0.957887	-0.0667553	-0.766237	-0.927774	-0.434509	0	3	-0.399438	-0.16563	-0.388814	-0.463159	-0.942849	-0.96147	-0.55356	0	2
A_19_P00319721	Non-Codingoding	FLJ37201	NR_026835	ref|Homo sapiens tigger transposable element derived 2 pseudogene (FLJ37201), non-coding RNA [NR_026835]	chr10	-0.437414	0.835291	0.437414	-1.54049	-0.176299	0.135109	-1.65018	0.319327	0.0670123	-1.44557	0.505638	-0.344778	0	2	-1.09069	-1.2107	0.26276	-1.3788	-0.180111	-0.0341773	-0.605286	0	3
A_19_P00319800	Non-Codingoding	LOC100287225	NR_040074	ref|Homo sapiens uncharacterized LOC100287225 (LOC100287225), transcript variant 1, non-coding RNA [NR_040074]	chr18	-0.0158303	0.0158303	0.362662	-1.11917	-0.189128	0.124471	-1.38171	-0.702905	-0.409416	-1.13827	-0.758313	-0.711023	0	4	-0.921284	-1.00766	-0.0177414	-0.830988	-0.375299	-0.161628	-0.552433	0	3
A_19_P00319803	Non-Codingoding	LOC202181	NR_026921	ref|Homo sapiens chromosome 5 open reading frame 25 pseudogene (LOC202181), non-coding RNA [NR_026921]	chr5	0.212118	-0.0139225	0.0139225	-0.197123	0.00374865	0.250995	-0.215965	-0.778907	-0.245474	-0.0692937	-0.498136	-0.259463	0	1	-0.76735	-0.734345	-0.447259	-0.368729	-0.349381	-0.701707	-0.561462	0	3
A_19_P00319829	Non-Codingoding	XLOC_l2_010511	ENST00000453454	linc|BROAD Institute lincRNA (XLOC_l2_010511), lincRNA [TCONS_l2_00020324]	chr3	-0.850872	0.333544	0.15702	-0.15702	-0.129332	-0.543148	-0.062715	0.270123	-0.417041	-0.629121	-0.510515	-0.315403	0	1	-0.267672	-0.97448	0.744245	-0.826142	-0.39041	0.0694013	-0.274176	1	2
A_19_P00319882	Non-Codingoding	LOC100130890	NM_001195131	ref|Homo sapiens uncharacterized protein LOC100130890 (LOC100130890), mRNA [NM_001195131]	chr6	1.12838	0.350895	-0.350895	-0.835879	0.0731263	0.473225	-0.629044	0.544142	0.627103	0.500402	0.34028	0.309351	1	1	-0.276799	0.00782704	-0.994728	-0.661024	0.379875	-0.363537	-0.318064	0	2
A_19_P00319963	Non-Codingoding	XLOC_005297	ENST00000455005	tc|GB|AL157439.1|AL157439.1 Homo sapiens mRNA; cDNA DKFZp434A225 (from clone DKFZp434A225) [NP1167808]	chr6	0.601155	-0.487653	0.487653	-0.639213	-0.00951445	2.29601	0.803305	-0.517181	-0.66021	-1.11108	0.167483	0.163056	2	2	-1.34891	-0.974865	0.163863	-1.65716	0.546003	-0.04544	-0.552752	0	3
A_19_P00319971	Non-Codingoding	ENST00000444663	ENST00000444663	ref|PREDICTED: Homo sapiens hypothetical LOC100507253 (LOC100507253), miscRNA [XR_110118]	chr13	-0.18773	0.18773	0.2358	-0.44141	-0.0514027	-0.258784	-1.03417	-0.0955932	-0.290929	-1.05372	-0.357857	-0.515176	0	2	-0.567028	-0.711565	-0.0714653	-1.01356	-0.540518	-0.127609	-0.50529	0	2
A_19_P00319981	Non-Codingoding	LOC100506119	ENST00000436710	ref|PREDICTED: Homo sapiens hypothetical LOC100506119, transcript variant 1 (LOC100506119), miscRNA [XR_108951]	chr9	-1.44666	0.219971	0.0323203	-0.0323203	-0.306672	-0.722541	0.394038	0.66477	0.62142	0.497426	-0.460268	0.165807	2	1	-0.206095	-0.172836	0.275162	-0.0279386	0.856035	0.184264	0.151432	1	0
A_19_P00319990	Non-Codingoding	LOC100506948	ENST00000551938	ref|PREDICTED: Homo sapiens hypothetical LOC100506948 (LOC100506948), miscRNA [XR_110299]	chr15	0.83407	-0.0536056	0.0536056	-0.315746	0.129581	1.11242	0.728158	1.26347	0.364432	0.231372	2.54621	1.04101	4	0	0.474845	0.282211	0.0765157	1.02258	0.10406	-0.617179	0.223839	1	1
A_19_P00320028	Non-Codingoding	LOC100216546	NR_039981	ref|Homo sapiens uncharacterized LOC100216546 (LOC100216546), non-coding RNA [NR_039981]	chr7	0.675251	-0.28998	0.28998	-0.742923	-0.0169181	2.13739	-0.297212	-0.38408	-0.442013	-1.2457	0.145978	-0.0142729	1	1	-0.802009	-1.29585	-0.362909	-0.550085	-1.27327	-1.17279	-0.909486	0	4
A_19_P00320047	Non-Codingoding	XLOC_002997	THC2591825	linc|BROAD Institute lincRNA (XLOC_002997), lincRNA [TCONS_00006381]	chr3	-0.110798	0.486861	0.110798	-1.4319	-0.23626	0.29821	0.434339	1.62784	0.618325	0.455903	1.16746	0.767012	3	0	-1.45616	-0.688861	0.579241	0.0787764	1.26135	1.50807	0.213737	2	2
A_19_P00320056	Non-Codingoding	HCG18	NR_024052	ref|Homo sapiens HLA complex group 18 (non-protein coding) (HCG18), non-coding RNA [NR_024052]	chr6	-0.452848	-0.0620244	0.0620244	0.125253	-0.0818986	-0.107336	-0.25283	0.144275	-0.0986159	0.0847681	-0.594417	-0.137359	0	0	0.154939	-0.353907	0.106221	0.380008	-0.377682	-0.0674708	-0.0263154	0	0
A_19_P00320088	Non-Codingoding	XLOC_l2_011793	ENST00000425963	linc|BROAD Institute lincRNA (XLOC_l2_011793), lincRNA [TCONS_l2_00023559]	chr5	0.0148842	-0.0148842	0.0232365	-0.917973	-0.223684	-0.0187757	-1.61051	-0.317651	-0.643358	-1.41309	-0.241607	-0.707498	0	3	-0.995692	-1.4884	0.430869	-1.36644	-0.499209	0.259472	-0.6099	0	3
A_19_P00320094	Non-Codingoding	SNHG5	NR_003038	ref|Homo sapiens small nucleolar RNA host gene 5 (non-protein coding) (SNHG5), non-coding RNA [NR_003038]	chr6	-0.476808	-0.385828	1.22999	0.385828	0.188295	1.1443	1.40187	0.998417	0.041851	0.332083	0.23181	0.691722	3	0	0.180308	1.35865	-0.45962	0.775	-0.524171	-0.92747	0.0671168	2	1
A_19_P00320108	Non-Codingoding	XLOC_006561	ENST00000435466	linc|BROAD Institute lincRNA (XLOC_006561), lincRNA [TCONS_00013225]	chr7	-0.176124	0.176124	0.272378	-0.224923	0.0118637	0.0626912	-0.141137	-1.164	-0.853984	-0.898092	-0.928329	-0.653808	0	4	-0.436008	-1.02638	-0.563689	-0.674984	-0.73962	-0.712428	-0.692185	0	4
A_19_P00320119	Non-Codingoding	TUG1	NR_002323	ref|Homo sapiens taurine upregulated 1 (non-protein coding) (TUG1), non-coding RNA [NR_002323]	chr22	0.611246	0.0349903	-0.466592	-0.0349903	0.0361636	1.75391	-0.0143685	-0.0495348	-0.250848	0.27805	0.224181	0.323564	1	0	0.223944	0.141498	0.339269	0.472926	-0.00795031	0.387814	0.259583	0	0
A_19_P00320120	Non-Codingoding	TUG1	NR_002323	ref|Homo sapiens taurine upregulated 1 (non-protein coding) (TUG1), non-coding RNA [NR_002323]	chr22	0.309721	0.0584192	-0.336545	-0.0584192	-0.006706	1.62897	0.0058341	-0.00626755	0.014267	0.19916	0.351563	0.365587	1	0	0.258968	0.11371	0.399714	0.585037	0.0172238	0.42956	0.300702	0	0
A_19_P00320132	Non-Codingoding	JPX	NR_024582	ref|Homo sapiens JPX transcript, XIST activator (non-protein coding) (JPX), non-coding RNA [NR_024582]	chrX	0.0133882	-0.209894	-0.0133882	0.596104	0.0965525	0.323695	0.577723	0.145962	0.261633	0.296183	0.721319	0.387753	1	0	0.0531917	-0.231855	0.123941	-0.244467	0.10392	0.426632	0.0385604	0	0
A_19_P00320158	Coding	SEC14L1	NM_001204408	ref|Homo sapiens SEC14-like 1 (S. cerevisiae) (SEC14L1), transcript variant 6, mRNA [NM_001204408]	chr17	-0.378188	0.450191	0.378188	-0.425985	0.00605142	-0.192372	-0.114581	0.303867	0.0400641	-0.412115	-0.0866086	-0.0769576	0	0	-0.628701	-0.733916	0.312068	-0.542181	0.0903013	-0.131003	-0.272239	0	2
A_19_P00320173	Non-Codingoding	XLOC_l2_010565	ENST00000382488	linc|BROAD Institute lincRNA (XLOC_l2_010565), lincRNA [TCONS_l2_00020399]	chr4	1.38136	-0.0789852	0.0789852	-1.09786	0.0708743	0.134502	-1.56635	-1.27131	-1.10153	-1.77049	-1.8494	-1.23743	0	5	-0.867764	-1.45932	-0.653476	-0.969909	-1.29753	-1.50223	-1.12504	0	6
A_19_P00320218	Coding	ENST00000415434	ENST00000415434	gb|602721518F1 NIH_MGC_97 Homo sapiens cDNA clone IMAGE:4838333 5', mRNA sequence [BG772076]	chr2	-0.251533	-0.00986099	0.00986099	0.0729947	-0.0446346	0.0879393	0.215552	-0.158349	0.14002	0.101854	-0.546157	-0.0265235	0	0	-0.36128	-0.377227	-0.00608635	-0.106783	-0.04494	0.0953355	-0.133497	0	0
A_19_P00320226	Non-Codingoding	LOC100272228	NR_027456	ref|Homo sapiens uncharacterized LOC100272228 (LOC100272228), non-coding RNA [NR_027456]	chrX	0.0760715	-0.307632	-0.0760715	0.255545	-0.0130217	-0.50661	0.214092	-0.326563	-0.412259	-0.44904	-0.129233	-0.268269	0	0	0.309121	0.36044	0.058275	0.230346	-0.3368	-0.30235	0.0531719	0	0
A_19_P00320259	Coding	ERVMER34-1	NM_001242690	ref|Homo sapiens endogenous retrovirus group MER34, member 1 (ERVMER34-1), transcript variant 2, mRNA [NM_001242690]	chr4	-0.18014	0.549531	0.18014	-0.943659	-0.0985318	-0.453243	-0.862445	-0.042634	-0.142573	-0.759302	0.00230789	-0.376315	0	2	-0.542073	-1.70892	0.184018	-1.45766	-0.0199294	0.0670876	-0.579579	0	2
A_19_P00320274	Non-Codingoding	LOC283050	NR_024431	ref|Homo sapiens uncharacterized LOC283050 (LOC283050), transcript variant 1, non-coding RNA [NR_024431]	chr10	-0.428325	0.916446	0.428325	-0.618382	0.0745159	0.184188	-0.838968	0.0500557	-0.00353217	-1.02834	0.057852	-0.263124	0	2	-0.864458	-1.01053	0.715357	-0.500305	0.213737	0.456146	-0.165008	1	2
A_19_P00320314	Non-Codingoding	FLJ32255	XR_108575	ref|PREDICTED: Homo sapiens hypothetical LOC643977 (FLJ32255), miscRNA [XR_108575]	chr5	-0.0179815	0.0179815	0.142589	-0.352925	-0.052584	0.147664	-0.308762	-0.343461	0.277654	0.0204177	0.372466	0.027663	0	0	0.0809135	-0.161483	-0.0950437	0.182381	0.0458508	0.0888591	0.0235795	0	0
A_19_P00320343	Non-Codingoding	XLOC_007052	ENST00000523946	ref|PREDICTED: Homo sapiens hypothetical LOC100507403 (LOC100507403), miscRNA [XR_133480]	chr8	0.106008	0.629044	-0.184264	-0.106008	0.111195	0.167508	-0.273101	-0.892356	-0.277982	-1.05356	-0.393739	-0.453872	0	2	-0.203047	-0.805687	-0.140636	-0.559634	0.348125	0.0239778	-0.222817	0	1
A_19_P00320351	Non-Codingoding	LOC642852	NR_026943	ref|Homo sapiens uncharacterized LOC642852 (LOC642852), non-coding RNA [NR_026943]	chr21	-0.319995	0.319995	0.507615	-0.721707	-0.0535231	-0.71904	-0.648198	-0.20743	-0.854794	-1.5131	-0.867085	-0.801607	0	5	-0.903347	-1.21069	-0.512503	-0.864474	-0.41466	-1.01519	-0.820144	0	4
A_19_P00320362	Non-Codingoding	LOC729177	NR_034143	ref|Homo sapiens uncharacterized LOC729177 (LOC729177), non-coding RNA [NR_034143]	chr6	0.502849	-0.0423484	0.0423481	-0.213236	0.0724033	-0.0230539	-0.143555	-0.499829	-0.0255895	-0.242698	-0.0681977	-0.167154	0	0	0.320466	-0.276079	0.461303	-0.27024	0.0224972	0.345812	0.100627	0	0
A_19_P00320371	Non-Codingoding	LOC100506694	XR_132650	ref|PREDICTED: Homo sapiens hypothetical LOC100506694, transcript variant 3 (LOC100506694), miscRNA [XR_132650]	chr19	1.06133	-0.245589	0.245589	-1.17605	-0.0286793	0.297217	-0.522481	-0.762376	-0.934145	-1.43021	-1.0622	-0.735699	0	4	-1.15199	-1.54307	-0.109725	-1.55543	-0.735936	-1.55005	-1.1077	0	5
A_19_P00320384	Non-Codingoding	ENST00000380336	ENST00000380336	ref|PREDICTED: Homo sapiens hypothetical LOC100506661 (LOC100506661), miscRNA [XR_110931]	chrX	0.16067	-0.0568497	0.0568497	-0.222255	-0.0153962	-0.117724	-0.174851	-0.428576	-0.270834	-0.119313	-0.269838	-0.230189	0	0	-0.11462	-0.20086	-0.163977	0.0898154	-0.355929	-0.167067	-0.152106	0	0
A_19_P00320396	Non-Codingoding	HCG18	NR_024052	ref|Homo sapiens HLA complex group 18 (non-protein coding) (HCG18), non-coding RNA [NR_024052]	chr6	-1.34706	0.184024	-0.184024	0.287194	-0.264966	-0.38724	0.111297	0.312305	0.924533	-0.0823462	1.20317	0.346953	2	0	0.187415	0.0808661	0.634033	0.632277	0.635506	0.245338	0.402572	3	0
A_19_P00320407	Non-Codingoding	LOC100506047	ENST00000434020	ref|PREDICTED: Homo sapiens hypothetical LOC100506047 (LOC100506047), miscRNA [XR_109976]	chr2	-0.0781107	0.0781107	0.151073	-0.664292	-0.128305	-0.392082	-0.652173	-0.522919	-0.52736	-1.47113	-0.242134	-0.634632	0	2	-1.3064	-1.63749	-0.435315	-1.06837	-0.465693	-0.530344	-0.907269	0	3
A_19_P00320434	Non-Codingoding	XLOC_001728	AK027541	tc|CECR6_MOUSE (Q99MX7) Cat eye syndrome critical region protein 6 homolog, partial (3%) [THC2616699]	chr2	-0.158312	-0.472603	0.382596	0.158312	-0.0225017	0.303774	0.0324972	-0.100276	-1.15321	-1.24163	0.895378	-0.210577	1	2	-1.55068	-1.30535	-0.174514	-1.63624	-0.269113	-0.849848	-0.964292	0	4
A_19_P00320449	Non-Codingoding	LOC100506190	BC038559	Unknown	chr9	-0.558338	-0.125099	0.125099	0.205943	-0.0880989	0.700996	0.569883	0.492979	0.674478	0.20725	-0.314921	0.388444	2	0	0.000627518	-0.255983	-0.0689464	0.0652037	0.946329	0.221599	0.151472	1	0
A_19_P00320478	Non-Codingoding	XLOC_005770	ENST00000449463	linc|BROAD Institute lincRNA (XLOC_005770), lincRNA [TCONS_00011521]	chr6	0.0274079	-0.455931	-0.0274079	0.285195	-0.042684	0.653577	0.187967	-1.33097	-1.26895	-0.242451	-0.828264	-0.471515	1	3	0.30234	-0.192391	-0.786103	0.322692	-0.940103	-0.706485	-0.333341	0	3
A_19_P00320536	Non-Codingoding	LOC100507580	XR_109752	ref|PREDICTED: Homo sapiens hypothetical LOC100507580 (LOC100507580), miscRNA [XR_109752]	chr22	-1.8742	0.421156	0.283031	-0.283031	-0.36326	-1.51158	-0.130437	-0.0994539	-0.193475	-0.596551	-0.0890903	-0.436765	0	1	-0.25914	-1.77904	0.2143	-0.300466	-0.216883	0.0892267	-0.375333	0	1
A_19_P00320555	Non-Codingoding	XLOC_l2_014579	TCONS_l2_00028295	linc|BROAD Institute lincRNA (XLOC_l2_014579), lincRNA [TCONS_l2_00028295]	chr8	0.524227	0.00695944	-0.00695944	-1.22447	-0.175061	-0.624097	-1.83346	-0.933598	-0.795503	-2.02443	-0.786571	-1.16628	0	6	-1.24513	-1.77542	-0.522665	-1.38478	-1.06795	-0.64895	-1.10748	0	5
A_19_P00320562	Coding	P39189	ENST00000514376	tc|ALU2_HUMAN (P39189) Alu subfamily SB sequence contamination warning entry, partial (8%) [THC2492568]	chr5	0.56324	-0.341542	0.341542	-0.88376	-0.0801299	-0.308623	-0.548766	-0.651414	-0.719796	-1.7588	-0.601871	-0.764879	0	4	-1.27144	-1.37353	-0.909905	-0.874226	-0.795093	-1.09709	-1.05355	0	6
A_19_P00320567	Non-Codingoding	XLOC_005595	TCONS_00012649	linc|BROAD Institute lincRNA (XLOC_005595), lincRNA [TCONS_00012649]	chr6	-0.313659	0.319957	0.313659	-0.817648	-0.124423	-0.517339	-0.34178	-0.00227857	-0.337242	-0.70938	-0.43857	-0.391098	0	1	-0.0758016	-1.00004	-0.0658505	-0.904369	-0.0323737	0.0276611	-0.341795	0	2
A_19_P00320579	Non-Codingoding	FLJ43663	NR_015431	ref|Homo sapiens uncharacterized LOC378805 (FLJ43663), transcript variant 1, non-coding RNA [NR_015431]	chr7	0.177551	-0.177551	0.521785	-0.286261	0.0588809	0.778704	-0.278051	-0.471984	-0.895512	-0.266475	0.521274	-0.102007	1	1	-0.185315	-0.676685	0.0475953	-0.426112	-0.381971	0.293059	-0.221572	0	1
A_19_P00320597	Non-Codingoding	LOC643733	NR_034079	ref|Homo sapiens caspase 4, apoptosis-related cysteine peptidase pseudogene (LOC643733), transcript variant 2, non-coding RNA [NR_034079]	chr11	-0.0790296	0.0790296	-0.212942	0.650636	0.109424	0.506396	0.207101	-0.388951	-0.456397	-0.258709	-0.387339	-0.12965	0	0	0.46961	0.935575	0.765786	1.00447	-0.171296	0.407552	0.568616	3	0
A_19_P00320602	Non-Codingoding	LOC100506190	BC038559	Unknown	chr9	-0.486309	-0.193896	0.193896	0.719184	0.0582188	1.16713	1.14423	0.910944	0.959819	0.700985	0.115579	0.833115	5	0	0.682356	0.226984	-0.0127463	0.467689	1.58648	0.468662	0.569904	2	0
A_19_P00320611	Non-Codingoding	LOC100506694	XR_132651	ref|PREDICTED: Homo sapiens hypothetical LOC100506694, transcript variant 4 (LOC100506694), miscRNA [XR_132651]	chr19	0.107696	0.567594	-0.189628	-0.107696	0.0944915	0.308973	0.0786402	-0.7656	-0.669072	-0.516953	-0.626614	-0.365104	0	3	-0.270458	-0.797783	0.125875	-0.168885	-0.218987	-0.383081	-0.285553	0	1
A_19_P00320614	Non-Codingoding	LOC283177	NR_033852	ref|Homo sapiens uncharacterized LOC283177 (LOC283177), non-coding RNA [NR_033852]	chr11	0.620059	7.93934e-05	-7.93934e-05	-1.30457	-0.171127	-0.291471	-0.770252	-1.15075	-1.26123	-1.49761	-1.47469	-1.07433	0	5	-1.15222	-1.09815	-0.69525	-0.737362	-1.29462	-1.457	-1.07243	0	6
A_19_P00320625	Non-Codingoding	TUG1	NR_002323	ref|Homo sapiens taurine upregulated 1 (non-protein coding) (TUG1), non-coding RNA [NR_002323]	chr22	0.171916	-0.351587	-0.103508	0.103508	-0.0449178	0.159545	-0.0477097	-0.48688	-1.22274	-0.619741	-0.438802	-0.442722	0	2	0.554449	0.342173	-0.304588	0.330429	-1.50079	-0.985181	-0.260585	0	2
A_19_P00320640	Non-Codingoding	ENST00000453317	ENST00000453317	Unknown	chrX	-0.324572	-0.226813	0.226813	0.280597	-0.0109938	0.341856	0.164122	-0.344971	-0.133858	-0.105311	0.127723	0.00826025	0	0	-0.372697	-0.652608	-0.335196	-0.466524	-0.15135	0.0769386	-0.316906	0	1
A_19_P00320644	Non-Codingoding	CA5BP1	NR_026551	ref|Homo sapiens carbonic anhydrase VB pseudogene 1 (CA5BP1), non-coding RNA [NR_026551]	chrX	-0.750778	-0.266282	0.266282	0.48298	-0.0669495	-0.409579	0.356882	-1.24076	-0.508126	-0.849974	-0.898832	-0.591731	0	3	-0.562921	-0.241462	0.204138	0.240066	-0.0494108	-0.452239	-0.143638	0	0
A_19_P00320664	Non-Codingoding	FLJ46906	NR_033896	ref|Homo sapiens uncharacterized LOC441172 (FLJ46906), non-coding RNA [NR_033896]	chr6	-0.65167	-0.128275	0.128275	0.270629	-0.0952604	-0.898971	-0.149347	-0.423208	-0.315916	-0.0387557	-0.512653	-0.389808	0	1	-0.428684	-0.896837	-0.152479	-0.91113	0.128887	0.376502	-0.313957	0	2
A_19_P00320665	Non-Codingoding	FLJ46906	NR_033896	ref|Homo sapiens uncharacterized LOC441172 (FLJ46906), non-coding RNA [NR_033896]	chr6	-0.764808	-0.112512	0.112512	0.239458	-0.131338	-0.594491	-0.0984781	-0.205871	-0.199781	0.152749	-0.378457	-0.220721	0	0	-0.299186	-0.54433	0.0610073	-0.401061	0.191077	0.665682	-0.0544685	1	0
A_19_P00320708	Non-Codingoding	LOC401320	NR_038889	ref|Homo sapiens uncharacterized LOC401320 (LOC401320), non-coding RNA [NR_038889]	chr7	-0.396171	0.788887	0.199786	-0.199786	0.0981789	-0.126173	1.01367	0.59516	0.493999	-0.0885606	0.439641	0.387956	1	0	0.427423	0.710258	1.45559	0.85935	0.280161	0.478261	0.70184	3	0
A_19_P00320718	Non-Codingoding	LOC100505495	NR_040109	ref|Homo sapiens uncharacterized LOC100505495 (LOC100505495), non-coding RNA [NR_040109]	chr19	0.62906	-0.106912	-0.236308	0.106912	0.0981879	1.38048	0.316648	-0.805669	-0.830503	0.367116	-0.799296	-0.0618699	1	3	0.431009	0.164748	-0.159773	0.0189481	-0.927543	-0.207161	-0.113295	0	1
A_19_P00320719	Coding	MDM4	NM_002393	ref|Homo sapiens Mdm4 p53 binding protein homolog (mouse) (MDM4), transcript variant 1, mRNA [NM_002393]	chr1	0.33189	0.192074	-0.192074	-0.215941	0.0289872	0.225562	0.154221	0.21625	0.0513587	0.288175	0.326322	0.210315	0	0	0.390578	0.0684943	0.040194	0.169991	0.267922	0.118919	0.176016	0	0
A_19_P00320721	Coding	MDM4	NM_002393	ref|Homo sapiens Mdm4 p53 binding protein homolog (mouse) (MDM4), transcript variant 1, mRNA [NM_002393]	chr1	-0.0373707	0.48319	-0.12361	0.0373707	0.089895	0.469801	-0.131337	0.607884	0.642035	0.600078	0.487142	0.445934	3	0	-0.200227	-0.733435	0.233813	-0.735159	0.229741	0.754564	-0.0751172	1	2
A_19_P00320729	Non-Codingoding	LOC100509498	XR_111605	ref|PREDICTED: Homo sapiens hypothetical LOC100509498 (LOC100509498), miscRNA [XR_111605]	chr16	-0.0341482	0.384236	0.0341482	-0.105337	0.0697248	-0.36495	-0.192666	-0.627055	-0.533359	-0.887139	0.0382824	-0.427814	0	2	0.367634	0.0506201	0.0443249	0.451684	-0.436121	-0.724432	-0.0410484	0	1
A_19_P00320749	Non-Codingoding	PVT1	NR_003367	ref|Homo sapiens Pvt1 oncogene (non-protein coding) (PVT1), non-coding RNA [NR_003367]	chr8	-0.188135	0.303877	0.136218	-0.136218	0.0289354	0.493273	-0.0679388	0.0755954	-0.350204	-0.866341	-0.384117	-0.183289	0	1	-0.206449	-0.706492	0.507549	-0.00859356	0.290762	0.030066	-0.0155261	0	1
A_19_P00320757	Non-Codingoding	FLJ32255	XR_108575	ref|PREDICTED: Homo sapiens hypothetical LOC643977 (FLJ32255), miscRNA [XR_108575]	chr5	-0.571365	0.0738471	0.675297	-0.0738471	0.0259831	0.146496	-0.163764	0.736376	1.02608	0.742339	1.36771	0.642541	4	0	0.243649	-0.000106096	0.823664	0.458993	0.999211	1.27295	0.633059	3	0
A_19_P00320759	Non-Codingoding	FLJ32255	XR_108575	ref|PREDICTED: Homo sapiens hypothetical LOC643977 (FLJ32255), miscRNA [XR_108575]	chr5	0.183636	-0.183636	0.348344	-0.194369	0.0384936	0.0173626	-0.179124	1.12993	1.60948	1.22007	1.9568	0.959086	4	0	0.127782	0.381546	0.644515	0.625792	1.04257	1.29035	0.685426	4	0
A_19_P00320780	Non-Codingoding	XLOC_008144	ENST00000438867	linc|BROAD Institute lincRNA (XLOC_008144), lincRNA [TCONS_00017054]	chrX	0.157652	-0.323589	0.150599	-0.150599	-0.0414842	0.674414	-0.0812001	-1.27633	0.253277	0.0298438	-0.414468	-0.135743	1	1	0.0210681	-0.493696	-0.746015	-0.231232	-0.26636	-0.133372	-0.308268	0	1
A_19_P00320792	Non-Codingoding	SNHG11	NR_003239	ref|Homo sapiens small nucleolar RNA host gene 11 (non-protein coding) (SNHG11), non-coding RNA [NR_003239]	chr20	0.186276	-0.74358	0.271197	-0.186276	-0.118096	-0.5445	0.124402	0.802614	0.916843	0.254961	0.319178	0.31225	2	0	-0.563731	-0.167299	-0.267386	-0.459701	0.967199	1.12515	0.105705	2	0
A_19_P00320796	Non-Codingoding	TUG1	NR_002323	ref|Homo sapiens taurine upregulated 1 (non-protein coding) (TUG1), non-coding RNA [NR_002323]	chr22	-0.328176	0.117975	-0.117975	0.191236	-0.0342349	0.887385	0.371107	-0.173862	0.0386157	0.0239234	0.384744	0.255319	1	0	0.544606	0.489413	0.409076	0.974431	0.264117	0.324304	0.500991	1	0
A_19_P00320866	Non-Codingoding	LOC100506119	ENST00000436710	ref|PREDICTED: Homo sapiens hypothetical LOC100506119, transcript variant 1 (LOC100506119), miscRNA [XR_108951]	chr9	-0.486232	0.29357	0.153461	-0.153461	-0.0481656	-0.142587	0.127004	0.435974	0.477691	0.220788	-0.61157	0.08455	0	1	-0.288478	-0.544056	0.0575566	-0.139958	0.624861	0.122515	-0.0279267	1	0
A_19_P00320885	Non-Codingoding	XLOC_007052	ENST00000518765	gb|DKFZp779O0656_r1 779 (synonym: hncc1) Homo sapiens cDNA clone DKFZp779O0656 5', mRNA sequence [BX500531]	chr8	0.581814	-0.0621114	0.0621114	-0.0699816	0.127958	0.614325	-0.278948	-1.56243	-0.694444	-0.439672	-0.939848	-0.550169	1	3	0.0957556	-0.0754499	-1.27233	-0.240848	-0.721953	-1.04303	-0.542977	0	3
A_19_P00320914	Non-Codingoding	JPX	NR_024582	ref|Homo sapiens JPX transcript, XIST activator (non-protein coding) (JPX), non-coding RNA [NR_024582]	chrX	-0.159936	-0.298655	0.159936	0.435883	0.034307	0.461629	0.440166	-0.418872	-0.267818	0.122665	0.308851	0.10777	0	0	-0.378281	-0.334435	-0.340167	-0.187069	-0.319848	-0.048991	-0.268132	0	0
A_19_P00320948	Non-Codingoding	ENST00000507992	ENST00000507992	Unknown	chr4	-0.63542	0.549174	0.125976	-0.125976	-0.0215615	0.19092	-0.126665	0.119196	0.0181956	0.16097	-0.792711	-0.0716823	0	1	-0.27002	-0.384436	-0.0894275	-0.271736	0.182034	-0.0896649	-0.153875	0	0
A_19_P00320954	Non-Codingoding	XLOC_002049	ENST00000418746	gb|DB092735 TESTI4 Homo sapiens cDNA clone TESTI4042456 5', mRNA sequence [DB092735]	chr2	0.426476	0.136377	-0.191341	-0.136377	0.0587839	0.568663	-0.0846512	-0.758375	-1.11098	-1.18738	-1.04353	-0.602708	0	4	-0.4182	-0.492713	-0.0244215	-0.302629	-1.46606	-0.342182	-0.5077	0	1
A_19_P00320966	Non-Codingoding	XLOC_l2_014645	TCONS_l2_00028401	linc|BROAD Institute lincRNA (XLOC_l2_014645), lincRNA [TCONS_l2_00028401]	chr8	-0.347529	-0.151357	0.151357	0.778523	0.107748	0.395426	0.72778	-0.963553	-0.530323	0.0429816	-0.97116	-0.216475	1	2	0.411942	-0.335687	-0.441433	0.184431	-0.536991	-0.11803	-0.139295	0	0
A_19_P00320971	Non-Codingoding	ENST00000488173	ENST00000488173	Unknown	chr3	0.268169	0.0411108	-0.605251	-0.0411108	-0.0842704	0.15165	-0.438155	-1.00373	-0.946555	-0.791009	-0.898439	-0.654373	0	4	-0.519488	-0.900933	-0.364238	-0.566861	-1.33254	-0.647688	-0.721958	0	3
A_19_P00320986	Non-Codingoding	LOC100506661	ENST00000380331	ref|PREDICTED: Homo sapiens hypothetical LOC100506661 (LOC100506661), miscRNA [XR_110931]	chrX	0.555811	0.0821555	-0.299714	-0.0821555	0.0640243	-0.00423074	-0.321419	-1.04996	-0.800011	-0.833313	-0.945946	-0.659147	0	4	-0.119977	-0.00963569	-0.0801051	0.697829	-1.10246	-0.359	-0.162224	1	1
A_19_P00320989	Non-Codingoding	LOC100272228	NR_027456	ref|Homo sapiens uncharacterized LOC100272228 (LOC100272228), non-coding RNA [NR_027456]	chrX	0.444474	-0.155333	0.155333	-0.528536	-0.0210154	-0.345526	-0.583331	-0.897132	-0.766034	-1.97749	-1.87042	-1.07332	0	4	-1.5605	-1.1148	-0.629267	-1.18318	-1.07089	-1.27006	-1.13812	0	6
A_19_P00321014	Non-Codingoding	LOC100506661	XR_110931	ref|PREDICTED: Homo sapiens hypothetical LOC100506661 (LOC100506661), miscRNA [XR_110931]	chrX	0.841879	-0.0315635	0.0315635	-0.617568	0.0560777	0.522716	-0.618179	-1.32893	-1.19151	-0.59818	-0.152962	-0.561174	0	3	-0.294398	-0.477805	-0.236967	0.109933	-1.29887	-0.00827861	-0.367731	0	1
A_19_P00321063	Coding	Q5SRJ3	ENST00000504823	tc|Q5SRJ3_HUMAN (Q5SRJ3) Zinc finger protein 452 (Fragment), partial (3%) [THC2529829]	chr4	-0.332819	0.63444	0.183784	-0.183784	0.0754051	0.365501	-0.344456	0.28753	-0.0787284	0.54164	0.908003	0.279915	1	0	-0.522316	0.0598147	-0.0748231	-0.330759	0.250735	0.619234	0.000314078	1	0
A_19_P00321067	Non-Codingoding	MIAT	NR_003491	ref|Homo sapiens myocardial infarction associated transcript (non-protein coding) (MIAT), transcript variant 1, non-coding RNA [NR_003491]	chr22	0.517959	-1.19914	-0.0902836	0.0902836	-0.170295	-0.00120282	1.22819	1.21233	1.30481	-0.39724	2.88448	1.03856	4	0	0.22432	-1.43899	-1.88973	-0.532873	-0.950096	-0.151238	-0.789767	0	3
A_19_P00321068	Non-Codingoding	MIAT	NR_003491	ref|Homo sapiens myocardial infarction associated transcript (non-protein coding) (MIAT), transcript variant 1, non-coding RNA [NR_003491]	chr22	0.582904	-1.47597	0.114104	-0.114104	-0.223267	-0.0193994	1.24588	1.21143	1.46996	-0.473673	3.0555	1.08162	4	0	0.271576	-1.66371	-2.22507	-0.457454	-0.737272	0.0114887	-0.800073	0	3
A_19_P00321076	Non-Codingoding	PVT1	NR_003367	ref|Homo sapiens Pvt1 oncogene (non-protein coding) (PVT1), non-coding RNA [NR_003367]	chr8	0.0751202	-0.0751202	0.170684	-0.143127	0.00688934	-0.0928533	-0.063401	-0.605802	1.15545	-1.49896	-0.359199	-0.244127	1	2	-0.217767	0.45659	0.431353	-0.0748503	-0.0311801	-0.326764	0.0395637	0	0
A_19_P00321089	Non-Codingoding	XLOC_l2_015037	AK057050	linc|BROAD Institute lincRNA (XLOC_l2_015037), lincRNA [TCONS_l2_00029075]	chr9	0.43022	-0.679768	-0.139047	0.139047	-0.0623871	1.43862	0.877969	-0.265564	-0.323447	0.240625	-0.548703	0.236584	2	0	0.580908	0.293249	-0.60968	0.40228	0.194054	-0.533255	0.0545926	0	1
A_19_P00321110	Non-Codingoding	LOC100505519	ENST00000449545	ref|PREDICTED: Homo sapiens hypothetical LOC100505519 (LOC100505519), miscRNA [XR_110191]	chr6	-0.160169	0.329323	0.160169	-1.30468	-0.24384	-0.28345	-0.974344	-1.10524	-0.629954	-1.09297	-1.09137	-0.862889	0	5	0.159734	0.20144	-0.110581	0.241954	-0.893578	-1.32858	-0.288268	0	2
A_19_P00321136	Non-Codingoding	MAP3K13	NR_038322	ref|Homo sapiens mitogen-activated protein kinase kinase kinase 13 (MAP3K13), transcript variant 4, non-coding RNA [NR_038322]	chr3	0.915208	-0.160164	0.160164	-0.285498	0.157428	-0.691511	-0.589123	-0.82263	-1.21154	-0.932146	-0.876747	-0.85395	0	5	-0.0780277	-0.591278	-0.210061	-0.558098	-0.427509	-0.341135	-0.367685	0	0
A_19_P00321143	Non-Codingoding	LOC100294145	NR_037178	ref|Homo sapiens uncharacterized LOC100294145 (LOC100294145), transcript variant 2, non-coding RNA [NR_037178]	chr6	0.141363	-0.00515032	0.00515032	-1.17418	-0.258205	0.552335	-0.840402	-0.4267	-0.682377	-0.689362	-0.488812	-0.42922	0	3	-1.04622	-1.38839	-0.513387	-1.72639	-0.911698	0.0385618	-0.924587	0	4
A_19_P00321166	Non-Codingoding	LOC100132356	NR_034127	ref|Homo sapiens uncharacterized LOC100132356 (LOC100132356), non-coding RNA [NR_034127]	chr5	0.702637	0.117748	-0.117748	-0.398165	0.0761181	1.61629	-0.429135	1.20039	0.749975	1.08463	1.60549	0.971274	5	0	-0.0489085	-0.686073	0.322053	-0.670307	0.643887	0.852932	0.0689306	2	2
A_19_P00321201	Coding	CRYBG3	ENST00000419587	ref|PREDICTED: Homo sapiens beta-gamma crystallin domain containing 3 (CRYBG3), mRNA [XM_003118522]	chr3	-0.196485	0.219403	0.196485	-0.821009	-0.150402	-0.46627	-0.924551	0.347249	0.149057	0.47498	-0.296781	-0.119386	0	1	-0.637113	-1.36417	-0.305611	-1.44016	0.0382803	0.762258	-0.491086	1	3
A_19_P00321202	Coding	CRYBG3	ENST00000419587	ref|PREDICTED: Homo sapiens beta-gamma crystallin domain containing 3 (CRYBG3), mRNA [XM_003118522]	chr3	0.0722683	-0.0722683	0.086118	-0.278749	-0.0481577	0.181874	-0.223541	-0.126492	-0.393952	0.630345	-2.10489	-0.339443	1	1	-0.20859	-0.378477	-0.445705	-1.61367	-1.09662	0.302161	-0.573484	0	2
A_19_P00321259	Non-Codingoding	LOC100505633	NR_038849	ref|Homo sapiens uncharacterized LOC100505633 (LOC100505633), non-coding RNA [NR_038849]	chr1	-0.301408	0.301408	0.43061	-1.23397	-0.200841	-0.706127	-1.2301	0.380239	-0.539812	-0.822969	-0.588869	-0.584606	0	3	-1.46482	-1.6188	0.423179	-1.21968	-0.352118	0.013608	-0.703105	0	3
A_19_P00321266	Coding	Q41718	THC2505849	tc|Q41718_ZEADI (Q41718) Orf1 protein, partial (7%) [THC2509965]	chrX	0.399255	0.0208375	-0.0208375	-0.120001	0.0698135	0.628019	-0.463414	-0.947578	-0.336141	0.268487	-0.595867	-0.241083	1	1	0.0861232	-0.582434	-0.73343	0.147939	-0.809895	-0.517531	-0.401538	0	2
A_19_P00321303	Non-Codingoding	LOC100506190	BC038559	Unknown	chr9	-0.668845	-0.275836	0.275836	0.683666	0.00370527	1.04415	1.18446	0.976379	1.18755	0.761152	0.0938666	0.874593	5	0	0.475289	0.203987	0.0534375	0.411463	1.32672	0.538904	0.501634	1	0
A_19_P00321306	Coding	RNF213	NM_020914	ref|Homo sapiens ring finger protein 213 (RNF213), transcript variant 1, mRNA [NM_020914]	chr17	-0.387491	0.0935509	0.839918	-0.0935509	0.113107	-1.67851	-1.12432	-0.74908	-0.25942	0.312317	0.293165	-0.534308	0	3	0.852166	-0.731733	0.848091	0.0654061	-0.37164	1.34344	0.334289	3	1
A_19_P00321332	Non-Codingoding	NEAT1	NR_028272	ref|Homo sapiens nuclear paraspeckle assembly transcript 1 (non-protein coding) (NEAT1), non-coding RNA [NR_028272]	chr11	-0.504391	0.509197	0.504391	-0.996208	-0.121753	0.953062	-0.341847	-0.38001	-0.128449	-0.149653	-0.308362	-0.0592098	1	0	0.924392	0.267913	0.241632	0.831259	-0.606417	-0.369308	0.214912	2	1
A_19_P00321333	Non-Codingoding	NEAT1	NR_028272	ref|Homo sapiens nuclear paraspeckle assembly transcript 1 (non-protein coding) (NEAT1), non-coding RNA [NR_028272]	chr11	-0.422469	0.667692	0.422469	-0.620019	0.0119183	1.06097	-0.142282	0.307161	0.0475869	0.247373	-0.0245128	0.249383	1	0	1.45501	0.714401	0.603546	1.30865	-0.259814	-0.139955	0.61364	4	0
A_19_P00321342	Non-Codingoding	XLOC_007290	ENST00000478913	tc|BC064849 C9orf93 protein {Homo sapiens} (exp=0; wgp=1; cg=0), partial (11%) [THC2626540]	chr9	0.459982	-0.459982	-1.09065	0.631092	-0.114888	0.855784	0.303154	-2.59864	-2.37834	-1.62056	-2.15684	-1.26591	1	4	-0.0999904	-0.345895	-0.912697	-0.101585	-2.34537	-0.990397	-0.799321	0	3
A_19_P00321355	Non-Codingoding	XLOC_l2_007834	ENST00000430555	linc|BROAD Institute lincRNA (XLOC_l2_007834), lincRNA [TCONS_l2_00015633]	chr2	0.3084	-0.167436	0.167436	-0.242074	0.0165815	0.698258	-0.160237	-1.31592	-0.651395	-0.787152	-0.692135	-0.484764	1	4	-0.318941	-0.677943	-0.329041	-0.526926	-1.16639	-0.595045	-0.60238	0	2
A_19_P00321361	Non-Codingoding	FLJ43663	NR_015431	ref|Homo sapiens uncharacterized LOC378805 (FLJ43663), transcript variant 1, non-coding RNA [NR_015431]	chr7	0.0946088	-0.0946088	0.165047	-0.981842	-0.204199	0.761226	-0.966372	-1.1541	-1.78214	-1.37481	-0.656917	-0.862186	1	5	-0.386035	-0.923256	-0.461315	0.269276	-1.11968	-0.977161	-0.599696	0	3
A_19_P00321364	Non-Codingoding	JPX	NR_024582	ref|Homo sapiens JPX transcript, XIST activator (non-protein coding) (JPX), non-coding RNA [NR_024582]	chrX	-0.0822291	-0.511791	0.0822291	0.427042	-0.0211873	0.524338	0.233303	-0.411881	-0.235274	0.171298	0.150964	0.0721246	0	0	-0.322291	-0.502855	-0.55474	-0.291976	-0.224129	-0.108843	-0.334139	0	0
A_19_P00321382	Non-Codingoding	LOC100506860	XR_108814	ref|PREDICTED: Homo sapiens hypothetical LOC100506860, transcript variant 2 (LOC100506860), miscRNA [XR_108814]	chr7	0.0977457	-0.0977457	0.233679	-0.829189	-0.148878	0.129397	-1.02244	-1.35161	-1.78819	-2.24428	-1.02047	-1.21627	0	5	-1.05198	-1.10023	-0.247506	-0.411501	-0.994082	-1.33603	-0.856888	0	4
A_19_P00321388	Non-Codingoding	XLOC_012568	THC2653071	Unknown	chr17	-0.439487	0.319749	0.333886	-0.319749	-0.0264002	-0.00739193	-0.145908	-0.488285	-0.286397	-0.834566	-0.198845	-0.326899	0	1	-0.536184	-1.10243	0.242663	-0.652519	-0.223496	0.223919	-0.341342	0	2
A_19_P00321399	Non-Codingoding	XLOC_004598	AK126481	linc|BROAD Institute lincRNA (XLOC_004598), lincRNA [TCONS_00009539]	chr5	0.167121	-0.167121	0.219242	-0.650547	-0.107826	-0.150669	-0.522559	-1.12719	-1.27581	-0.927661	-1.02154	-0.837573	0	4	-0.306764	-0.739272	-0.885659	-0.721864	-1.00895	-1.16607	-0.804763	0	5
A_19_P00321439	Coding	ENST00000477589	ENST00000477589	ref|PREDICTED: Homo sapiens cytokine receptor CRL2 (LOC100287290), mRNA [XM_002342405]	chr3	-0.140338	0.140338	0.240387	-0.828111	-0.146931	0.302441	-1.14671	-0.452796	-0.436038	-1.11704	-0.364418	-0.535759	0	2	-0.432008	-0.57593	-0.0332568	-0.727734	-0.241611	0.167516	-0.30717	0	1
A_19_P00321461	Non-Codingoding	XLOC_l2_011204	ENST00000512915	linc|BROAD Institute lincRNA (XLOC_l2_011204), lincRNA [TCONS_l2_00021934]	chr4	0.0831132	0.0197339	-0.0197339	-0.125033	-0.0104799	0.428363	-0.130306	-1.16866	-0.975577	-1.07689	-1.09261	-0.669279	0	4	-0.430585	-1.26673	-0.903144	-0.435128	-1.03115	-1.2615	-0.888039	0	4
A_19_P00321466	Non-Codingoding	LOC100294145	NR_037177	ref|Homo sapiens uncharacterized LOC100294145 (LOC100294145), transcript variant 1, non-coding RNA [NR_037177]	chr6	-0.221102	0.236176	0.221102	-1.10596	-0.217447	0.65416	-0.715906	-1.16355	-0.451879	-1.05156	0.123919	-0.434135	1	3	-0.641793	-1.58263	-0.998111	-1.79177	0.132906	-0.612501	-0.91565	0	5
A_19_P00321471	Non-Codingoding	HCG18	NR_024052	ref|Homo sapiens HLA complex group 18 (non-protein coding) (HCG18), non-coding RNA [NR_024052]	chr6	0.0110362	-0.0642755	-0.00673842	0.00673842	-0.0133098	0.804424	-0.111308	0.0518644	0.519075	0.252683	0.299569	0.302718	1	0	-0.0753048	-0.179449	-0.133133	-0.0713861	-0.229405	-0.456697	-0.190896	0	0
A_19_P00321473	Non-Codingoding	HCG18	NR_024052	ref|Homo sapiens HLA complex group 18 (non-protein coding) (HCG18), non-coding RNA [NR_024052]	chr6	-0.790304	0.231616	0.0738058	-0.0738058	-0.139672	0.0101018	-0.0740752	0.0737419	0.181763	-0.110785	0.250851	0.0552661	0	0	-0.188741	-0.338748	0.0612993	-0.10856	0.124341	-0.121015	-0.0952372	0	0
A_19_P00321475	Non-Codingoding	LOC727710	NR_038858	ref|Homo sapiens uncharacterized locus LOC727710 (LOC727710), non-coding RNA [NR_038858]	chr16	0.025882	-0.025882	0.121607	-0.770788	-0.162295	-0.33073	-0.995762	-0.812247	-0.952475	-1.21992	-0.821332	-0.85541	0	5	-0.900521	-0.993913	-0.208602	-1.11371	-0.712496	-0.749853	-0.77985	0	5
A_19_P00321495	Coding	Q2ULW7	AF497716	tc|Q2ULW7_ASPOR (Q2ULW7) Predicted protein, partial (4%) [THC2483302]	chr20	0.0962992	-0.0854945	0.0854945	-1.05045	-0.238538	-0.566362	-1.16819	-0.335969	-0.0986366	-1.34762	-0.506317	-0.670515	0	2	-1.00853	-1.48568	-0.0738978	-1.04864	-0.153889	-0.187407	-0.659674	0	3
A_19_P00321511	Non-Codingoding	SNHG5	NR_003038	ref|Homo sapiens small nucleolar RNA host gene 5 (non-protein coding) (SNHG5), non-coding RNA [NR_003038]	chr6	-0.889539	-0.252823	1.36647	0.252823	0.119234	1.12242	1.26473	0.971052	0.0221853	0.136159	-0.252537	0.544	3	0	-0.272088	1.1532	-0.551911	0.445983	-0.897722	-1.11734	-0.206645	1	2
A_19_P00321521	Non-Codingoding	JPX	NR_024582	ref|Homo sapiens JPX transcript, XIST activator (non-protein coding) (JPX), non-coding RNA [NR_024582]	chrX	-0.456222	-0.276686	0.276686	0.311162	-0.0362649	0.232024	-0.0888834	-0.0511656	0.00346184	0.0341554	0.361863	0.0819092	0	0	-0.2251	-0.344729	-0.332931	-0.161242	-0.00146914	0.335224	-0.121708	0	0
A_19_P00321546	Non-Codingoding	SNHG5	NR_003038	ref|Homo sapiens small nucleolar RNA host gene 5 (non-protein coding) (SNHG5), non-coding RNA [NR_003038]	chr6	-0.567153	-0.226069	1.30178	0.226069	0.183658	1.17809	1.23934	0.698097	-0.0020771	0.0552626	-0.0393343	0.521563	3	0	-0.176142	1.15442	-0.5113	0.53562	-0.709957	-1.21833	-0.154281	1	2
A_19_P00321568	Non-Codingoding	LOC100507077	XR_110527	ref|PREDICTED: Homo sapiens hypothetical LOC100507077 (LOC100507077), miscRNA [XR_110527]	chr11	-0.258332	0.258332	0.734061	-0.613672	0.0300972	-0.205475	-0.537525	-0.875335	-0.171839	-1.14268	-0.500247	-0.572183	0	2	-0.774806	-1.23739	-0.929293	-0.873306	-0.29345	-0.833715	-0.823661	0	5
A_19_P00321577	Non-Codingoding	XLOC_010390	ENST00000463474	Unknown	chr13	-0.184558	0.23562	0.184558	-1.32561	-0.272498	-0.123338	-1.0054	-0.733908	-1.1471	-1.89158	-0.676775	-0.929683	0	5	-1.38059	-1.9531	-0.263809	-1.08673	-0.719506	-0.350821	-0.959092	0	4
A_19_P00321613	Non-Codingoding	JPX	NR_024582	ref|Homo sapiens JPX transcript, XIST activator (non-protein coding) (JPX), non-coding RNA [NR_024582]	chrX	-0.155974	-0.253449	0.155974	0.333907	0.0201144	0.432789	-0.0301437	-0.297081	-0.166276	-0.0474472	0.177975	0.0116359	0	0	-0.414065	-0.456171	-0.250265	-0.366972	-0.140237	0.210749	-0.23616	0	0
A_19_P00321617	Non-Codingoding	ENST00000450890	ENST00000450890	ref|PREDICTED: Homo sapiens hypothetical LOC100505562 (LOC100505562), miscRNA [XR_109022]	chr10	0.540308	-0.0714865	0.0467958	-0.0467958	0.117206	0.435487	0.445202	-0.363502	-0.0691166	0.567631	-0.63821	0.0629152	0	1	1.62195	0.619251	-0.190947	0.599831	-0.0950217	-0.0212088	0.422309	2	0
A_19_P00321618	Non-Codingoding	LINC00277	NR_026949	ref|Homo sapiens long intergenic non-protein coding RNA 277 (LINC00277), non-coding RNA [NR_026949]	chr15	1.88968	0.00637865	-0.00637865	-0.981781	0.226974	1.8163	-0.959942	-2.04441	-1.19068	-1.04509	-1.64389	-0.844619	1	5	1.51982	0.466664	-1.16101	-0.871738	-1.45889	-1.6035	-0.518108	1	4
A_19_P00321628	Non-Codingoding	LOC100505687	NR_038301	ref|Homo sapiens uncharacterized LOC100505687 (LOC100505687), transcript variant 1, non-coding RNA [NR_038301]	chr3	-1.24619	-0.455742	0.455742	1.0825	-0.0409227	0.252525	1.09299	-0.633485	-0.29333	0.681594	0.511448	0.268624	2	1	0.403788	-0.599344	0.201136	0.626497	0.639203	0.250021	0.25355	2	0
A_19_P00321658	Non-Codingoding	LOC100131551	NR_024480	ref|Homo sapiens uncharacterized LOC100131551 (LOC100131551), non-coding RNA [NR_024480]	chr3	0.374381	-0.558845	0.107226	-0.107226	-0.046116	0.838905	-0.0897598	-0.663591	-0.944245	-0.984664	-0.920747	-0.460684	1	4	-0.307798	-0.651695	-0.312329	-0.406903	-1.02742	-0.495107	-0.533543	0	2
A_19_P00321670	Non-Codingoding	XLOC_005730	ENST00000451910	gb|zt85h04.r1 Soares_testis_NHT Homo sapiens cDNA clone IMAGE:729175 5', mRNA sequence [AA397666]	chr6	0.0570843	-0.0182335	0.0182335	-1.35915	-0.325516	0.295965	-1.00569	-1.05695	-1.48316	-1.55769	-1.42228	-1.0383	0	5	-1.50115	-1.23016	0.127564	-1.07064	-1.34466	-0.336639	-0.892613	0	4
A_19_P00321682	Non-Codingoding	LOC286149	XR_132545	ref|PREDICTED: Homo sapiens hypothetical LOC286149 (LOC286149), miscRNA [XR_132545]	chr8	1.30077	-0.137846	0.137846	-0.994314	0.076614	0.483085	-0.730022	-0.987765	-1.0303	-1.85601	-1.29247	-0.902246	0	5	-1.27805	-1.44311	-0.0931752	-0.99752	-0.863725	-1.09771	-0.962215	0	5
A_19_P00321687	Non-Codingoding	LOC92249	NR_015353	ref|Homo sapiens uncharacterized LOC92249 (LOC92249), non-coding RNA [NR_015353]	chrX	0.374708	-0.265906	0.265906	-0.850104	-0.118849	0.249577	-0.286387	-0.285636	-0.796039	-1.30381	-0.396116	-0.469736	0	2	-0.667719	-0.904331	-0.421916	-0.50558	-0.785559	-0.215466	-0.583428	0	3
A_19_P00321692	Non-Codingoding	XLOC_002142	ENST00000447453	linc|BROAD Institute lincRNA (XLOC_002142), lincRNA [TCONS_00003315]	chr2	0.761162	-0.470255	-0.188283	0.188282	0.0727268	0.891688	0.373796	-0.736135	-0.903455	-0.210312	-0.956585	-0.256834	1	3	-0.165185	-0.54734	-0.0994754	0.0240684	-1.33083	-0.240508	-0.393211	0	1
A_19_P00321697	Non-Codingoding	LINC00313	NR_026863	ref|Homo sapiens long intergenic non-protein coding RNA 313 (LINC00313), non-coding RNA [NR_026863]	chr21	0.164749	-0.164749	0.381276	-0.990825	-0.152387	-0.430663	-1.38496	-0.574794	-0.625946	-1.73733	-0.585024	-0.889787	0	3	-1.34157	-1.16428	0.0808196	-1.07248	-0.314654	-0.0518646	-0.644005	0	3
A_19_P00321722	Non-Codingoding	XLOC_006555	ENST00000475791	linc|BROAD Institute lincRNA (XLOC_006555), lincRNA [TCONS_00013220]	chr7	0.312545	-0.545734	-0.312545	0.360593	-0.0462851	0.824478	-0.0602474	-1.36882	-1.1906	-0.470729	-1.21839	-0.580718	1	3	-0.197119	-0.267789	-0.696749	-0.0331469	-1.05775	-0.83313	-0.514281	0	3
A_19_P00321734	Non-Codingoding	XLOC_002892	ENST00000474477	linc|BROAD Institute lincRNA (XLOC_002892), lincRNA [TCONS_00005635]	chr3	-0.347543	0.12599	0.159141	-0.12599	-0.0471003	-0.0545075	-0.192365	-0.703561	-0.679978	-0.754598	-0.752248	-0.522876	0	4	-0.403299	-0.332182	0.0988662	-0.403919	-0.461122	-0.15069	-0.275391	0	0
A_19_P00321761	Non-Codingoding	XLOC_002310	ENST00000412979	linc|BROAD Institute lincRNA (XLOC_002310), lincRNA [TCONS_00004437]	chr2	0.922996	0.157762	-0.157762	-1.10886	-0.0464663	0.762325	-1.1031	-0.672513	0.449976	-1.73001	-0.942741	-0.539343	1	4	-1.66265	-1.67702	0.126192	-1.89875	-1.25763	-0.734	-1.18398	0	5
A_19_P00321781	Non-Codingoding	LOC100506499	ENST00000554129	ref|PREDICTED: Homo sapiens hypothetical LOC100506499 (LOC100506499), miscRNA [XR_110290]	chr14	-1.54249	0.025826	0.448968	-0.025826	-0.27338	-0.588683	0.0774965	-2.2369	-1.78397	-2.53005	-1.67057	-1.45545	0	4	0.158061	-0.634975	0.448769	-0.0134916	-0.711236	-0.973839	-0.287785	0	3
A_19_P00321782	Non-Codingoding	FLJ43663	NR_015431	ref|Homo sapiens uncharacterized LOC378805 (FLJ43663), transcript variant 1, non-coding RNA [NR_015431]	chr7	1.49035	0.0229092	-0.0229092	-0.409356	0.270248	1.27961	-0.800787	-1.81983	-1.9063	-1.06228	-0.731131	-0.84012	1	5	-0.0317101	-0.590137	-0.583727	0.578357	-0.479376	-0.332748	-0.23989	0	0
A_19_P00321789	Non-Codingoding	XLOC_005464	ENST00000440246	gb|DB279316 UTERU3 Homo sapiens cDNA clone UTERU3005625 5', mRNA sequence [DB279316]	chr6	1.38556	0.15198	-0.15198	-1.46832	-0.0206914	0.122402	-0.939101	-1.94579	-1.73466	-2.53759	-2.05786	-1.51543	0	5	-1.65039	-2.07174	-1.87988	-1.91022	-1.43009	-0.241154	-1.53058	0	5
A_19_P00321795	Coding	P39193	ENST00000415215	tc|ALU6_HUMAN (P39193) Alu subfamily SP sequence contamination warning entry, partial (13%) [THC2587145]	chrX	-0.392061	-0.311944	0.348534	0.311944	-0.0108817	0.505919	0.0486021	-0.406705	-0.164755	-0.062324	0.0442815	-0.00583029	0	0	-0.484796	-0.770673	-0.477052	-0.580985	-0.199313	0.0842881	-0.404755	0	1
A_19_P00321809	Non-Codingoding	LOC401320	NR_038889	ref|Homo sapiens uncharacterized LOC401320 (LOC401320), non-coding RNA [NR_038889]	chr7	-0.0109696	0.691264	0.0109696	-0.18232	0.127236	-0.0487428	1.02058	0.416651	0.209299	-0.0395789	0.249207	0.301236	1	0	0.569898	0.755043	1.31657	0.861533	0.0563011	0.247178	0.634421	3	0
A_19_P00321872	Non-Codingoding	LOC100506305	NR_038904	ref|Homo sapiens uncharacterized LOC100506305 (LOC100506305), non-coding RNA [NR_038904]	chr11	-0.457826	0.462265	0.457826	-0.493577	-0.00782824	0.0758047	-0.997787	-1.04391	-0.894174	-1.3043	-0.742262	-0.817771	0	5	0.223381	-0.817483	-0.451394	-0.664602	-0.461682	-0.414293	-0.431012	0	2
A_19_P00321878	Non-Codingoding	LOC100294145	NR_037177	ref|Homo sapiens uncharacterized LOC100294145 (LOC100294145), transcript variant 1, non-coding RNA [NR_037177]	chr6	0.415312	0.0691643	-0.0691643	-1.82498	-0.352416	0.520792	-0.780052	-2.04383	-0.443634	-0.962425	-0.443978	-0.692187	0	3	-0.41723	-2.65673	-1.89261	-2.68415	-0.490823	-0.893941	-1.50591	0	4
A_19_P00321885	Non-Codingoding	FLJ43663	NR_015431	ref|Homo sapiens uncharacterized LOC378805 (FLJ43663), transcript variant 1, non-coding RNA [NR_015431]	chr7	0.0563488	-0.0563488	0.183735	-0.968805	-0.196268	0.813895	-1.04668	-1.20943	-1.56291	-1.38939	-0.417366	-0.80198	1	4	-0.408235	-0.973074	-0.487071	0.323565	-0.861502	-1.04879	-0.575851	0	3
A_19_P00321886	Non-Codingoding	FLJ43663	NR_015431	ref|Homo sapiens uncharacterized LOC378805 (FLJ43663), transcript variant 1, non-coding RNA [NR_015431]	chr7	0.458163	-0.197751	0.197751	-0.809724	-0.0878904	1.19979	-1.06557	-1.11392	-1.5918	-1.26248	-0.437738	-0.711952	1	4	-0.402037	-0.726531	-0.357606	0.287895	-0.741392	-0.936914	-0.479431	0	3
A_19_P00321890	Non-Codingoding	U66048	U66048	Unknown	chrX	-0.328466	0.328466	0.569381	-0.532396	0.00924635	-0.000359297	-0.821748	0.155488	-0.0803192	-0.119632	0.179708	-0.114477	0	1	-0.420324	-1.48027	0.187493	-0.616025	-0.442942	-0.185493	-0.492928	0	2
A_19_P00321907	Non-Codingoding	LOC100505702	NR_038308	ref|Homo sapiens uncharacterized LOC100505702 (LOC100505702), transcript variant 6, non-coding RNA [NR_038308]	chr4	1.17078	0.0456159	-0.0456159	-0.0885217	0.270564	0.187479	-0.570672	-0.938735	-0.902468	-1.08201	-1.0498	-0.726033	0	4	-0.315828	-0.722111	-0.0882614	-0.733506	-0.542311	-0.286567	-0.448097	0	2
A_19_P00321977	Non-Codingoding	LOC100507645	XR_132900	ref|PREDICTED: Homo sapiens hypothetical LOC100507645 (LOC100507645), miscRNA [XR_132900]	chr11	-0.892019	0.594757	0.676798	-0.594757	-0.0538054	-1.04176	-0.218442	-0.208395	-0.393113	-0.393817	-0.315729	-0.428543	0	1	0.0294242	-0.371863	-0.155746	-0.0815644	-0.143363	0.148666	-0.095741	0	0
A_19_P00322002	Non-Codingoding	FLJ43663	NR_015431	ref|Homo sapiens uncharacterized LOC378805 (FLJ43663), transcript variant 1, non-coding RNA [NR_015431]	chr7	0.551834	-0.153784	0.153784	-0.919897	-0.0920157	1.25657	-0.970566	-1.77082	-2.06602	-1.13637	-0.668707	-0.892651	1	5	-0.251503	-0.902249	-0.346521	0.508674	-1.18562	-1.06144	-0.539777	0	3
A_19_P00322036	Non-Codingoding	XLOC_009868	THC2657342	linc|BROAD Institute lincRNA (XLOC_009868), lincRNA [TCONS_00020555]	chr12	-0.0260732	0.0260732	0.63101	-0.398133	0.0582192	0.485215	-0.315357	-0.588867	-0.76091	-0.65016	-0.26732	-0.349567	0	2	-0.462821	-0.647039	0.707802	-0.382256	-0.523592	0.429572	-0.146389	1	1
A_19_P00322096	Non-Codingoding	TDRG1	NR_024015	ref|Homo sapiens testis development related protein 1 (TDRG1), non-coding RNA [NR_024015]	chr6	0.154859	-0.328643	-0.154859	0.201332	-0.0318279	0.852855	-0.16789	-1.46936	-1.60172	-1.00893	-1.11024	-0.750882	1	4	-0.0688391	-0.297973	-0.282152	-0.0890322	-1.06783	-0.387142	-0.365494	0	1
A_19_P00322109	Non-Codingoding	LOC401320	NR_038889	ref|Homo sapiens uncharacterized LOC401320 (LOC401320), non-coding RNA [NR_038889]	chr7	-0.288483	0.788948	0.171194	-0.171194	0.125116	0.0475368	0.988427	0.501478	0.328491	-0.168283	0.377254	0.345817	1	0	0.328876	0.927303	1.39403	0.718824	0.110487	0.25091	0.621739	3	0
A_19_P00322184	Non-Codingoding	LOC100506119	ENST00000436710	ref|PREDICTED: Homo sapiens hypothetical LOC100506119, transcript variant 1 (LOC100506119), miscRNA [XR_108951]	chr9	-1.47373	0.352198	-0.173959	0.173959	-0.280382	-0.555567	0.410994	0.695051	0.599292	0.487936	-0.373069	0.210773	1	0	-0.179366	-0.248691	0.321773	0.0484169	0.857745	0.222016	0.170315	1	0
A_19_P00322190	Non-Codingoding	RP9P	NR_003500	ref|Homo sapiens retinitis pigmentosa 9 pseudogene (RP9P), non-coding RNA [NR_003500]	chr7	0.0431073	-0.0431073	0.495613	-0.318355	0.0443145	-0.278694	0.0901549	-0.22531	-0.113798	-0.355908	-1.0005	-0.314009	0	1	-0.22688	-0.560485	-0.571994	-0.325318	-0.364176	-0.58049	-0.438224	0	0
A_19_P00322191	Non-Codingoding	LOC100272228	NR_027456	ref|Homo sapiens uncharacterized LOC100272228 (LOC100272228), non-coding RNA [NR_027456]	chrX	-0.375695	-0.265407	0.265407	0.267055	-0.0271599	-0.229248	-0.0539639	-0.359875	-0.179115	-0.920719	-0.0500815	-0.298834	0	1	-0.510837	-0.275935	-0.213518	-0.145551	0.0872982	-0.321221	-0.229961	0	0
A_19_P00322207	Coding	Q58MP6	ENST00000428485	tc|Q58MP6_9CAUD (Q58MP6) Dioxygenase, partial (8%) [THC2619587]	chr10	-0.3599	-0.013279	0.227315	0.013279	-0.033146	-0.195494	0.0705347	-1.17043	-0.343813	-0.918138	-1.25058	-0.634653	0	3	-0.121916	-1.48903	-0.385155	-0.575493	-0.0183763	-0.616482	-0.534409	0	2
A_19_P00322220	Non-Codingoding	LOC388796	NR_027241	ref|Homo sapiens uncharacterized LOC388796 (LOC388796), transcript variant 2, non-coding RNA [NR_027241]	chr20	-0.226042	0.298968	-0.0615308	0.0615308	0.0182316	0.116179	0.328418	0.231713	0.307651	0.833272	-0.102565	0.285778	1	0	1.34528	0.350942	0.518722	0.95119	0.679054	-0.211503	0.605615	3	0
A_19_P00322224	Non-Codingoding	FLJ16779	NR_024389	ref|Homo sapiens uncharacterized LOC100192386 (FLJ16779), non-coding RNA [NR_024389]	chr20	1.36822	-0.0624759	0.0624759	-0.448227	0.229998	0.667569	-0.596769	-1.06286	-1.11747	-0.762607	-0.938687	-0.635139	1	4	-0.533482	-0.950996	-1.02279	-0.744077	-1.3374	-0.981436	-0.928363	0	5
A_19_P00322225	Non-Codingoding	XLOC_005327	ENST00000448327	tc|NM_105511 ATP binding {Arabidopsis thaliana} (exp=-1; wgp=0; cg=0), partial (4%) [THC2649843]	chr6	-0.165702	0.165702	0.331845	-1.35116	-0.254829	-0.0145016	-0.832105	-0.5753	-0.707616	-1.46933	-0.705971	-0.71747	0	4	-1.17768	-2.01983	0.228968	-1.33895	-0.461666	0.256766	-0.752066	0	3
A_19_P00322228	Coding	Q8RQM5	THC2504219	tc|LYSG_COREF (Q8RQM5) Lysine export transcriptional regulatory protein lysG, partial (7%) [THC2504219]	chrX	2.04279	0.170327	-0.170327	-0.194451	0.462085	0.193717	-0.762404	0.242034	-0.112896	-0.569698	-0.0333674	-0.173769	0	1	-0.92776	-1.46693	-0.314083	-0.93209	-0.32514	0.174625	-0.631897	0	3
A_19_P00322260	Non-Codingoding	LOC100506342	XR_113168	ref|PREDICTED: Homo sapiens hypothetical LOC100506342 (LOC100506342), miscRNA [XR_113168]	chr8	0.47492	0.186747	-0.186747	-0.358771	0.0290372	0.269676	-0.768634	-2.2884	-2.35447	-3.16576	-1.63422	-1.65697	0	5	1.27092	0.559151	0.819997	0.723729	-1.71718	-0.995208	0.110235	3	2
A_19_P00322299	Coding	ZSWIM6	NM_020928	ref|Homo sapiens zinc finger, SWIM-type containing 6 (ZSWIM6), mRNA [NM_020928]	chr5	-0.399085	0.373966	0.445618	-0.373966	0.0116332	-0.0346904	-0.637599	-0.240034	-0.719387	0.103786	-0.582127	-0.351675	0	2	0.0626917	-0.881037	0.467248	-0.38263	-0.353321	0.48241	-0.100773	0	1
A_19_P00322310	Non-Codingoding	LOC100505702	NR_038303	ref|Homo sapiens uncharacterized LOC100505702 (LOC100505702), transcript variant 1, non-coding RNA [NR_038303]	chr4	-0.0943477	0.0943477	-0.832908	0.26849	-0.141104	0.25055	0.00201726	0.187881	0.566124	0.23253	-0.502514	0.122765	0	0	-0.252668	-0.242691	-0.0629518	0.036104	0.125831	0.768008	0.0619388	1	0
A_19_P00322330	Non-Codingoding	XLOC_l2_010415	ENST00000493473	linc|BROAD Institute lincRNA (XLOC_l2_010415), lincRNA [TCONS_l2_00020248]	chr3	0.603986	-0.428097	-0.187704	0.187704	0.0439723	0.756439	-0.388519	-1.25816	-0.67006	-0.59068	-0.882046	-0.505505	1	3	-0.18391	-0.51426	-1.0956	0.0545385	-0.647418	-0.827379	-0.535671	0	3
A_19_P00322336	Non-Codingoding	JPX	NR_024582	ref|Homo sapiens JPX transcript, XIST activator (non-protein coding) (JPX), non-coding RNA [NR_024582]	chrX	-0.134632	-0.482599	0.141566	0.134632	-0.0852582	0.194027	-0.0700421	-0.613609	1.09097	-0.358253	-0.0490179	0.0323456	1	1	-0.566285	-0.701601	-0.475353	-0.453064	-0.365303	0.0711513	-0.415076	0	1
A_19_P00322337	Coding	Q6JHZ7	THC2676175	tc|Q6JHZ7_HUMAN (Q6JHZ7) HCV-NS5ATP5 binding protein 1, partial (23%) [THC2676175]	chr3	-0.703105	0.703105	0.991991	-1.07082	-0.0197066	-0.442517	-0.77568	0.0350833	0.0774446	-1.14375	0.521524	-0.287983	0	2	-1.11072	-1.74935	0.355	-1.02464	0.930531	0.503	-0.349361	1	3
A_19_P00322357	Non-Codingoding	XLOC_012335	BC044939	linc|BROAD Institute lincRNA (XLOC_012335), lincRNA [TCONS_00025131]	chr17	-0.25842	0.0632639	-0.0632639	0.424194	0.0414436	0.0129685	0.130038	-0.883889	-0.790902	-0.609839	-0.71069	-0.475385	0	4	0.189872	-0.241181	-0.361457	0.270083	-0.64264	-0.788136	-0.262243	0	2
A_19_P00322371	Non-Codingoding	LOC100506190	BC038559	Unknown	chr9	-0.284791	-0.187333	0.187333	0.238967	-0.0114558	1.00399	0.810102	0.844067	1.01579	0.474366	-0.0374064	0.685151	4	0	0.171392	0.0475917	-0.287604	0.140314	1.40859	0.347291	0.304595	1	0
A_19_P00322407	Non-Codingoding	LOC729178	NR_034115	ref|Homo sapiens uncharacterized LOC729178 (LOC729178), non-coding RNA [NR_034115]	chr6	1.08032	0.317605	-0.317605	-0.730726	0.0873996	0.165052	-0.128275	-0.24357	-0.376968	-0.636815	-0.226563	-0.24119	0	1	-0.446207	-1.07734	-0.605349	-0.446216	0.939095	-0.594707	-0.371787	1	2
A_19_P00322413	Non-Codingoding	LOC100652797	XM_003403476	ref|PREDICTED: Homo sapiens hypothetical protein LOC100652797 (LOC100652797), mRNA [XM_003403476]	chr18	-0.150821	0.150821	0.23666	-0.170591	0.0165172	0.67097	-0.380301	-0.909891	-0.715678	-1.22499	-0.775929	-0.55597	1	4	-0.741756	-0.426775	0.225205	-0.552264	-0.628608	-0.24433	-0.394755	0	2
A_19_P00322416	Non-Codingoding	LOC100505687	NR_038301	ref|Homo sapiens uncharacterized LOC100505687 (LOC100505687), transcript variant 1, non-coding RNA [NR_038301]	chr3	-0.0154133	0.0154133	0.731469	-0.0529728	0.169624	0.771466	0.0530763	-1.18488	-0.750766	-0.409865	-0.661346	-0.36372	1	3	0.150285	-0.272795	-0.335777	0.150871	-0.0444932	-1.11415	-0.244344	0	1
A_19_P00322420	Non-Codingoding	XLOC_l2_010723	THC2524841	linc|BROAD Institute lincRNA (XLOC_l2_010723), lincRNA [TCONS_l2_00021618]	chr4	-0.257223	0.360714	0.257223	-1.37303	-0.253078	-0.975157	-1.58733	-0.708216	-0.695825	-1.54066	-1.00138	-1.08476	0	6	-0.725899	-1.3158	-0.122477	-1.14927	-0.598943	-0.254861	-0.694542	0	3
A_19_P00322432	Non-Codingoding	XLOC_001952	ENST00000423704	Unknown	chr2	-0.422735	0.149126	-0.149126	0.690982	0.0670618	0.17648	0.170893	1.64003	1.85242	0.970459	1.79778	1.10134	4	0	0.482335	0.570444	0.685727	0.0855262	1.40385	0.663866	0.648624	3	0
A_19_P00322442	Non-Codingoding	LOC100506119	ENST00000436710	ref|PREDICTED: Homo sapiens hypothetical LOC100506119, transcript variant 1 (LOC100506119), miscRNA [XR_108951]	chr9	-1.21421	0.368483	-0.0902612	0.0902612	-0.211431	-0.69273	0.574625	0.565593	0.704368	0.450921	-0.339753	0.210504	1	1	0.0587351	0.0583704	0.254329	0.332096	0.823468	0.142583	0.278263	1	0
A_19_P00322487	Coding	Q41718	THC2505849	tc|Q41718_ZEADI (Q41718) Orf1 protein, partial (7%) [THC2509965]	chrX	0.240499	0.135643	-0.341585	-0.135643	-0.0252717	0.64458	-0.261728	-1.30506	-1.21437	-0.67742	-1.35878	-0.695463	1	4	-0.248744	-0.568396	-0.0462313	-0.180258	-0.835226	-0.892613	-0.461911	0	2
A_19_P00322528	Coding	KIAA1671	NM_001145206	ref|Homo sapiens KIAA1671 (KIAA1671), mRNA [NM_001145206]	chr22	0.172796	-0.172796	0.63151	-0.370861	0.0651622	0.252003	-0.433266	-0.216326	-0.375782	-0.746691	-0.481817	-0.333646	0	1	-0.4862	-0.963111	-0.811633	-1.16986	-0.56789	-0.719196	-0.786315	0	4
A_19_P00322530	Coding	KIAA1671	NM_001145206	ref|Homo sapiens KIAA1671 (KIAA1671), mRNA [NM_001145206]	chr22	0.45509	-0.032167	0.032167	-0.344781	0.0275772	0.372151	0.135554	-1.70526	-1.04717	-1.25154	-1.76009	-0.876061	0	4	-0.605411	-0.466883	-1.08564	-0.172577	-1.34345	-1.62683	-0.883465	0	4
A_19_P00322544	Coding	P39188	THC2579385	tc|ALU1_HUMAN (P39188) Alu subfamily J sequence contamination warning entry, partial (6%) [THC2579385]	chr9	-0.126224	0.290586	0.126224	-0.92561	-0.158756	0.0396216	-0.756192	-0.657247	-0.264703	-1.25765	-1.20956	-0.684289	0	4	-0.631723	-1.2109	-0.417619	-0.847331	0.0441072	-0.531609	-0.59918	0	3
A_19_P00322545	Non-Codingoding	XLOC_007868	TCONS_00016491	linc|BROAD Institute lincRNA (XLOC_007868), lincRNA [TCONS_00016491]	chr9	-0.960405	0.235674	0.4017	-0.235674	-0.139676	-0.357353	-0.275424	-0.0395772	-0.147051	-0.631627	-0.24539	-0.282737	0	1	-0.463684	-0.592477	0.392613	0.248657	0.348014	0.0209596	-0.00765284	0	0
A_19_P00322569	Non-Codingoding	LOC727721	XR_109875	ref|PREDICTED: Homo sapiens hypothetical LOC727721 (LOC727721), miscRNA [XR_109875]	chr1	-0.534274	0.269938	0.533143	-0.269938	-0.000282758	-0.288829	-0.357597	-0.769631	-0.538419	-0.87006	-0.780677	-0.600869	0	3	-0.600065	-0.269803	0.153888	-0.440136	-0.342791	-0.127313	-0.271037	0	1
A_19_P00322573	Coding	Q9UJ41	ENST00000430244	tc|RABX5_HUMAN (Q9UJ41) Rab5 GDP/GTP exchange factor (Rabaptin 5-associated exchange factor for Rab5) (Rabex-5), partial (8%) [THC2529368]	chr7	-0.197995	0.197995	0.693158	-0.634774	0.014596	0.150298	-0.554275	1.07584	1.04688	0.109118	1.07957	0.484574	3	0	-0.665415	0.131442	0.272001	-0.0836129	0.331268	0.159494	0.0241962	0	1
A_19_P00322583	Non-Codingoding	XLOC_004577	ENST00000523154	linc|BROAD Institute lincRNA (XLOC_004577), lincRNA [TCONS_00009260]	chr5	0.169353	-0.169353	0.171139	-0.244115	-0.018244	0.526462	0.164447	-0.612586	-0.764446	-0.608273	-0.924278	-0.369779	0	4	-0.411313	-0.678978	-0.362304	-0.419497	-0.571267	-0.831794	-0.545859	0	2
A_19_P00322592	Non-Codingoding	XLOC_012826	AK309717	linc|BROAD Institute lincRNA (XLOC_012826), lincRNA [TCONS_00026204]	chr18	-0.238211	0.238211	0.5035	-1.06	-0.139126	-0.218544	-0.945566	-0.465083	-0.618924	-1.30562	-0.894598	-0.741389	0	4	-0.956545	-0.868506	0.484135	-0.553622	-0.520564	-0.230009	-0.440852	0	2
A_19_P00322614	Coding	STRN	NM_003162	ref|Homo sapiens striatin, calmodulin binding protein (STRN), mRNA [NM_003162]	chr2	0.228661	-0.15252	0.15252	-0.601071	-0.0931027	0.0210161	0.0428653	1.27447	1.28059	1.21524	1.18991	0.837349	4	0	-0.464374	-0.171946	-0.444756	-0.453651	0.914617	0.515815	-0.0173825	1	0
A_19_P00322621	Non-Codingoding	LOC100506119	ENST00000436710	ref|PREDICTED: Homo sapiens hypothetical LOC100506119, transcript variant 1 (LOC100506119), miscRNA [XR_108951]	chr9	-1.0012	0.365143	0.05564	-0.05564	-0.159014	-0.149338	0.304863	0.386103	0.372255	0.250528	-0.59055	0.0956432	0	0	-0.202468	-0.287996	0.253177	-0.056411	0.507113	0.0662854	0.0466167	0	0
A_19_P00322624	Non-Codingoding	THC2632020	THC2632020	Unknown	chr4	-0.138414	0.130919	-0.0841827	0.0841827	-0.00187361	-0.739881	-1.14604	-0.750584	-0.931283	-2.20384	-0.928533	-1.11669	0	6	-1.46788	-0.955854	-0.538278	-1.20351	-0.395887	-0.667123	-0.871421	0	4
A_19_P00322645	Non-Codingoding	LOC283588	XR_110237	ref|PREDICTED: Homo sapiens hypothetical LOC283588 (LOC283588), miscRNA [XR_110237]	chr14	-0.445601	0.656101	0.401623	-0.401623	0.0526252	-0.395977	0.315254	1.72698	2.06021	1.62302	2.15819	1.24795	4	0	0.630058	1.06601	0.200732	0.535936	1.48082	0.923846	0.806232	4	0
A_19_P00322660	Coding	P39188	AK094343	tc|ALU1_HUMAN (P39188) Alu subfamily J sequence contamination warning entry, partial (4%) [THC2588358]	chr2	0.626635	0.182307	-0.182307	-0.781518	-0.0387207	1.22741	-1.13552	-1.03003	-0.587391	-1.64765	-1.02331	-0.699416	1	4	-1.4206	-2.49027	0.10111	-1.56711	-0.512386	-0.626555	-1.08597	0	4
A_19_P00322666	Non-Codingoding	SNHG5	NR_003038	ref|Homo sapiens small nucleolar RNA host gene 5 (non-protein coding) (SNHG5), non-coding RNA [NR_003038]	chr6	-0.636862	-0.252397	1.25106	0.252397	0.153549	1.21268	1.22407	0.535798	-0.0791974	0.0437522	-0.172195	0.460818	2	0	-0.179667	1.1107	-0.931789	0.476022	-0.632895	-1.3467	-0.250722	1	3
A_19_P00322676	Non-Codingoding	LOC92249	NR_015353	ref|Homo sapiens uncharacterized LOC92249 (LOC92249), non-coding RNA [NR_015353]	chrX	0.485958	-0.0333385	0.0333385	-0.985639	-0.12492	0.00222421	0.260691	-1.18757	-1.45626	-1.427	-0.461081	-0.7115	0	3	-0.545689	-0.715324	-0.410038	-0.928592	-0.22654	-0.486889	-0.552179	0	2
A_19_P00322686	Non-Codingoding	LOC441204	NR_015364	ref|Homo sapiens uncharacterized locus LOC441204 (LOC441204), non-coding RNA [NR_015364]	chr7	-0.346856	0.419495	0.346856	-0.44711	-0.00690377	0.202152	-0.239315	0.141181	2.10857	-0.117411	-0.26425	0.305155	1	0	-0.366887	-0.454105	0.182665	-0.520197	-0.147074	0.408522	-0.149513	0	0
A_19_P00322687	Coding	ERVMER34-1	NM_001242690	ref|Homo sapiens endogenous retrovirus group MER34, member 1 (ERVMER34-1), transcript variant 2, mRNA [NM_001242690]	chr4	0.956738	0.581726	-0.581726	-1.18383	-0.0567744	0.627205	-0.835604	-0.410898	-0.884603	-1.04283	-0.0281591	-0.429147	1	3	-0.614556	-1.76651	-0.75263	-1.52093	-0.804356	-1.2266	-1.11426	0	6
A_19_P00322702	Non-Codingoding	SNHG5	NR_003038	ref|Homo sapiens small nucleolar RNA host gene 5 (non-protein coding) (SNHG5), non-coding RNA [NR_003038]	chr6	-0.503757	-0.222919	1.40949	0.222919	0.226433	1.32392	1.19694	0.825386	0.0198298	-0.0890207	-0.0174875	0.543263	3	0	-0.218919	1.02816	-0.370247	0.451424	-0.651042	-1.0911	-0.141953	1	2
A_19_P00322711	Non-Codingoding	LOC148189	NR_027301	ref|Homo sapiens uncharacterized LOC148189 (LOC148189), non-coding RNA [NR_027301]	chr19	0.0120187	0.962444	-0.0120187	-0.79887	0.0408936	-0.142045	-0.593602	0.517758	0.67028	0.0381904	0.0416694	0.0887084	1	0	0.0468392	0.123107	-0.0631967	-0.352425	-0.0604668	0.152897	-0.0255407	0	0
A_19_P00322754	Non-Codingoding	SNHG5	NR_003038	ref|Homo sapiens small nucleolar RNA host gene 5 (non-protein coding) (SNHG5), non-coding RNA [NR_003038]	chr6	-0.191827	-0.182162	1.27355	0.182162	0.270431	1.48672	1.05767	0.782223	0.0668955	-0.0653715	-0.011076	0.552843	3	0	-0.219782	0.898691	-0.493236	0.432795	-0.503397	-0.90308	-0.131335	1	1
A_19_P00322757	Non-Codingoding	MCF2L	ENST00000442625	ref|PREDICTED: Homo sapiens hypothetical LOC100506063 (LOC100506063), miscRNA [XR_110307]	chr13	-0.255351	0.255351	0.480923	-0.277616	0.0508269	0.241817	-0.615611	-0.257503	-0.629602	-0.948846	-0.187081	-0.399471	0	3	-0.808206	-1.25339	0.446283	-0.559478	-0.190931	0.00488663	-0.393472	0	2
A_19_P00322793	Non-Codingoding	LOC100506190	BC038559	Unknown	chr9	-0.585276	-0.235229	0.235229	0.722107	0.0342078	0.92834	1.1994	1.07408	1.31829	0.899673	0.171859	0.931941	5	0	0.55054	0.307982	-0.0508757	0.48866	1.62347	0.586052	0.584305	1	0
A_19_P00322797	Coding	SEC14L1	NM_001204408	ref|Homo sapiens SEC14-like 1 (S. cerevisiae) (SEC14L1), transcript variant 6, mRNA [NM_001204408]	chr17	0.0882616	0.0604973	-0.288323	-0.0604973	-0.0500153	0.769137	-0.428956	-0.420449	-0.393846	-0.408142	-0.743691	-0.270991	1	1	0.101702	-0.487457	0.255508	-0.0633597	-0.260745	-0.434184	-0.148089	0	0
A_19_P00322813	Non-Codingoding	XLOC_007290	ENST00000478913	tc|BC064849 C9orf93 protein {Homo sapiens} (exp=0; wgp=1; cg=0), partial (11%) [THC2626540]	chr9	0.215808	-0.182044	-0.592159	0.182044	-0.0940876	0.505222	-0.22331	-1.85207	-1.87578	-1.42583	-1.7278	-1.09993	0	4	-0.48731	-0.848856	-0.738266	-0.363367	-1.56837	-1.25536	-0.876922	0	4
A_19_P00322839	Non-Codingoding	LOC100506119	ENST00000436710	ref|PREDICTED: Homo sapiens hypothetical LOC100506119, transcript variant 1 (LOC100506119), miscRNA [XR_108951]	chr9	-1.547	0.353479	-0.163446	0.163446	-0.298381	-0.676351	0.427866	0.472671	0.643857	0.516822	-0.432551	0.158719	1	1	-0.00493526	-0.0437856	0.200917	0.2272	0.737964	0.043118	0.193413	1	0
A_19_P00322856	Coding	FAM200B	NM_001145191	ref|Homo sapiens family with sequence similarity 200, member B (FAM200B), mRNA [NM_001145191]	chr4	-0.132843	0.370257	0.0383086	-0.0383086	0.0593536	0.386583	0.100574	0.208528	-0.0405746	0.28869	-0.425928	0.0863123	0	0	-0.24226	-0.222737	0.087851	-0.223387	0.0392227	0.209047	-0.0587105	0	0
A_19_P00322896	Non-Codingoding	LINC00277	NR_026949	ref|Homo sapiens long intergenic non-protein coding RNA 277 (LINC00277), non-coding RNA [NR_026949]	chr15	-0.0271273	0.0271273	-0.0388107	0.0510282	0.00305438	0.385906	0.121635	-0.499238	0.0442705	0.13151	-0.909494	-0.120902	0	1	-0.0256124	-0.437693	-0.248297	-0.143913	-0.0654416	0.187444	-0.122252	0	0
A_19_P00322898	Non-Codingoding	CA5BP1	NR_026551	ref|Homo sapiens carbonic anhydrase VB pseudogene 1 (CA5BP1), non-coding RNA [NR_026551]	chrX	-0.0262008	0.181947	0.0262008	-0.469769	-0.0719554	-0.872207	-0.196485	-0.829527	-0.741675	-1.1996	-0.545312	-0.730801	0	4	-0.908795	-1.22042	-0.558936	-0.661428	-0.193314	-0.209428	-0.625387	0	3
A_19_P00322900	Non-Codingoding	MIAT	NR_003491	ref|Homo sapiens myocardial infarction associated transcript (non-protein coding) (MIAT), transcript variant 1, non-coding RNA [NR_003491]	chr22	-0.0284555	-1.10855	0.0284555	0.228193	-0.22009	0.436965	1.45841	1.83105	1.57199	-0.351225	3.05203	1.3332	4	0	-0.0322459	-1.05078	-1.80251	-5.36442e-05	-0.304614	-0.0902174	-0.546736	0	2
A_19_P00322904	Coding	CCDC149	NM_173463	ref|Homo sapiens coiled-coil domain containing 149 (CCDC149), transcript variant 1, mRNA [NM_173463]	chr4	-1.15507	0.212817	0.113094	-0.113094	-0.235563	0.0636048	0.368129	0.0478353	-0.127357	-0.380814	-0.841868	-0.145078	0	1	-0.0322003	0.111837	0.301393	-0.0126948	0.0160336	0.588062	0.162072	0	0
A_19_P00322906	Coding	C17orf51	NM_001113434	ref|Homo sapiens chromosome 17 open reading frame 51 (C17orf51), mRNA [NM_001113434]	chr17	1.04589	-0.0923121	0.0923121	-1.19317	-0.0368215	-0.135484	-0.810746	-1.04836	-0.192621	-1.91741	-1.45131	-0.925987	0	4	-0.975796	-1.36871	-0.782611	-1.17226	-1.1347	-1.12549	-1.09326	0	6
A_19_P00322932	Non-Codingoding	LOC100506190	NR_038955	ref|Homo sapiens uncharacterized LOC100506190 (LOC100506190), non-coding RNA [NR_038955]	chr9	0.0593042	-0.159658	0.238155	-0.0593042	0.0196242	0.610672	0.581528	0.43565	0.626349	0.157267	-0.423039	0.331405	2	0	0.114304	-0.378851	-0.48587	-0.350546	0.643671	0.470739	0.00224098	1	0
A_19_P00322933	Non-Codingoding	LOC100506190	NR_038955	ref|Homo sapiens uncharacterized LOC100506190 (LOC100506190), non-coding RNA [NR_038955]	chr9	0.096956	-0.096956	0.154686	-0.138985	0.00392532	0.518039	0.593525	0.261869	0.592034	0.158974	-0.268049	0.309398	0	0	-0.00793195	-0.572148	-0.48767	-0.333118	0.883121	-0.0189979	-0.0894574	1	0
A_19_P00322938	Non-Codingoding	LOC401320	NR_038889	ref|Homo sapiens uncharacterized LOC401320 (LOC401320), non-coding RNA [NR_038889]	chr7	-0.261636	0.869463	0.137498	-0.137498	0.151957	-0.117509	0.986084	0.510868	0.427145	-0.0715861	0.415536	0.358423	1	0	0.569549	0.785328	1.38847	0.862376	0.0214586	0.432537	0.67662	3	0
A_19_P00322939	Non-Codingoding	PVT1	NR_003367	ref|Homo sapiens Pvt1 oncogene (non-protein coding) (PVT1), non-coding RNA [NR_003367]	chr8	0.108026	-0.108026	-0.181604	0.15978	-0.00545609	0.75529	-0.136955	-0.853844	-0.937651	-1.06373	-1.21873	-0.575936	1	4	-0.430045	-0.684049	-0.754525	-0.372798	-0.947828	-0.894437	-0.680614	0	4
A_19_P00322944	Non-Codingoding	SNHG5	NR_003038	ref|Homo sapiens small nucleolar RNA host gene 5 (non-protein coding) (SNHG5), non-coding RNA [NR_003038]	chr6	-0.782272	-0.277403	1.36972	0.277403	0.146862	1.25959	1.35984	0.938151	0.119671	0.230928	0.205606	0.685632	3	0	-0.244079	1.25449	-0.527691	0.553136	-0.457397	-1.1068	-0.0880563	1	1
A_19_P00322948	Non-Codingoding	SNHG6	NR_002599	ref|Homo sapiens small nucleolar RNA host gene 6 (non-protein coding) (SNHG6), non-coding RNA [NR_002599]	chr8	0.238824	0.269913	-0.238824	-0.404854	-0.0337353	0.323711	-0.121782	-0.140104	-0.518672	-0.171438	-0.251033	-0.146553	0	0	-0.127687	-0.338089	-0.190826	-0.47015	-0.439689	-0.39541	-0.326975	0	0
A_19_P00322966	Non-Codingoding	LOC92249	NR_015353	ref|Homo sapiens uncharacterized LOC92249 (LOC92249), non-coding RNA [NR_015353]	chrX	1.24311	-0.125189	0.125189	-0.905703	0.0843518	0.131615	-1.49714	-1.33207	-0.952345	-1.64651	-1.57127	-1.14462	0	5	-1.67507	-2.06178	-0.620771	-1.49901	-0.680518	-1.40629	-1.32391	0	6
A_19_P00322967	Non-Codingoding	LOC388796	NR_027241	ref|Homo sapiens uncharacterized LOC388796 (LOC388796), transcript variant 2, non-coding RNA [NR_027241]	chr20	-0.114568	0.221155	-0.224376	0.114568	-0.000805137	0.330257	0.240889	-0.165315	0.18147	0.693107	-0.127915	0.192082	1	0	1.3164	0.240683	0.326742	0.911925	0.529378	-0.285058	0.506678	2	0
A_19_P00322968	Non-Codingoding	LOC100506190	NR_038955	ref|Homo sapiens uncharacterized LOC100506190 (LOC100506190), non-coding RNA [NR_038955]	chr9	-0.363762	-0.245236	0.245236	0.829646	0.116471	1.22649	1.37867	1.01927	1.4626	0.979499	0.34834	1.06914	5	0	0.547558	0.364124	0.00551915	0.570072	1.77359	0.780662	0.673588	2	0
A_19_P00322977	Non-Codingoding	FLJ43663	NR_015431	ref|Homo sapiens uncharacterized LOC378805 (FLJ43663), transcript variant 1, non-coding RNA [NR_015431]	chr7	0.253162	-0.253162	0.502688	-0.60761	-0.0262306	0.981106	-0.552038	-0.638699	-0.942608	-0.419375	0.0926318	-0.246497	1	2	-0.44271	-0.960599	-0.427854	-0.923794	-0.974918	-0.0786252	-0.63475	0	3
A_19_P00322992	Non-Codingoding	ENST00000371162	ENST00000371162	ref|PREDICTED: Homo sapiens hypothetical LOC100128130 (LOC100128130), miscRNA [XR_109904]	chr2	-0.230138	-0.0435169	0.108431	0.0435169	-0.0304269	-0.434615	0.0574872	-0.0667784	-0.127127	-0.659825	0.326337	-0.150754	0	1	0.116188	0.0249999	0.494142	0.386475	0.00631213	-1.03546	-0.00122443	0	1
A_19_P00322998	Non-Codingoding	LOC441204	NR_015364	ref|Homo sapiens uncharacterized locus LOC441204 (LOC441204), non-coding RNA [NR_015364]	chr7	-0.101279	0.558653	0.101279	-0.780142	-0.0553722	-0.604903	-1.13228	-0.897355	-0.711338	-2.06691	-1.42893	-1.14029	0	6	-0.788821	-1.36564	-0.302972	-0.809425	-0.676079	-0.941134	-0.814011	0	5
A_19_P00323022	Non-Codingoding	LOC100506190	NR_038955	ref|Homo sapiens uncharacterized LOC100506190 (LOC100506190), non-coding RNA [NR_038955]	chr9	-0.0605638	-0.0334971	0.0877683	0.0334971	0.00680113	-0.118793	0.438493	0.562739	0.740096	0.471522	0.0727994	0.361143	1	0	0.198208	-0.169616	-0.454104	-0.156964	1.02819	0.468952	0.152444	1	0
A_19_P00323041	Coding	P39193	ENST00000415215	tc|ALU6_HUMAN (P39193) Alu subfamily SP sequence contamination warning entry, partial (13%) [THC2587145]	chrX	-0.158887	-0.258487	0.158887	0.420092	0.0404013	0.636901	0.0061934	-0.481951	-0.0968335	0.144306	0.0804403	0.048176	1	0	-0.561555	-0.712915	-0.553563	-0.586306	-0.303757	0.18505	-0.422174	0	1
A_19_P00323375	Non-Codingoding	TTC28-AS1	NR_026962	ref|Homo sapiens TTC28 antisense RNA 1 (non-protein coding) (TTC28-AS1), transcript variant 2, non-coding RNA [NR_026962]	chr22	-0.519655	0.227948	-0.0562656	0.0562656	-0.0729265	-0.041187	0.347852	0.533493	0.806586	0.336958	0.30184	0.380924	1	0	0.152819	0.0356934	-0.42254	-0.132469	0.301666	-0.135649	-0.0334134	0	0
A_19_P00323454	Non-Codingoding	LOC644246	NR_034172	ref|Homo sapiens uncharacterized LOC644246 (LOC644246), non-coding RNA [NR_034172]	chr17	-0.461457	-0.0514638	0.555387	0.0514638	0.0234824	0.695446	-0.433753	0.0722148	-0.349672	-0.257155	-0.123987	-0.0661509	1	0	-0.798982	-0.382452	-0.907117	-0.655641	-0.554896	-0.352188	-0.608546	0	3
A_19_P00324286	Non-Codingoding	MAP3K13	NR_038322	ref|Homo sapiens mitogen-activated protein kinase kinase kinase 13 (MAP3K13), transcript variant 4, non-coding RNA [NR_038322]	chr3	0.689495	-0.318818	0.0216503	-0.0216503	0.0926694	-0.553607	-0.500213	-0.93505	-1.3933	-1.14351	-0.912572	-0.906376	0	4	0.111758	-0.123775	-0.0703974	-0.128244	-0.564871	-0.43107	-0.2011	0	0
A_19_P00324399	Non-Codingoding	LOC100507317	XR_110378	ref|PREDICTED: Homo sapiens hypothetical LOC100507317 (LOC100507317), miscRNA [XR_110378]	chr12	0.244956	0.148044	-0.148044	-0.757791	-0.128209	0.454663	-0.0629945	-0.695195	-0.245282	-0.138187	-0.15682	-0.140636	0	1	-0.223871	-0.160474	-0.692818	-0.430952	-0.0930409	-0.759663	-0.39347	0	2
A_19_P00324582	Non-Codingoding	THC2546670	THC2546670	Unknown	chr1	2.21001	-0.842859	-1.07616	0.842859	0.283464	1.88456	1.26448	-1.44629	-1.24114	0.779882	-0.972348	0.0448577	3	3	1.0269	0.722446	-1.1013	0.751889	-1.1328	-0.992614	-0.120912	3	3
A_19_P00324814	Coding	Q8WY88	THC2769613	tc|Q8WY88_HUMAN (Q8WY88) PP3564, partial (15%) [THC2769613]	chrX	0.357702	-0.122163	0.0775707	-0.0775707	0.058885	-0.537631	0.632071	1.58323	2.15222	0.577181	1.65416	1.01021	4	0	-0.0698006	0.35129	-0.0593407	0.177129	0.938886	0.688351	0.337753	2	0
A_19_P00324839	Non-Codingoding	MALAT1	NR_002819	ref|Homo sapiens metastasis associated lung adenocarcinoma transcript 1 (non-protein coding) (MALAT1), non-coding RNA [NR_002819]	chr11	-1.77474	0.236916	0.25206	-0.236916	-0.38067	0.283632	0.314256	-0.655243	-0.247222	-1.32629	-0.674663	-0.384254	0	3	-0.736083	0.129177	0.379512	0.717647	-0.697392	0.311225	0.0173477	1	2
A_19_P00325015	Non-Codingoding	TUG1	NR_002323	ref|Homo sapiens taurine upregulated 1 (non-protein coding) (TUG1), non-coding RNA [NR_002323]	chr22	-0.182152	0.0534878	-0.0534878	0.0885191	-0.0234082	0.359284	0.367716	0.0895367	-0.00371075	0.0420179	0.0108795	0.144287	0	0	0.486808	0.401377	0.531323	0.592422	0.267447	0.139057	0.403072	0	0
A_19_P00325158	Non-Codingoding	MALAT1	NR_002819	ref|Homo sapiens metastasis associated lung adenocarcinoma transcript 1 (non-protein coding) (MALAT1), non-coding RNA [NR_002819]	chr11	-0.638044	0.330528	0.691285	-0.330528	0.0133102	0.309102	1.08344	1.21016	0.899714	0.730395	0.7243	0.826186	5	0	-0.0517197	0.0176177	-0.0914941	0.30936	0.74345	1.93752	0.477455	2	0
A_19_P00325336	Non-Codingoding	LOC100506774	XR_109771	ref|PREDICTED: Homo sapiens hypothetical LOC100506774 (LOC100506774), miscRNA [XR_109771]	chrX	-0.198032	0.312261	-0.422247	0.198032	-0.0274967	-1.17792	0.564447	0.545214	0.408836	0.0280547	0.054265	0.0704825	0	1	0.337533	0.121296	0.274491	0.33498	0.49457	0.607109	0.361663	1	0
A_19_P00325660	Non-Codingoding	LOC401320	NR_038889	ref|Homo sapiens uncharacterized LOC401320 (LOC401320), non-coding RNA [NR_038889]	chr7	-0.101072	0.64768	0.101072	-0.360879	0.0717003	0.191798	0.520553	0.21397	0.118541	-0.390294	-0.088419	0.0943581	0	0	0.120211	0.336989	1.22236	0.331672	-0.439009	0.0946045	0.277805	1	0
A_19_P00325768	Non-Codingoding	A_19_P00325768	A_19_P00325768	Unknown	chr19	-0.43239	0.0490508	-0.0490508	0.296729	-0.0339153	-0.150358	0.453843	1.187	0.902671	0.974281	1.00371	0.728526	4	0	0.420928	0.744815	0.375429	0.122884	0.638339	0.804098	0.517749	3	0
A_19_P00325794	Non-Codingoding	LOC100130097	XM_001717074	ref|PREDICTED: Homo sapiens kinesin-like protein family member 6-like (LOC100130097), mRNA [XM_001717074]	chr1	0.820187	0.0184824	-0.0184824	-0.901784	-0.0203992	-0.093158	-1.17319	-1.2812	-0.97953	-1.85734	-1.20428	-1.09812	0	5	-1.62195	-1.67904	-0.906173	-1.26813	-1.14999	-1.09279	-1.28634	0	6
A_19_P00326178	Coding	PNPT1	NM_033109	ref|Homo sapiens polyribonucleotide nucleotidyltransferase 1 (PNPT1), mRNA [NM_033109]	chr2	-0.0646508	-1.25179	0.0646508	1.25188	2.1225e-05	-1.24349	-0.61662	-0.932639	-0.641228	-0.116695	-1.44283	-0.832251	0	5	-0.026417	-0.674759	-0.919995	-0.858103	-0.80664	0.0409853	-0.540821	0	4
A_19_P00326248	Non-Codingoding	XLOC_008015	TCONS_00017433	linc|BROAD Institute lincRNA (XLOC_008015), lincRNA [TCONS_00017433]	chrX	-1.41489	-1.69906	1.53157	1.41489	-0.0418724	-0.427299	1.8051	-2.27881	1.44836	-3.11314	1.18641	-0.229896	3	2	-2.64835	-3.44928	-2.32184	2.19565	-2.04429	-3.012	-1.88002	1	5
A_19_P00326732	Coding	C6orf228	NM_001135575	ref|Homo sapiens chromosome 6 open reading frame 228 (C6orf228), mRNA [NM_001135575]	chr6	0.180779	-0.180779	0.232908	-0.220796	0.00302791	1.02204	0.244691	0.569764	0.422737	0.480472	-0.0371604	0.450423	1	0	0.470956	0.275406	-0.127738	0.430402	0.589673	-0.223099	0.235933	0	0
A_19_P00326808	Coding	HOTAIR	NR_003716	ref|Homo sapiens HOX transcript antisense RNA (non-protein coding) (HOTAIR), antisense RNA [NR_003716]	chr12	0.662167	0.0479434	-0.0479434	-0.630616	0.00788773	0.269799	-0.633114	-1.12136	-1.38308	-0.797331	-0.893796	-0.759814	0	5	-0.303982	-0.823323	-0.453858	-0.45846	-0.502612	-0.827287	-0.561587	0	2
A_19_P00326822	Non-Codingoding	XLOC_001775	ENST00000485597	linc|BROAD Institute lincRNA (XLOC_001775), lincRNA [TCONS_00004960]	chr2	0.0222011	0.675483	-0.294265	-0.0222011	0.0953045	0.213616	0.264086	-0.118731	0.0174379	-0.260869	-0.198695	-0.0138593	0	0	0.0193925	0.0740528	-0.044548	0.509327	0.0836148	-0.261899	0.0633233	0	0
A_19_P00326865	Non-Codingoding	C6orf147	NR_027005	ref|Homo sapiens chromosome 6 open reading frame 147 (C6orf147), non-coding RNA [NR_027005]	chr6	-0.104573	0.511923	0.104573	-0.831592	-0.0799173	0.179643	-0.797909	-0.00950575	-0.144448	-1.52307	-0.0258641	-0.386859	0	2	-1.29794	-0.943885	0.472918	-0.639897	0.158813	-0.192052	-0.407008	0	3
A_19_P00327035	Non-Codingoding	HAR1A	NR_003244	ref|Homo sapiens highly accelerated region 1A (non-protein coding) (HAR1A), non-coding RNA [NR_003244]	chr20	-0.239723	0.222986	0.614966	-0.222986	0.0938107	0.294382	-0.331009	0.17272	-0.0898135	-0.524464	0.9511	0.0788192	1	0	-0.304977	-0.844403	0.268029	0.130416	-0.100292	0.418896	-0.0720551	0	1
A_19_P00327354	Non-Codingoding	XLOC_l2_015037	AK057050	linc|BROAD Institute lincRNA (XLOC_l2_015037), lincRNA [TCONS_l2_00029078]	chr9	1.05222	-0.260689	0.0997477	-0.0997477	0.197883	1.15626	0.518578	1.0559	0.876348	1.02754	0.0297303	0.777394	4	0	0.525465	0.162988	-0.382034	-0.132471	1.39116	0.414707	0.329969	1	0
A_19_P00327415	Non-Codingoding	XLOC_005798	TCONS_00012240	linc|BROAD Institute lincRNA (XLOC_005798), lincRNA [TCONS_00012240]	chr6	-0.258088	0.307135	0.258088	-0.695718	-0.0971457	-0.151671	-1.46547	-0.523053	-0.595615	-1.63907	-0.513257	-0.814689	0	2	-0.5899	-0.677768	0.104604	-1.09704	-0.657016	-0.00516772	-0.487049	0	3
A_19_P00328190	Non-Codingoding	FLJ39653	NR_027696	ref|Homo sapiens uncharacterized FLJ39653 (FLJ39653), transcript variant 1, non-coding RNA [NR_027696]	chr4	-0.616437	-0.0518973	0.0518973	0.235914	-0.0951306	-0.412243	-0.351562	-0.821879	-0.498778	-0.913199	-0.565427	-0.593848	0	2	-0.206523	-0.992496	-0.473223	-0.294937	-0.789503	-0.446319	-0.533834	0	2
A_19_P00328247	Non-Codingoding	LOC401320	NR_038889	ref|Homo sapiens uncharacterized LOC401320 (LOC401320), non-coding RNA [NR_038889]	chr7	0.0964258	0.569984	-0.238057	-0.0964258	0.0829817	0.207426	0.792597	0.480671	0.13299	-0.0540965	0.165265	0.287475	1	0	0.735086	0.764437	1.39082	0.544344	-0.113356	0.14098	0.577053	3	0
A_19_P00328832	Non-Codingoding	LOC284837	NR_026961	ref|Homo sapiens uncharacterized LOC284837 (LOC284837), non-coding RNA [NR_026961]	chr21	-0.206956	0.565267	0.206956	-0.326028	0.0598097	-0.975557	-0.12831	0.445622	0.72902	0.517859	-0.888744	-0.0500185	1	2	-0.252458	-0.0432837	0.0255172	-0.801002	0.239297	0.359917	-0.0786688	0	1
A_19_P00328886	Non-Codingoding	TUG1	NR_002323	ref|Homo sapiens taurine upregulated 1 (non-protein coding) (TUG1), non-coding RNA [NR_002323]	chr22	-0.0495417	-0.28392	0.175964	0.0495417	-0.0269891	0.496419	-0.182014	-0.415052	-0.574091	-0.321625	-0.423836	-0.2367	0	0	-0.164071	0.379745	-0.262458	0.320581	-0.729348	-0.734452	-0.198334	0	2
A_19_P00328996	Non-Codingoding	XLOC_l2_015037	AK057050	linc|BROAD Institute lincRNA (XLOC_l2_015037), lincRNA [TCONS_l2_00029078]	chr9	-0.101172	0.561581	0.101172	-0.627234	-0.0164134	0.42756	0.346081	0.691843	0.377274	0.499805	0.123321	0.410981	1	0	-0.0661869	-0.223711	-0.456269	-0.425261	0.68968	0.157936	-0.0539688	1	0
A_19_P00329086	Non-Codingoding	XLOC_005832	TCONS_00012277	linc|BROAD Institute lincRNA (XLOC_005832), lincRNA [TCONS_00012277]	chr6	0.594344	-0.330329	-0.104667	0.104667	0.0660038	1.01572	0.203928	-0.86929	-0.770517	-0.0251749	-1.12607	-0.261901	1	3	-0.0557978	-0.321441	-0.730078	-0.035454	-0.63308	-0.686988	-0.410473	0	3
A_19_P00329564	Non-Codingoding	LOC100499177	NR_034075	ref|Homo sapiens uncharacterized LOC100499177 (LOC100499177), transcript variant 1, non-coding RNA [NR_034075]	chr4	0.125255	-0.224569	0.916077	-0.125255	0.172877	0.0798955	0.43681	-0.643249	-1.55061	-1.32526	-0.708568	-0.618498	0	4	-0.33162	0.0239429	-0.234588	-0.51301	-0.297532	-0.0699711	-0.237129	0	0
A_19_P00329711	Coding	MAVS	NM_020746	ref|Homo sapiens mitochondrial antiviral signaling protein (MAVS), nuclear gene encoding mitochondrial protein, transcript variant 1, mRNA [NM_020746]	chr20	-0.501188	0.9669	-0.124507	0.124507	0.116428	0.334869	0.86674	1.31739	1.53942	0.806226	0.905581	0.961704	5	0	0.366625	0.432724	0.734333	0.559696	1.22969	0.737258	0.676721	3	0
A_19_P00329806	Coding	HOTAIR	NR_003716	ref|Homo sapiens HOX transcript antisense RNA (non-protein coding) (HOTAIR), antisense RNA [NR_003716]	chr12	-0.719327	-0.226258	0.226258	0.479167	-0.06004	-0.377398	0.357805	-0.955671	-1.03489	-0.256362	-1.34302	-0.601589	0	3	0.341727	0.683366	-0.589697	0.20581	-1.05377	-0.786046	-0.199769	1	2
A_19_P00330048	Non-Codingoding	XLOC_009628	TCONS_00020284	linc|BROAD Institute lincRNA (XLOC_009628), lincRNA [TCONS_00020284]	chr12	0.835124	-0.0628195	0.0628195	-1.29167	-0.114138	0.589777	-1.30316	-1.04328	-0.764363	-1.99066	-1.10746	-0.936524	0	5	-0.976792	-0.00244904	-0.0603304	-1.71961	-0.967658	-0.580703	-0.717925	0	3
A_19_P00330076	Non-Codingoding	XLOC_014102	TCONS_00029158	linc|BROAD Institute lincRNA (XLOC_014102), lincRNA [TCONS_00029158]	chr21	-0.0691967	0.313753	-0.308949	0.0691967	0.00120103	0.953145	-0.207358	-0.765614	-1.0111	0.233731	-0.845422	-0.273769	1	3	-0.560728	-0.950079	-0.735585	-0.972636	-0.995468	0.26002	-0.659079	0	4
A_19_P00331618	Non-Codingoding	LOC100507645	XR_110916	ref|PREDICTED: Homo sapiens hypothetical LOC100507645, transcript variant 2 (LOC100507645), miscRNA [XR_110916]	chr11	0.033874	-0.033874	0.0767684	-1.2044	-0.281908	0.158929	-1.22394	-1.72119	-1.26367	-2.02849	-2.26892	-1.39121	0	5	-1.07838	-1.60436	-1.38891	-0.895617	-1.31012	-1.9282	-1.3676	0	6
A_19_P00331839	Non-Codingoding	LOC100132356	NR_034127	ref|Homo sapiens uncharacterized LOC100132356 (LOC100132356), non-coding RNA [NR_034127]	chr5	0.0471184	0.291646	-0.0471184	-0.569971	-0.0695814	-0.381553	-0.740289	-0.514365	-0.140534	-0.821875	-0.28369	-0.480384	0	2	-0.62698	-0.886709	-0.0146511	-0.613157	-0.393669	-0.45215	-0.497886	0	3
A_19_P00331853	Non-Codingoding	LOC100131564	NR_034089	ref|Homo sapiens uncharacterized LOC100131564 (LOC100131564), non-coding RNA [NR_034089]	chr1	-0.0393074	0.0523167	0.0393071	-0.298458	-0.0615354	0.167941	0.738606	1.01561	0.663847	1.13693	0.194146	0.652846	4	0	0.214057	0.32401	-0.0118866	0.00969934	-0.179227	0.292922	0.108263	0	0
A_19_P00332068	Non-Codingoding	NR_039978	NR_039978	ref|Homo sapiens lncRNA_BC009800 (1/2-SBSRNA4), non-coding RNA [NR_039978]	chr4	-0.0831985	0.0831985	0.34347	-0.557848	-0.0535945	0.0866179	0.0119448	-0.389611	-0.309351	-1.025	-0.329825	-0.325871	0	1	-0.412118	-0.191829	0.143414	-0.0905881	-0.440702	-0.0597525	-0.175263	0	0
A_19_P00332515	Coding	TSIX	NR_003255	ref|Homo sapiens TSIX transcript, XIST antisense RNA (non-protein coding) (TSIX), antisense RNA [NR_003255]	chrX	-0.0505345	0.0505345	0.223413	-0.490789	-0.066844	0.0663946	-0.284499	-0.780644	-0.622711	-1.55802	-0.815033	-0.665752	0	4	-0.66584	-0.868232	-0.264434	-0.0897429	-1.22936	-0.88359	-0.666867	0	4
A_19_P00800006	Coding	Q59GX9	THC2523617	tc|Q59GX9_HUMAN (Q59GX9) Ribosomal protein L5 variant (Fragment), partial (51%) [THC2523617]	chr6	0.296397	0.142396	-0.46917	-0.142396	-0.0431933	0.636161	0.614851	-2.23327	0.0635457	-0.108366	0.310109	-0.119495	2	1	0.454048	0.119059	-0.745609	0.466662	0.475832	-0.273002	0.0828318	0	1
A_19_P00800114	Coding	HIGD1A	NM_001099668	ref|Homo sapiens HIG1 hypoxia inducible domain family, member 1A (HIGD1A), transcript variant 1, mRNA [NM_001099668]	chr3	0.00963855	-0.0479109	-0.00963855	0.537351	0.12236	0.327266	-0.312603	-0.599992	-1.04718	-0.167567	-0.641008	-0.406848	0	2	0.20191	0.244274	-0.193292	0.0714734	-0.52781	-0.34214	-0.0909308	0	0
A_19_P00800195	Non-Codingoding	EEF1DP3	NR_027062	ref|Homo sapiens eukaryotic translation elongation factor 1 delta pseudogene 3 (EEF1DP3), non-coding RNA [NR_027062]	chr13	0.360735	0.111056	-0.111056	-0.308522	0.0130534	0.268798	-0.678779	-0.967864	-1.31765	-0.631319	-1.10827	-0.73918	0	5	-0.00271654	-0.466253	0.0897136	-0.0487108	-1.11434	-0.448932	-0.331872	0	1
A_19_P00800206	Non-Codingoding	LOC400958	NR_036586	ref|Homo sapiens uncharacterized LOC400958 (LOC400958), non-coding RNA [NR_036586]	chr2	1.86459	-0.469409	0.469409	-2.04498	-0.0450978	1.24509	-2.49785	-2.01579	-2.6534	-3.09571	-2.82317	-1.97347	1	5	-1.99737	-2.17574	-2.07387	-0.421437	-2.22032	-1.85935	-1.79135	0	5
A_19_P00800244	Non-Codingoding	A_19_P00800244	A_19_P00800244	Unknown	chr12	-0.0630317	0.301662	0.0630317	-0.304922	-0.000814912	0.181389	-0.366184	-0.493994	-0.382441	-0.320279	-0.578045	-0.326592	0	0	-0.288715	-0.623706	0.249254	-0.690421	-0.0345945	0.180307	-0.201313	0	2
A_19_P00800264	Non-Codingoding	LOC100506365	ENST00000522817	ref|PREDICTED: Homo sapiens hypothetical LOC100506365, transcript variant 2 (LOC100506365), miscRNA [XR_108865]	chr8	-0.329638	0.329638	0.66167	-0.936462	-0.0686979	0.28272	0.593308	0.625483	1.06973	0.517981	0.309046	0.566379	2	0	-0.247901	0.0158951	0.0202363	0.412104	0.75682	-0.0431373	0.152336	1	0
A_19_P00800467	Coding	CLEC2D	NM_001004419	ref|Homo sapiens C-type lectin domain family 2, member D (CLEC2D), transcript variant 2, mRNA [NM_001004419]	chr12	0.376242	-0.0833588	-0.899041	0.0833588	-0.1307	0.694739	0.308594	-0.270435	-0.495559	0.10081	0.602445	0.156766	2	0	0.782427	0.946117	-0.0973997	0.686765	-0.256221	-0.738397	0.220549	3	1
A_19_P00800549	Coding	PMF1	NM_001199654	ref|Homo sapiens polyamine-modulated factor 1 (PMF1), transcript variant 1, mRNA [NM_001199654]	chr1	-0.0184588	0.172904	0.0184588	-0.0698533	0.0257628	0.593482	-0.14416	-0.156395	-0.189918	-0.216216	-0.355984	-0.0781986	0	0	0.0575275	0.114503	0.131009	-0.0859356	0.126955	0.158105	0.0836941	0	0
A_19_P00800555	Coding	Q982T4	THC2612479	tc|Q982T4_RHILO (Q982T4) Mll8506 protein, partial (12%) [THC2612479]	chr19	-0.254248	0.837961	0.254248	-0.261814	0.144037	-0.290389	0.256351	2.5548	2.18848	2.174	1.59571	1.41316	4	0	1.13765	0.967374	0.902565	0.643919	1.4479	1.34786	1.07454	6	0
A_19_P00800638	Non-Codingoding	LOC100505875	NR_038342	ref|Homo sapiens uncharacterized LOC100505875 (LOC100505875), non-coding RNA [NR_038342]	chr4	-0.368054	-0.283568	0.283568	1.47762	0.277392	0.145791	0.620945	-1.23887	-0.162639	0.566232	0.238003	0.0282431	1	1	0.437798	-0.817189	-0.921947	0.0314951	-0.224449	0.206554	-0.214623	0	2
A_19_P00800667	Coding	FLAP	ENST00000414407	tc|HSFLAP five-lipoxygenase activating protein (FLAP) {Homo sapiens} (exp=-1; wgp=0; cg=0), partial (66%) [THC2628030]	chr13	0.345348	-0.0142336	-0.334432	0.0142336	0.00272906	-0.0450935	-0.131989	-1.62896	-1.34474	-0.955633	-1.54447	-0.941814	0	4	-0.543076	-0.561976	-0.624774	-0.688152	-1.24036	-0.670429	-0.721461	0	4
A_19_P00801041	Non-Codingoding	GNASAS	TCONS_00075451_GNASAS	linc|BROAD Institute lincRNA (GNASAS), lincRNA [TCONS_00075451_GNASAS]	chr20	0.634153	0.0441265	-0.0441265	-0.943054	-0.0772251	-0.482368	-1.00698	-1.21038	-0.841669	-1.58145	-1.082	-1.03414	0	5	-1.26332	-1.1583	-0.0740986	-1.2069	-0.721174	-0.589657	-0.835575	0	4
A_19_P00801042	Coding	ZNF90	ENST00000469078	tc|Q6P3E1_RAT (Q6P3E1) Rps16 protein (Fragment), complete [THC2507957]	chr19	2.14105	-1.10036	-1.10675	1.10036	0.258574	1.97099	1.62264	-1.43276	-1.47706	1.00593	-1.10639	0.0972252	3	3	1.52242	1.26784	-1.3493	1.30929	-1.42968	-1.43755	-0.019498	3	3
A_19_P00801279	Coding	P39194	BC067907	tc|ALU7_HUMAN (P39194) Alu subfamily SQ sequence contamination warning entry, partial (12%) [THC2660532]	chrX	0.49929	-0.150532	0.150532	-1.30953	-0.202559	1.17838	-0.694397	-0.747719	-1.54005	-1.18897	0.862026	-0.355121	2	4	-0.901664	-1.38593	-0.973639	-0.738272	-0.0345442	-1.07488	-0.851488	0	5
A_19_P00801576	Coding	CELF1	NM_001172640	ref|Homo sapiens CUGBP, Elav-like family member 1 (CELF1), transcript variant 5, mRNA [NM_001172640]	chr15	-0.0789051	0.283396	-0.0465469	0.0465469	0.0511227	0.218555	0.290884	-0.14232	-0.72077	-0.0740004	-0.147219	-0.0958115	0	1	0.761396	0.2168	0.153266	0.834754	-0.755063	-0.319865	0.148548	2	1
A_19_P00801585	Coding	Q982T4	THC2612479	tc|Q982T4_RHILO (Q982T4) Mll8506 protein, partial (12%) [THC2612479]	chr19	1.71962	0.230433	-0.230433	-0.958539	0.190271	-0.69681	-0.26051	2.02891	1.96199	1.79	1.63808	1.07694	4	1	0.704088	0.494784	0.0642302	0.348374	1.50896	1.05845	0.696482	3	0
A_19_P00801627	Non-Codingoding	AK311417	AK311417	Unknown	chr15	-0.619015	0.0449452	-0.0449452	0.473819	-0.036299	0.322784	-0.0508423	-1.07629	-1.14451	-0.629702	-0.969254	-0.591302	0	4	0.300339	0.183313	-0.0484786	0.28943	-0.642401	-0.50459	-0.0703979	0	1
A_19_P00801634	Coding	NOP56	NM_006392	ref|Homo sapiens NOP56 ribonucleoprotein homolog (yeast) (NOP56), transcript variant 1, mRNA [NM_006392]	chr20	0.903614	-1.45386	-0.876599	0.876599	-0.137561	0.702674	-2.10728	-2.03631	0.460494	1.65069	-2.19799	-0.587954	2	3	-0.524361	-1.6418	0.866964	-2.42983	-3.43282	-0.104939	-1.21113	1	3
A_19_P00801649	Non-Codingoding	LOC100652730	XR_132670	ref|PREDICTED: Homo sapiens hypothetical LOC100652730 (LOC100652730), miscRNA [XR_132670]	chr20	-0.404831	0.404831	0.715888	-1.17285	-0.114241	-0.549526	-0.388657	0.192467	0.163655	-1.26037	0.146226	-0.282701	0	1	-0.888672	-1.20625	-0.826019	-0.299181	0.0705996	0.347367	-0.467025	0	3
A_19_P00801735	Non-Codingoding	XLOC_l2_013783	TCONS_l2_00026509	linc|BROAD Institute lincRNA (XLOC_l2_013783), lincRNA [TCONS_l2_00026509]	chr7	0.416498	-0.176391	-0.342872	0.176391	0.0184066	0.764171	0.0257747	-1.25709	-1.42586	-0.803978	-1.54205	-0.706504	1	4	-0.0183794	-0.285233	-0.397231	0.12142	-1.17019	-0.937907	-0.447919	0	2
A_19_P00801821	Non-Codingoding	A_19_P00801821	A_19_P00801821	Unknown	chr9	-0.461816	-0.0922401	0.0922401	0.521104	0.0148221	-0.852874	-0.097954	0.761913	0.827374	0.808976	0.940577	0.398002	4	1	0.232801	0.371753	0.0420792	-0.104594	0.733724	0.189572	0.244223	1	0
A_19_P00801867	Non-Codingoding	LOC100129434	XR_112327	ref|PREDICTED: Homo sapiens hypothetical LOC100129434 (LOC100129434), miscRNA [XR_112327]	chr2	-0.329444	0.329444	0.42709	-0.789247	-0.0905392	0.0852156	-0.576901	-0.460433	-0.386519	-1.30761	-0.69932	-0.557595	0	2	-0.814055	-1.1564	0.252584	-0.414021	0.0595937	0.180493	-0.315301	0	2
A_19_P00801917	Non-Codingoding	XLOC_l2_012374	BC036859	linc|BROAD Institute lincRNA (XLOC_l2_012374), lincRNA [TCONS_l2_00025079]	chr6	0.111578	-0.0946121	-0.510325	0.0946121	-0.0996866	0.219813	-0.0418472	-0.530243	-0.453494	0.0221672	-0.718942	-0.250424	0	1	0.731587	0.77359	-1.11377	0.767975	-0.50329	-1.01579	-0.0599504	3	2
A_19_P00801960	Coding	Q8VGA8	THC2716877	tc|Q8VGA8_MOUSE (Q8VGA8) Olfactory receptor MOR174-1, partial (5%) [THC2716877]	chr6	0.031774	0.377319	-0.031774	-0.0615225	0.0789492	0.852027	-0.136911	-1.53056	-1.75788	-1.36059	-1.60179	-0.922619	1	4	-0.477671	-0.857353	-0.432171	-0.205919	-0.639163	-0.873519	-0.580966	0	3
A_19_P00802027	Non-Codingoding	A_19_P00802027	A_19_P00802027	Unknown	chr9	0.183314	-0.169985	-0.0526476	0.0526476	0.00333237	0.641523	-0.212196	-1.11281	-0.966957	-0.738411	-1.06595	-0.5758	1	4	-0.179329	-0.459135	-0.53487	-0.119921	-0.708611	-0.872897	-0.479127	0	2
A_19_P00802141	Coding	IPO7	NM_006391	ref|Homo sapiens importin 7 (IPO7), mRNA [NM_006391]	chr11	-0.160262	0.160262	0.167024	-0.846364	-0.169835	-0.364248	-0.765801	-0.797097	-0.854855	-1.14815	-0.874526	-0.800779	0	5	0.170261	-0.0110941	-0.110025	0.155748	-0.687874	-1.27636	-0.293224	0	2
A_19_P00802154	Non-Codingoding	ENST00000370754	ENST00000370754	ref|PREDICTED: Homo sapiens hypothetical LOC100652827 (LOC100652827), miscRNA [XR_132519]	chr6	1.43043	0.102068	-0.102068	-1.57316	-0.0356807	0.326106	-1.06338	-2.39646	-1.83647	-2.85553	-2.25944	-1.68086	0	5	-1.30833	-1.80372	-1.01672	-1.40802	-1.71601	-2.33509	-1.59798	0	6
A_19_P00802257	Non-Codingoding	LOC728431	NR_038842	ref|Homo sapiens uncharacterized LOC728431 (LOC728431), non-coding RNA [NR_038842]	chr1	0.671318	-0.342327	0.0649164	-0.0649164	0.0822479	0.951455	0.0654738	-0.086283	-0.0857632	-0.263067	0.216849	0.133111	1	0	-0.849379	-0.882957	-0.16172	0.166691	-0.30827	-0.763106	-0.466457	0	3
A_19_P00802390	Non-Codingoding	XLOC_007231	TCONS_00015178	linc|BROAD Institute lincRNA (XLOC_007231), lincRNA [TCONS_00015178]	chr11	-0.288557	0.849304	0.053848	-0.053848	0.140187	-0.252921	-0.160652	-0.376247	0.322922	-0.646105	-0.182699	-0.21595	0	1	-0.360523	-0.243484	0.081876	0.0295088	0.389865	-0.129458	-0.0387026	0	0
A_19_P00802413	Coding	PIEZO1	NM_001142864	ref|Homo sapiens piezo-type mechanosensitive ion channel component 1 (PIEZO1), mRNA [NM_001142864]	chr16	0.261916	-0.0382214	-0.00323868	0.00323868	0.0559237	0.87383	0.0134821	-1.01469	-0.867148	-0.539514	-1.2585	-0.465423	1	3	-0.127725	-0.00632381	-0.614921	-0.108653	-0.588384	-1.08426	-0.42171	0	2
A_19_P00802433	Non-Codingoding	XLOC_005327	ENST00000448327	tc|NM_105511 ATP binding {Arabidopsis thaliana} (exp=-1; wgp=0; cg=0), partial (4%) [THC2716204]	chr6	2.39459	-0.56457	0.56457	-1.62169	0.193225	1.45892	-1.90483	-2.36727	-2.57604	-3.77509	-4.00821	-2.19542	1	5	-1.89313	-2.27844	-1.9669	-0.487348	-2.31294	-2.27615	-1.86915	0	5
A_19_P00802450	Non-Codingoding	XLOC_l2_015037	TCONS_l2_00029068	linc|BROAD Institute lincRNA (XLOC_l2_015037), lincRNA [TCONS_l2_00029068]	chr9	0.636813	-0.177828	0.177828	-0.991009	-0.088549	0.872307	-0.281892	-0.332574	-0.466111	-1.03505	-1.72319	-0.494418	1	2	0.0907507	-0.396505	0.0952148	0.0483875	-0.0958037	-0.750263	-0.168036	0	1
A_19_P00802464	Non-Codingoding	XLOC_005939	TCONS_00012372	linc|BROAD Institute lincRNA (XLOC_005939), lincRNA [TCONS_00012372]	chr6	0.302322	-0.0459852	0.0459852	-0.313002	-0.00266981	-0.089263	-0.0780826	0.271086	-0.798821	-0.622551	-0.646791	-0.327404	0	3	-0.328641	-0.667062	-0.178758	-0.342132	-0.349616	-0.624445	-0.415109	0	2
A_19_P00802550	Non-Codingoding	XLOC_009868	TCONS_00020555	linc|BROAD Institute lincRNA (XLOC_009868), lincRNA [TCONS_00020555]	chr12	-0.0541065	0.0541065	0.19876	-0.891	-0.17306	-0.862862	-0.847267	-0.386104	-0.512572	-1.1738	-1.1898	-0.828734	0	4	-1.40689	-1.17949	-0.653477	-1.07186	-0.475607	-0.435454	-0.870464	0	4
A_19_P00802614	Non-Codingoding	XLOC_004609	ENST00000520327	Unknown	chr5	0.170249	-0.251497	-0.170249	0.480331	0.0572084	0.0223851	-0.303442	-0.283748	-0.785781	-0.672388	-0.631832	-0.442468	0	3	-0.418992	-0.870709	-0.257985	-0.710632	-0.562742	-0.466623	-0.547947	0	2
A_19_P00802654	Coding	KPNA4	NM_002268	ref|Homo sapiens karyopherin alpha 4 (importin alpha 3) (KPNA4), mRNA [NM_002268]	chr3	0.106437	0.0110602	-0.0110602	-0.308106	-0.0504172	0.181343	-0.644852	-0.658426	-0.739216	-0.597381	-0.794912	-0.542241	0	4	0.138846	0.00698996	-0.049006	0.30798	-0.309664	-0.595219	-0.0833455	0	0
A_19_P00802679	Coding	CCDC7	NM_145023	ref|Homo sapiens coiled-coil domain containing 7 (CCDC7), transcript variant 1, mRNA [NM_145023]	chr10	1.5531	-0.0448163	0.0448163	-0.409405	0.285923	0.399115	-1.02338	-0.994639	-1.41273	-2.01108	-0.658901	-0.950268	0	5	-0.853505	-1.33767	-0.477845	-1.65411	-0.769109	-1.27302	-1.06088	0	5
A_19_P00802759	Non-Codingoding	XLOC_005690	AK026168	tc|GRP1_HORVU (P17816) Glycine-rich cell wall structural protein precursor, partial (8%) [THC2562609]	chr6	-0.922664	0.353101	-0.253877	0.253877	-0.142391	-0.80536	0.997377	1.10126	1.13431	0.383373	0.787492	0.599741	4	1	1.03733	0.811292	1.0937	1.34405	1.30882	0.655937	1.04185	6	0
A_19_P00802814	Non-Codingoding	LOC729296	XR_109632	ref|PREDICTED: Homo sapiens hypothetical LOC729296 (LOC729296), miscRNA [XR_109632]	chr20	0.303027	0.212972	-1.01564	-0.212972	-0.178153	-1.02213	-1.13981	0.411171	0.709942	-1.85164	-1.32349	-0.70266	1	4	-2.08875	-0.117821	-1.56025	-1.85484	-0.73328	0.13877	-1.03603	0	4
A_19_P00802936	Coding	BRK1	NM_018462	ref|Homo sapiens BRICK1, SCAR/WAVE actin-nucleating complex subunit (BRK1), mRNA [NM_018462]	chr3	0.0253654	-0.0253654	-0.14049	0.214468	0.0184944	0.665427	0.402812	0.0850186	-0.114151	-0.151067	-0.266999	0.103507	1	0	0.215866	0.141583	0.0602527	0.16107	0.168702	0.0189786	0.127742	0	0
A_19_P00803039	Non-Codingoding	LOC100507429	XR_110179	ref|PREDICTED: Homo sapiens hypothetical LOC100507429 (LOC100507429), miscRNA [XR_110179]	chr6	0.806563	-0.0631521	0.0631521	-0.93182	-0.0313143	2.04925	0.208487	-1.63963	-2.14402	-1.53343	-0.289336	-0.558114	1	3	-0.908741	-0.39186	-0.300787	-1.01509	-0.237639	-1.07666	-0.655129	0	3
A_19_P00803086	Non-Codingoding	LOC100506214	XR_132639	ref|PREDICTED: Homo sapiens hypothetical LOC100506214, transcript variant 2 (LOC100506214), miscRNA [XR_132639]	chr17	0.158846	1.14784	-0.158846	-1.14428	0.0008899	-0.144573	-0.967587	-0.0404291	-0.17414	0.27227	-0.20494	-0.2099	0	1	0.302509	-1.00041	-0.604543	-1.34736	-0.139576	-0.0543756	-0.47396	0	3
A_19_P00803151	Non-Codingoding	LOC100506119	ENST00000436710	ref|PREDICTED: Homo sapiens hypothetical LOC100506119, transcript variant 1 (LOC100506119), miscRNA [XR_108951]	chr9	-1.47889	0.312582	-0.0510976	0.0510976	-0.291577	-0.308637	0.410293	0.736158	0.677876	0.494465	-0.34168	0.278079	2	0	-0.162915	-0.0986254	0.391956	0.0643446	0.916056	0.263207	0.229004	1	0
A_19_P00803226	Non-Codingoding	LOC100507316	XR_133508	ref|PREDICTED: Homo sapiens hypothetical LOC100507316, transcript variant 2 (LOC100507316), miscRNA [XR_133508]	chr8	0.726985	0.632724	-0.632724	-1.23335	-0.126591	0.566634	0.524736	0.951729	1.36466	0.491048	0.728631	0.771239	3	0	-1.02542	-0.366741	-0.395326	-0.302848	0.914336	-0.714572	-0.315095	1	2
A_19_P00803333	Coding	ZSWIM6	NM_020928	ref|Homo sapiens zinc finger, SWIM-type containing 6 (ZSWIM6), mRNA [NM_020928]	chr5	-0.144622	0.144622	0.553268	-0.530454	0.00570368	0.454322	-0.422133	-0.0762691	-0.471745	-0.127128	-0.715539	-0.226415	0	1	-0.0557008	-0.724113	0.543683	-0.358834	-0.173625	0.605976	-0.0271022	1	1
A_19_P00803334	Non-Codingoding	XLOC_009375	TCONS_00019576	linc|BROAD Institute lincRNA (XLOC_009375), lincRNA [TCONS_00019576]	chr11	0.27893	0.653513	-0.27893	-0.382604	0.0677272	0.857696	-0.238218	-0.519558	-0.520242	-1.03169	-0.866488	-0.386417	1	2	-1.28459	-0.902281	-0.112785	-1.19767	-1.02744	-0.713994	-0.873127	0	5
A_19_P00803351	Non-Codingoding	LOC100130238	NR_024563	ref|Homo sapiens uncharacterized LOC100130238 (LOC100130238), non-coding RNA [NR_024563]	chr12	0.183672	-0.204772	-0.183672	0.93869	0.183479	0.88248	0.225035	-1.39863	-0.689678	0.0911593	-1.70255	-0.43203	1	3	0.474826	0.530649	-0.418642	0.517003	-1.13845	-0.717368	-0.12533	0	2
A_19_P00803360	Non-Codingoding	LOC730101	NR_024403	ref|Homo sapiens uncharacterized LOC730101 (LOC730101), transcript variant 1, non-coding RNA [NR_024403]	chr6	0.341713	-0.341713	-0.637974	0.575822	-0.015538	0.275787	1.01653	-0.776882	-0.702609	0.506944	-0.522277	-0.0337505	1	2	0.901103	0.368751	0.0281608	0.941076	-0.594617	-0.651503	0.165495	2	1
A_19_P00803472	Non-Codingoding	XLOC_008811	TCONS_00018502	linc|BROAD Institute lincRNA (XLOC_008811), lincRNA [TCONS_00018502]	chr10	0.193005	-0.12791	0.027216	-0.027216	0.0162737	0.960914	-0.424461	-1.52507	-1.28364	-1.17851	-1.22675	-0.779585	1	4	0.0853476	-0.839944	-0.0841122	0.171892	-0.973913	-0.526479	-0.361201	0	2
A_19_P00803685	Coding	ANKRD33B	NM_001164440	ref|Homo sapiens ankyrin repeat domain 33B (ANKRD33B), mRNA [NM_001164440]	chr5	0.377721	0.148733	-0.200501	-0.148733	0.0443051	0.841794	-0.784963	-4.40483	-4.55967	-4.47169	-2.38575	-2.62752	1	5	0.479308	-0.0694575	0.227374	0.735451	-3.87454	-2.89833	-0.900033	1	2
A_19_P00803697	Non-Codingoding	XLOC_008632	TCONS_00018347	linc|BROAD Institute lincRNA (XLOC_008632), lincRNA [TCONS_00018347]	chr10	-0.205498	0.508647	0.205498	-1.32274	-0.203524	0.382822	-0.742968	-1.17452	-1.68167	-2.79657	-0.643097	-1.10933	0	5	-1.86638	-1.77437	0.152129	-1.66061	-1.18798	-0.0494022	-1.06444	0	4
A_19_P00803850	Non-Codingoding	LOC100505474	NR_040025	ref|Homo sapiens uncharacterized LOC100505474 (LOC100505474), non-coding RNA [NR_040025]	chr18	-0.563138	0.256854	0.720953	-0.256854	0.0394539	0.058598	-0.594668	-0.29484	-0.325328	-0.693044	-0.430706	-0.379998	0	1	-0.485614	-0.935579	0.0135503	-0.334963	-0.000546455	0.0566058	-0.281091	0	1
A_19_P00803864	Coding	FAM105A	NM_019018	ref|Homo sapiens family with sequence similarity 105, member A (FAM105A), mRNA [NM_019018]	chr5	-0.129236	0.0323958	-0.0323958	0.677187	0.136988	-0.201806	0.78477	1.78198	1.61129	1.68686	0.540176	1.03388	4	0	0.767169	1.20131	0.283567	0.169606	1.62648	0.984559	0.838782	4	0
A_19_P00803960	Non-Codingoding	LOC100499177	NR_034075	ref|Homo sapiens uncharacterized LOC100499177 (LOC100499177), transcript variant 1, non-coding RNA [NR_034075]	chr4	0.00427628	-0.00427628	1.15162	-0.088994	0.265656	0.141678	0.527246	-0.410395	-1.32626	-1.18238	-0.473144	-0.453875	0	2	-0.431585	0.067112	-0.0608549	-0.472971	-0.168597	-0.00848103	-0.179229	0	0
A_19_P00804020	Coding	TLE1	NM_005077	ref|Homo sapiens transducin-like enhancer of split 1 (E(sp1) homolog, Drosophila) (TLE1), mRNA [NM_005077]	chr9	0.490569	-0.141148	-0.504282	0.141148	-0.00342822	0.781477	0.263121	-1.87935	-1.79853	-1.92437	-0.525532	-0.847198	1	3	0.039557	0.067976	-0.116875	1.04236	-1.10217	-1.68081	-0.291658	1	2
A_19_P00804049	Non-Codingoding	LOC401320	NR_038889	ref|Homo sapiens uncharacterized LOC401320 (LOC401320), non-coding RNA [NR_038889]	chr7	-0.271111	0.598622	-0.200948	0.200948	0.0818777	0.102473	0.711102	0.454334	0.246173	-0.15676	0.419427	0.296125	1	0	1.17406	0.827278	1.03691	1.0222	-0.150144	0.286647	0.699491	4	0
A_19_P00804072	Coding	RNF213	NM_020914	ref|Homo sapiens ring finger protein 213 (RNF213), transcript variant 1, mRNA [NM_020914]	chr17	0.109651	-0.109651	0.719101	-0.196669	0.130608	-1.18349	-1.15687	-1.45345	-0.575399	0.345937	0.351664	-0.611935	0	3	0.937559	-0.450461	0.727636	-0.0487478	-0.415789	1.26495	0.335858	3	0
A_19_P00804093	Coding	CCDC149	NM_173463	ref|Homo sapiens coiled-coil domain containing 149 (CCDC149), transcript variant 1, mRNA [NM_173463]	chr4	-1.60439	0.225098	-0.225098	0.439211	-0.291295	-0.631133	0.693312	0.375008	0.446757	-0.0808125	-0.400143	0.0671648	1	1	0.314559	0.49636	0.761478	0.596151	0.420612	0.924228	0.585565	2	0
A_19_P00804212	Coding	NFU1	NM_015700	ref|Homo sapiens NFU1 iron-sulfur cluster scaffold homolog (S. cerevisiae) (NFU1), nuclear gene encoding mitochondrial protein, transcript variant 1, mRNA [NM_015700]	chr2	-0.44802	-0.0960159	0.0960159	0.230134	-0.0544716	-0.142037	0.105424	-0.0219631	-0.246272	0.173251	-0.135738	-0.0445558	0	0	0.103699	0.312615	0.150224	-0.230544	-0.0660472	0.0695105	0.0565763	0	0
A_19_P00804215	Non-Codingoding	LOC375190	NM_001145710	ref|Homo sapiens UPF0638 protein B (LOC375190), mRNA [NM_001145710]	chr2	-0.28979	0.219859	0.00166821	-0.00166821	-0.0174829	0.0892909	0.633064	-0.773088	-0.402417	-0.457403	-0.718239	-0.271465	1	2	0.458146	0.741516	0.245909	1.1072	-0.102457	-0.559495	0.315137	2	0
A_19_P00804396	Coding	MAP3K2	NM_006609	ref|Homo sapiens mitogen-activated protein kinase kinase kinase 2 (MAP3K2), mRNA [NM_006609]	chr2	0.622597	0.0832696	-0.0832696	-0.142857	0.119935	0.43642	-0.247142	-0.881329	-1.16978	-0.456449	-1.0309	-0.558196	0	3	0.351324	0.702228	0.270457	0.680721	-0.972896	-0.258667	0.128861	2	1
A_19_P00804596	Coding	C17orf51	NM_001113434	ref|Homo sapiens chromosome 17 open reading frame 51 (C17orf51), mRNA [NM_001113434]	chr17	1.19985	-0.103599	0.103599	-0.385232	0.203654	0.0312085	-1.03104	1.36311	1.84715	-0.12363	0.492458	0.429876	2	1	-0.307885	-0.366619	0.00628471	-1.09715	0.734553	-0.158441	-0.198209	1	1
A_19_P00804711	Non-Codingoding	MAP3K13	NR_038322	ref|Homo sapiens mitogen-activated protein kinase kinase kinase 13 (MAP3K13), transcript variant 4, non-coding RNA [NR_038322]	chr3	0.188617	-0.468297	-0.188617	0.683263	0.0537417	-0.329136	0.0516748	-1.21432	-1.69404	-0.460275	-0.609332	-0.709238	0	3	0.436782	0.179506	0.172007	0.17678	-1.11325	-0.159483	-0.0512757	0	1
A_19_P00804740	Non-Codingoding	FLJ39653	NR_027696	ref|Homo sapiens uncharacterized FLJ39653 (FLJ39653), transcript variant 1, non-coding RNA [NR_027696]	chr4	-0.860367	0.428542	0.474892	-0.428542	-0.0963689	-1.1502	-0.176327	0.13493	0.0251236	-0.842772	0.206583	-0.300444	0	2	-0.620475	-1.04428	0.643166	-0.476996	-0.118837	0.215645	-0.23363	1	2
A_19_P00804755	Coding	METTL15	NM_152636	ref|Homo sapiens methyltransferase like 15 (METTL15), transcript variant 2, mRNA [NM_152636]	chr11	0.0874286	0.0265632	-0.488693	-0.0265632	-0.100316	0.056778	-0.185662	-0.91024	-0.913376	-0.568177	-0.672769	-0.532241	0	3	0.113767	-0.340514	-0.303037	-0.209603	-0.960601	-0.564557	-0.377424	0	1
A_19_P00804777	Non-Codingoding	XLOC_013282	AK022299	linc|BROAD Institute lincRNA (XLOC_013282), lincRNA [TCONS_00027278]	chr19	-0.118071	0.828279	0.118071	-0.432775	0.0988758	0.136689	-0.0387774	2.13577	1.6204	1.61171	1.3913	1.14285	4	0	0.722019	0.506007	0.629904	0.355487	1.12559	1.1408	0.746635	4	0
A_19_P00804817	Coding	SMAD4	NM_005359	ref|Homo sapiens SMAD family member 4 (SMAD4), mRNA [NM_005359]	chr18	0.130254	0.113342	-0.205672	-0.113342	-0.0188544	-0.185313	0.203636	1.30593	1.24994	0.93803	1.30282	0.802508	4	0	0.534358	0.437581	-0.119078	0.136933	0.871745	0.275296	0.356139	1	0
A_19_P00805006	Non-Codingoding	MALAT1	NR_002819	ref|Homo sapiens metastasis associated lung adenocarcinoma transcript 1 (non-protein coding) (MALAT1), non-coding RNA [NR_002819]	chr11	-0.369339	0.369339	0.604372	-0.690836	-0.0216162	-0.051012	0.556329	0.717371	0.452376	-0.00223684	0.000507832	0.278889	1	0	-0.486488	-0.420757	-0.344031	-0.407745	0.157435	1.18253	-0.0531763	1	0
A_19_P00805047	Coding	NASP	NM_002482	ref|Homo sapiens nuclear autoantigenic sperm protein (histone-binding) (NASP), transcript variant 2, mRNA [NM_002482]	chr1	-0.204534	-0.0636129	0.195758	0.0636129	-0.00219393	-0.336757	0.00329065	-0.153958	-0.052002	-0.263304	-0.68245	-0.24753	0	1	-0.128215	0.87406	0.409848	0.0919242	-0.0355315	0.289197	0.250214	1	0
A_19_P00805076	Non-Codingoding	XLOC_009765	TCONS_00020437	linc|BROAD Institute lincRNA (XLOC_009765), lincRNA [TCONS_00020437]	chr12	0.0672255	0.357135	-0.0672255	-0.515448	-0.0395782	-0.234948	-0.881087	-0.694182	-0.652044	-1.04207	-0.8018	-0.717689	0	5	-0.761651	-1.70622	-0.863138	-0.906075	-0.236093	-1.14703	-0.936701	0	5
A_19_P00805272	Coding	KIAA1671	NM_001145206	ref|Homo sapiens KIAA1671 (KIAA1671), mRNA [NM_001145206]	chr22	0.205852	-0.346416	0.574354	-0.205852	0.0569845	0.779111	0.697162	2.29039	1.46755	0.173161	3.37488	1.46371	5	0	-0.210562	-0.0461626	-1.72751	1.34204	-0.398831	0.235971	-0.134174	1	1
A_19_P00805273	Coding	PSMD14	NM_005805	ref|Homo sapiens proteasome (prosome, macropain) 26S subunit, non-ATPase, 14 (PSMD14), mRNA [NM_005805]	chr2	-0.13502	0.13502	-0.355303	0.198386	-0.0392292	-0.246407	-0.0609038	-0.0985353	-0.0836489	0.13486	0.00990224	-0.0574555	0	0	0.576016	0.426042	0.372959	0.718842	0.0441554	-0.123508	0.335751	1	0
A_19_P00805291	Non-Codingoding	ENST00000441797	ENST00000441797	Unknown	chr15	0.571151	0.084126	-0.626504	-0.084126	-0.0138383	0.967724	0.682786	0.140076	0.0431705	-0.0717587	0.409139	0.361856	2	0	0.416843	0.0467258	0.121524	0.44984	0.462316	-0.208239	0.214835	0	0
A_19_P00805367	Non-Codingoding	XLOC_005365	TCONS_00011871	linc|BROAD Institute lincRNA (XLOC_005365), lincRNA [TCONS_00011871]	chr6	0.0413423	-0.293105	0.0620112	-0.0413423	-0.0577734	0.172961	-0.457305	-1.0719	-0.812041	-0.733098	-1.01977	-0.653525	0	4	-0.590057	-0.74909	-0.380807	-0.381041	-0.858496	-0.714032	-0.612254	0	3
A_19_P00805625	Non-Codingoding	LOC100506190	BC038559	Unknown	chr9	-0.270521	-0.172964	0.485306	0.172964	0.0536963	1.28093	0.558116	0.221576	0.776769	0.193231	-0.0330746	0.499591	2	0	0.214625	-0.0968878	-0.467669	-0.0978897	1.38428	0.354361	0.215137	1	0
A_19_P00805651	Non-Codingoding	A_19_P00805651	A_19_P00805651	Unknown	chr4	0.010294	-0.196462	0.0227003	-0.010294	-0.0434403	0.638067	-0.281867	-1.44703	-1.18229	-0.831682	-1.21276	-0.719593	1	4	-0.285314	-0.824642	-0.376721	-0.132394	-0.840325	-0.558997	-0.503066	0	2
A_19_P00805679	Non-Codingoding	LOC730102	NR_037167	ref|Homo sapiens quinone oxidoreductase-like protein 2 pseudogene (LOC730102), non-coding RNA [NR_037167]	chr1	0.392245	0.0369856	-0.0369856	-0.657782	-0.0663843	-0.414545	0.11647	-0.485167	-0.440828	-0.829128	-0.551074	-0.434045	0	1	-0.106562	-1.01721	-1.53745	0.153874	-0.635652	-0.602177	-0.624197	0	4
A_19_P00805702	Coding	C1GALT1	NM_020156	ref|Homo sapiens core 1 synthase, glycoprotein-N-acetylgalactosamine 3-beta-galactosyltransferase, 1 (C1GALT1), mRNA [NM_020156]	chr7	-0.561792	0.114613	-0.114613	0.291323	-0.0676172	-1.06195	0.065196	-0.0903869	0.386178	0.608552	-0.189079	-0.0469155	1	1	0.222448	0.974982	-0.0159183	-0.152567	0.0964336	0.698886	0.304044	2	0
A_19_P00805705	Coding	C12orf51	NM_001109662	ref|Homo sapiens chromosome 12 open reading frame 51 (C12orf51), mRNA [NM_001109662]	chr12	0.38118	0.183507	-0.183507	-0.538987	-0.0394517	0.820452	-0.530634	-0.354367	-0.305749	-0.398767	-0.0942934	-0.143893	1	0	-0.404283	-0.674772	0.0529606	-0.430474	-0.0328829	0.0252802	-0.244028	0	1
A_19_P00805757	Coding	H3F3A	NM_002107	ref|Homo sapiens H3 histone, family 3A (H3F3A), mRNA [NM_002107]	chr1	-0.431117	0.253449	0.0685654	-0.0685663	-0.0444171	0.116472	-0.180819	-0.708905	-0.644506	-0.435858	-0.866096	-0.453285	0	3	-0.490408	-0.70048	-0.533583	-0.322092	-0.402243	-0.145465	-0.432378	0	1
A_19_P00805833	Non-Codingoding	LOC100287628	XR_109254	ref|PREDICTED: Homo sapiens hypothetical LOC100287628, transcript variant 1 (LOC100287628), miscRNA [XR_109254]	chr16	-0.0564613	0.0564613	2.09982	-0.70898	0.34771	0.177097	-0.755467	-0.712414	-1.12435	-1.09396	0.399896	-0.5182	0	4	0.750925	0.0305605	0.230155	1.4991	-1.17364	-1.20843	0.021446	2	2
A_19_P00805840	Non-Codingoding	ZNF37BP	NR_026777	ref|Homo sapiens zinc finger protein 37B, pseudogene (ZNF37BP), non-coding RNA [NR_026777]	chr10	0.0857718	0.148335	-0.0857718	-0.295917	-0.0368955	0.669195	0.133601	0.788232	0.61804	1.03772	1.30183	0.758103	5	0	-0.0255129	-0.0662844	-0.20339	-0.147215	0.563713	0.593195	0.119084	0	0
A_19_P00805950	Non-Codingoding	XLOC_l2_001196	ENST00000367716	linc|BROAD Institute lincRNA (XLOC_l2_001196), lincRNA [TCONS_l2_00001622]	chr1	-0.260824	-0.464464	0.260824	2.29159	0.456781	0.126746	1.74964	-0.893168	0.276052	1.10922	-0.880336	0.248026	2	2	0.876121	-0.660499	-0.533889	0.313596	-0.511054	0.0700903	-0.0742724	1	1
A_19_P00806098	Non-Codingoding	LOC100130938	XR_110148	ref|PREDICTED: Homo sapiens hypothetical LOC100130938 (LOC100130938), miscRNA [XR_110148]	chr18	-0.258571	0.0232129	-0.0232129	0.299699	0.0102819	0.302737	0.369704	-0.0360031	-0.0187063	0.524494	0.679017	0.30354	1	0	0.526463	0.420045	-0.153755	0.58674	1.10117	0.151238	0.438651	1	0
A_19_P00806158	Non-Codingoding	A_19_P00806158	A_19_P00806158	Unknown	chrX	-0.608093	0.0239706	-0.0239706	0.358059	-0.0625086	0.0779767	0.342515	0.606782	0.603806	0.672975	0.0247412	0.388132	3	0	0.262687	0.478833	0.319486	0.301231	0.660219	0.299507	0.386994	1	0
A_19_P00806320	Coding	ARPC2	NM_152862	ref|Homo sapiens actin related protein 2/3 complex, subunit 2, 34kDa (ARPC2), transcript variant 1, mRNA [NM_152862]	chr2	-1.15624	0.102857	-0.102857	0.942144	-0.0535234	-0.386787	0.496344	0.164101	0.179186	0.547936	-0.124216	0.146094	0	0	0.813712	0.690513	0.0270696	1.06894	0.145403	0.206086	0.491954	3	0
A_19_P00806450	Non-Codingoding	XLOC_l2_003234	TCONS_l2_00006027	linc|BROAD Institute lincRNA (XLOC_l2_003234), lincRNA [TCONS_l2_00006027]	chr12	0.514645	-0.153246	0.153246	-1.19669	-0.170511	0.150707	-1.35711	-1.19844	-1.0986	-1.03093	-1.38319	-0.986258	0	5	-1.21842	-1.18245	-0.326246	-0.754217	-0.790815	-0.724536	-0.832781	0	5
A_19_P00806473	Coding	Q49AT5	ENST00000443965	tc|Q49AT5_HUMAN (Q49AT5) CPXM2 protein, partial (11%) [THC2741013]	chrX	0.518962	-0.0494323	0.0494323	-1.68653	-0.291893	-0.155941	-1.1532	-0.773666	-0.683653	-1.69647	-1.21485	-0.946297	0	5	-1.23283	-1.44921	-0.371932	-1.11591	-0.561183	-0.491475	-0.870422	0	3
A_19_P00806499	Non-Codingoding	SPG20OS	NR_045180	ref|Homo sapiens SPG20 opposite strand (SPG20OS), transcript variant 1, non-coding RNA [NR_045180]	chr13	0.396403	-0.0143573	0.0143573	-0.829989	-0.108397	-0.581212	-1.86392	-1.50187	-1.18135	-2.26015	-1.441	-1.47158	0	5	-2.001	-2.59032	-0.843085	-1.73589	-0.84057	-1.58927	-1.60002	0	6
A_19_P00806637	Non-Codingoding	XLOC_002473	TCONS_00004564	linc|BROAD Institute lincRNA (XLOC_002473), lincRNA [TCONS_00004564]	chr2	-0.344949	0.28137	0.106863	-0.106863	-0.0158947	0.0541956	0.0426447	0.0137498	-0.362056	-0.610881	0.00101638	-0.143555	0	1	-0.324542	-0.67548	0.387995	-0.654992	-0.193936	0.243082	-0.202979	0	2
A_19_P00806753	Non-Codingoding	LOC401320	NR_038889	ref|Homo sapiens uncharacterized LOC401320 (LOC401320), non-coding RNA [NR_038889]	chr7	-0.232041	0.361051	0.232041	-1.35373	-0.24817	-0.540762	-0.6543	0.00338483	-0.32048	0.119643	-0.197276	-0.264965	0	1	-0.679965	-1.38489	-0.0347555	-0.990317	-0.835951	0.277815	-0.60801	0	4
A_19_P00806882	Non-Codingoding	A_19_P00806882	A_19_P00806882	Unknown	chr2	-0.0426326	-0.234103	0.610467	0.0426326	0.0940912	-0.362247	-0.102483	-0.467547	-0.473223	0.104337	-0.903869	-0.367505	0	1	0.708723	0.297553	-0.155053	0.453872	-1.04521	-0.414429	-0.0257569	1	1
A_19_P00806911	Non-Codingoding	XLOC_005690	AK026168	tc|Q35L47_9BRAD (Q35L47) Probable nicotinate-nucleotide adenylyltransferase , partial (8%) [THC2518376]	chr6	-1.74085	0.51828	-0.51828	0.671874	-0.267243	-1.20159	1.54341	1.44223	1.70771	1.09097	1.15818	0.956817	5	1	1.66004	1.29355	1.52642	1.90022	1.81414	1.08818	1.54709	6	0
A_19_P00806947	Coding	PCNA	NM_002592	ref|Homo sapiens proliferating cell nuclear antigen (PCNA), transcript variant 1, mRNA [NM_002592]	chr20	-0.275347	0.0760531	0.204988	-0.0760531	-0.0175898	-0.395263	-0.261736	0.573333	0.643806	0.820869	0.759305	0.356719	3	0	0.0198469	0.700356	0.273141	-0.390985	0.564649	0.533359	0.283395	1	0
A_19_P00807046	Non-Codingoding	XLOC_007231	TCONS_00015178	linc|BROAD Institute lincRNA (XLOC_007231), lincRNA [TCONS_00015178]	chr8	-0.108219	0.636803	-0.000899076	0.000899076	0.132146	0.278217	0.164177	-0.151075	-0.161663	-0.236502	-0.166988	-0.0456389	0	0	0.089411	-0.339278	-0.292795	0.02932	0.0411561	-0.255109	-0.121216	0	0
A_19_P00807057	Non-Codingoding	TUG1	NR_002323	ref|Homo sapiens taurine upregulated 1 (non-protein coding) (TUG1), non-coding RNA [NR_002323]	chr22	-0.0910392	0.0910392	-0.336488	0.578475	0.0604966	0.365011	0.690738	0.267924	0.184503	0.536613	0.369791	0.40243	1	0	0.979316	0.850094	0.716722	1.15228	0.466342	0.312767	0.746253	4	0
A_19_P00807207	Non-Codingoding	XLOC_007052	TCONS_00014970	linc|BROAD Institute lincRNA (XLOC_007052), lincRNA [TCONS_00014970]	chr8	-0.483391	-0.432866	0.568849	0.432866	0.0213646	-0.359857	0.293287	-1.96128	-2.29444	-2.01828	0.252011	-1.01476	0	3	0.0129108	0.10289	-0.895429	0.130028	-0.0897589	-2.1738	-0.485526	0	2
A_19_P00807336	Coding	PPA1	NM_021129	ref|Homo sapiens pyrophosphatase (inorganic) 1 (PPA1), mRNA [NM_021129]	chr10	0.681314	-0.185437	-0.318618	0.185437	0.0906742	-0.131204	0.230058	-1.04517	-0.529701	-0.341468	-0.12707	-0.324093	0	1	0.192185	0.520207	-0.522436	0.373189	-0.472869	-0.133527	-0.00720843	0	0
A_19_P00807384	Non-Codingoding	LOC100506694	XR_132651	ref|PREDICTED: Homo sapiens hypothetical LOC100506694, transcript variant 4 (LOC100506694), miscRNA [XR_132651]	chr19	0.377889	-0.261531	0.261531	-0.824892	-0.111751	-0.168793	-0.304462	1.59167	1.35753	0.70428	1.1677	0.724656	4	0	-0.214282	-0.374688	-0.074553	-0.672626	0.583887	0.0237842	-0.121413	0	1
A_19_P00807545	Coding	P39194	AK096564	tc|ALU7_HUMAN (P39194) Alu subfamily SQ sequence contamination warning entry, partial (22%) [THC2625647]	chr22	2.23117	-0.119877	0.119877	-0.612114	0.404765	0.953707	-1.09209	-0.506779	0.38671	-1.10424	-0.00268793	-0.227563	1	2	-0.545775	-1.58766	-0.633379	-1.87327	0.264989	-1.18952	-0.927436	0	4
A_19_P00807614	Non-Codingoding	XLOC_012683	TCONS_00026336	linc|BROAD Institute lincRNA (XLOC_012683), lincRNA [TCONS_00026336]	chr18	0.279906	-0.0166485	0.0166485	-1.37528	-0.273843	0.00644517	-1.76695	-0.933297	-0.690595	-2.0337	-0.809364	-1.03791	0	5	-1.46672	-1.55261	-0.253257	-1.21339	-0.54831	-0.738495	-0.96213	0	4
A_19_P00807615	Non-Codingoding	XLOC_l2_015397	BC014023	linc|BROAD Institute lincRNA (XLOC_l2_015397), lincRNA [TCONS_l2_00030085]	chr6	-0.800126	0.652814	0.253103	-0.253104	-0.0368283	-0.472805	0.164543	-0.188691	-0.410372	-0.529764	-0.455644	-0.315455	0	0	-0.129978	0.00881386	0.126392	0.238489	-0.11026	-0.272262	-0.0231341	0	0
A_19_P00807628	Non-Codingoding	FLJ46906	NR_033896	ref|Homo sapiens uncharacterized LOC441172 (FLJ46906), non-coding RNA [NR_033896]	chr6	-1.00849	-0.110367	0.110367	0.247494	-0.19025	-0.524032	0.0624609	-0.232102	-0.231432	0.302506	-0.49834	-0.186823	0	0	-0.329441	-0.717804	-0.202902	-0.607702	0.0657463	0.580833	-0.201878	0	2
A_19_P00807670	Non-Codingoding	LOC144481	NR_038263	ref|Homo sapiens uncharacterized LOC144481 (LOC144481), non-coding RNA [NR_038263]	chr12	0.257995	-1.57137	-0.180325	0.180325	-0.328344	-0.1363	-0.624954	-1.50945	-1.33168	-0.425327	-1.483	-0.918451	0	4	-0.573957	-1.16138	-0.49225	-0.812258	-1.1707	-0.254712	-0.74421	0	3
A_19_P00808033	Coding	STRN	NM_003162	ref|Homo sapiens striatin, calmodulin binding protein (STRN), mRNA [NM_003162]	chr2	0.478875	0.0455883	-0.0455883	-0.973995	-0.12378	-0.234339	-0.882626	0.236719	0.016176	-0.615068	0.108466	-0.228445	0	2	-0.909163	-0.485972	-0.169537	-0.824583	-0.117247	-0.310628	-0.469522	0	2
A_19_P00808072	Non-Codingoding	XLOC_011130	TCONS_00022876	linc|BROAD Institute lincRNA (XLOC_011130), lincRNA [TCONS_00022876]	chr14	-1.13566	0.18775	0.487646	-0.18775	-0.162004	0.474635	-0.0674038	-0.718774	-0.00442648	-0.261108	-0.213588	-0.131778	0	1	-0.565487	-0.912056	0.446963	-0.538638	-0.0828004	0.616993	-0.172504	1	1
A_19_P00808086	Coding	MBD5	NM_018328	ref|Homo sapiens methyl-CpG binding domain protein 5 (MBD5), mRNA [NM_018328]	chr2	0.542677	-0.819635	0.34311	-0.34311	-0.0692394	0.806712	-0.334163	-0.470705	-0.537649	-0.494136	0.205877	-0.137344	1	0	0.573104	0.0656218	0.338835	0.53216	-1.77578	-0.0760922	-0.0570246	0	1
A_19_P00808120	Coding	FAM200B	NM_001145191	ref|Homo sapiens family with sequence similarity 200, member B (FAM200B), mRNA [NM_001145191]	chr4	0.585129	-0.0147276	0.0147276	-0.033484	0.137911	-0.439439	0.268703	0.206073	-0.199164	-0.377305	-0.0593438	-0.100079	0	0	0.539134	-0.373187	-0.278105	0.605996	0.0549288	0.0825419	0.105218	1	0
A_19_P00808320	Coding	BC014023	BC014023	tc|MUSEFTU elongation factor Tu {Mus musculus} (exp=-1; wgp=0; cg=0), partial (38%) [THC2546906]	chr6	-1.55106	0.446983	0.116695	-0.116695	-0.27602	-1.32397	0.208676	-0.044385	-0.433518	-0.446776	-0.312614	-0.392099	0	1	0.0354381	0.148235	0.316098	0.251132	0.160195	-0.224379	0.114453	0	0
A_19_P00808348	Non-Codingoding	LOC100506694	XR_132652	ref|PREDICTED: Homo sapiens hypothetical LOC100506694, transcript variant 5 (LOC100506694), miscRNA [XR_132652]	chr19	0.00563073	0.213724	-0.00563073	-0.378098	-0.0410935	0.425217	-0.89164	1.84965	1.74039	1.00802	1.45402	0.930943	4	1	-0.323765	-0.225982	0.0071094	-0.648799	0.770117	0.396797	-0.00408721	1	1
A_19_P00808453	Coding	COX5A	NM_004255	ref|Homo sapiens cytochrome c oxidase subunit Va (COX5A), nuclear gene encoding mitochondrial protein, mRNA [NM_004255]	chr15	-0.751787	0.235509	0.0980768	-0.0980768	-0.12907	-0.417674	-0.00979757	-0.269354	-0.115159	-0.200441	-0.705963	-0.286398	0	1	-0.169551	0.0473299	-0.434582	-0.294762	-0.187622	-0.43609	-0.24588	0	0
A_19_P00808461	Coding	ZNF37A	NM_001007094	ref|Homo sapiens zinc finger protein 37A (ZNF37A), transcript variant 1, mRNA [NM_001007094]	chr10	-0.796792	0.44725	0.266843	-0.266843	-0.0873853	-0.698646	-0.117625	0.596914	-0.0865049	-0.0664215	0.962468	0.0983643	1	1	0.38462	-0.182924	0.315887	0.19744	0.430918	0.926982	0.345487	1	0
A_19_P00808514	Non-Codingoding	LOC100653323	XM_003403859	ref|PREDICTED: Homo sapiens hypothetical protein LOC100653323 (LOC100653323), mRNA [XM_003403859]	chr3	0.993565	-0.187054	0.187054	-1.08101	-0.0218618	0.0878091	-0.855742	-1.82765	-1.53217	-1.86513	-2.3603	-1.3922	0	5	-1.53561	-1.90633	-1.62558	-1.54241	-1.58048	-1.87144	-1.67697	0	6
A_19_P00808602	Non-Codingoding	LOC284837	NR_026961	ref|Homo sapiens uncharacterized LOC284837 (LOC284837), non-coding RNA [NR_026961]	chr21	-0.72782	-0.0418584	0.0418584	0.509443	-0.0545944	-0.650731	0.186505	1.66083	1.6219	1.75173	-0.137375	0.738811	3	1	0.687321	0.934033	0.551788	-0.445435	1.32406	0.938929	0.665116	4	0
A_19_P00808668	Coding	WDR82	NM_025222	ref|Homo sapiens WD repeat domain 82 (WDR82), mRNA [NM_025222]	chr3	0.078547	0.0702663	-0.0702663	-0.202964	-0.0311043	0.469519	0.0368433	0.536134	0.617376	0.726613	0.529969	0.486076	2	0	0.191018	0.602301	0.128808	0.320832	0.463059	-0.447185	0.209806	1	0
A_19_P00808758	Non-Codingoding	A_19_P00808758	A_19_P00808758	Unknown	chr13	-0.0748596	0.00197029	-0.00197029	0.351098	0.0690596	0.339931	0.170493	-0.245699	-0.273373	0.159328	-0.362412	-0.0352887	0	0	0.248918	0.302217	0.111704	0.281678	-0.048986	-0.141641	0.125648	0	0
A_19_P00808774	Non-Codingoding	FLJ90757	NR_026857	ref|Homo sapiens uncharacterized LOC440465 (FLJ90757), non-coding RNA [NR_026857]	chr17	0.310768	-0.0175824	-0.452339	0.0175824	-0.0353926	0.148196	0.559952	1.99669	2.24303	1.67465	0.294276	1.1528	3	0	-0.207699	0.223362	0.35978	-0.600944	1.53925	0.663734	0.329581	2	1
A_19_P00808899	Non-Codingoding	LOC401397	NR_024412	ref|Homo sapiens uncharacterized LOC401397 (LOC401397), transcript variant 1, non-coding RNA [NR_024412]	chr7	-0.580539	0.344869	0.0604839	-0.0604839	-0.0589175	-0.445503	-0.0638843	-0.283633	-0.285018	-0.290126	-0.910584	-0.379791	0	1	0.268024	0.63206	-0.0896015	0.323117	-0.0878882	-0.462211	0.0972501	1	0
A_19_P00808923	Non-Codingoding	A_19_P00808923	A_19_P00808923	Unknown	chr2	0.761937	-0.587163	-1.06388	0.587163	-0.0754845	0.95801	0.713682	-1.11588	-1.222	0.0153446	-1.01332	-0.27736	2	3	0.867407	0.8885	-0.558836	0.987812	-0.893109	-1.06383	0.0379908	3	2
A_19_P00809068	Non-Codingoding	LOC100129936	AK124820	linc|BROAD Institute lincRNA (XLOC_014327), lincRNA [TCONS_00029347]	chr22	0.380347	-0.307996	-0.347336	0.307996	0.00825286	1.19162	-0.640832	-0.843931	-1.46657	-1.05694	-1.18116	-0.666302	1	5	0.017529	-0.409633	0.260385	-0.162709	-1.31217	-0.863533	-0.411688	0	2
A_19_P00809076	Non-Codingoding	LOC644246	NR_034172	ref|Homo sapiens uncharacterized LOC644246 (LOC644246), non-coding RNA [NR_034172]	chr17	-0.826363	0.0847387	0.611343	-0.0847387	-0.0537548	0.00638485	-0.762746	-0.0877066	-0.405764	-0.440438	-0.414744	-0.350836	0	1	-0.961819	-0.592942	-1.11627	-1.07129	-0.936785	-0.467364	-0.857746	0	4
A_19_P00809119	Non-Codingoding	LINC00340	NR_015410	ref|Homo sapiens long intergenic non-protein coding RNA 340 (LINC00340), non-coding RNA [NR_015410]	chr6	1.96981	-0.414864	0.414864	-2.00743	-0.0094037	1.32591	-2.23395	-2.25752	-2.85404	-2.94858	-2.94618	-1.98573	1	5	-1.87949	-1.87283	-2.29376	-0.338906	-2.14255	-1.9674	-1.74916	0	5
A_19_P00809139	Coding	BQ652687	BQ652687	gb|AGENCOURT_8492923 NIH_MGC_100 Homo sapiens cDNA clone IMAGE:6300203 5', mRNA sequence [BQ652687]	chr8	0.76656	-0.0851052	0.0851052	-1.65376	-0.221801	0.541514	-0.984333	-1.64527	-1.407	-1.23377	-1.91786	-1.10779	0	5	0.267301	-0.143684	-1.97268	-1.50572	-1.62842	-1.96455	-1.15796	0	4
A_19_P00809368	Non-Codingoding	XLOC_002749	THC2631297	linc|BROAD Institute lincRNA (XLOC_002749), lincRNA [TCONS_00006148]	chr3	0.709431	0.0349689	-0.0349689	-0.23271	0.11918	1.18972	-0.384694	-1.75083	-1.40248	-2.3853	0.18366	-0.758322	1	3	-0.550446	-0.892427	0.0390449	0.342124	-1.28919	-1.78978	-0.690113	0	3
A_19_P00809382	Coding	SETD1B	NM_015048	ref|Homo sapiens SET domain containing 1B (SETD1B), mRNA [NM_015048]	chr12	0.793816	0.120497	-0.120497	-1.2221	-0.107072	-0.355387	-0.460419	-0.539312	-0.123149	-0.873178	-0.826499	-0.529658	0	2	-0.82076	-1.92484	-0.506169	-1.91774	0.025702	-0.832698	-0.996085	0	4
A_19_P00809417	Non-Codingoding	LOC100287628	XR_109254	ref|PREDICTED: Homo sapiens hypothetical LOC100287628, transcript variant 1 (LOC100287628), miscRNA [XR_109254]	chr16	0.134126	-0.134126	2.04032	-0.959337	0.270245	0.182875	-1.04184	-1.05047	-1.33849	-1.47152	-0.0141144	-0.788927	0	4	0.444702	-0.41184	0.0337219	1.22205	-1.23969	-1.4297	-0.230124	1	2
A_19_P00809423	Coding	P39188	ENST00000421002	tc|ALU1_HUMAN (P39188) Alu subfamily J sequence contamination warning entry, partial (8%) [THC2608351]	chr13	0.342243	-0.580248	0.107229	-0.107229	-0.0595012	0.568082	-0.288209	-0.5943	-1.10714	-0.67192	-1.20921	-0.55045	0	3	-0.428089	-0.530484	-0.2005	-0.151712	-0.764437	-0.36455	-0.406629	0	1
A_19_P00809455	Non-Codingoding	XLOC_002977	TCONS_00006358	linc|BROAD Institute lincRNA (XLOC_002977), lincRNA [TCONS_00006358]	chr3	-1.05385	0.656517	0.812739	-0.656517	-0.0602773	-0.765705	-0.500474	-0.445481	-0.195311	-1.62706	-0.48338	-0.669568	0	2	-1.39295	-1.33799	0.115912	-0.686402	-0.278241	0.190555	-0.564852	0	3
A_19_P00809558	Coding	SSB	NM_003142	ref|Homo sapiens Sjogren syndrome antigen B (autoantigen La) (SSB), mRNA [NM_003142]	chr2	-0.453973	-0.155164	0.437204	0.155164	-0.00419236	-0.846846	-0.547168	-0.282103	-0.492773	-0.287198	-0.541555	-0.499607	0	1	0.0107956	-0.04528	0.120604	-0.341279	-0.443136	0.485669	-0.0354378	0	0
A_19_P00809614	Non-Codingoding	MALAT1	NR_002819	ref|Homo sapiens metastasis associated lung adenocarcinoma transcript 1 (non-protein coding) (MALAT1), non-coding RNA [NR_002819]	chr11	-0.302993	0.302993	0.530282	-0.635634	-0.0263381	0.0728059	0.602258	0.730737	0.524492	0.298854	0.235703	0.410808	2	0	-0.29157	-0.292963	-0.350875	-0.326861	0.305459	1.29137	0.0557601	1	0
A_19_P00809624	Coding	FAM200B	NM_001145191	ref|Homo sapiens family with sequence similarity 200, member B (FAM200B), mRNA [NM_001145191]	chr4	0.471858	-0.0997	-0.0959916	0.0959916	0.0930395	-0.184158	0.259552	0.0754833	-0.199179	-0.209652	-0.0953436	-0.058883	0	0	0.473354	-0.366762	-0.555337	0.538816	-0.227137	-0.0667763	-0.0339738	0	0
A_19_P00809682	Coding	BC014023	BC014023	tc|MUSEFTU elongation factor Tu {Mus musculus} (exp=-1; wgp=0; cg=0), partial (38%) [THC2546906]	chr6	-1.03798	0.550365	0.213523	-0.213522	-0.121903	-0.601134	-0.0156727	-0.206677	-0.452064	-0.628201	-0.91479	-0.469757	0	3	-0.193013	-0.0707893	0.111895	0.124739	-0.309306	-0.266556	-0.100505	0	0
A_19_P00809708	Non-Codingoding	LOC145474	NR_027046	ref|Homo sapiens uncharacterized LOC145474 (LOC145474), non-coding RNA [NR_027046]	chr14	0.217739	0.381721	-0.424053	-0.217739	-0.0105829	0.276921	-0.437056	-2.73815	-3.05043	-2.3338	-2.04208	-1.72077	0	4	0.609231	-0.055644	0.567081	1.17804	-2.22086	-1.21849	-0.190106	2	2
A_19_P00809728	Non-Codingoding	LOC100287765	NR_038988	ref|Homo sapiens uncharacterized LOC100287765 (LOC100287765), non-coding RNA [NR_038988]	chrX	0.929285	-0.205402	0.205402	-1.21167	-0.0705965	0.279365	-1.15332	-1.58933	-1.54166	-1.49721	-1.19699	-1.11652	0	5	-1.25763	-1.8882	-0.687471	-0.703844	-0.842882	-0.548553	-0.988097	0	5
A_19_P00809894	Non-Codingoding	LOC100506804	NR_040081	ref|Homo sapiens uncharacterized LOC100506804 (LOC100506804), non-coding RNA [NR_040081]	chr6	0.957844	-0.0258288	0.0258291	-1.10413	-0.0365725	0.0185113	-0.758734	-0.886288	-1.14125	-1.41525	-0.845843	-0.838142	0	5	-0.883568	-0.712098	-0.611976	-1.14825	-0.807592	-1.6572	-0.970114	0	6
A_19_P00809902	Non-Codingoding	LOC100506380	XR_108713	ref|PREDICTED: Homo sapiens hypothetical LOC100506380, transcript variant 2 (LOC100506380), miscRNA [XR_108713]	chr7	0.0951452	-0.189933	-0.0951452	0.393395	0.0508656	0.702568	0.230265	-1.34624	-0.823649	-0.337066	-0.953202	-0.42122	1	3	0.0398488	-0.424582	-0.588504	0.0581794	-0.714203	-0.396445	-0.337618	0	1
A_19_P00809992	Coding	C11orf74	NM_138787	ref|Homo sapiens chromosome 11 open reading frame 74 (C11orf74), mRNA [NM_138787]	chr11	0.14868	-0.14868	-1.20271	0.259313	-0.235848	-0.139737	0.105808	0.0683658	-0.769042	0.256979	-1.01644	-0.249011	0	2	0.62932	0.752128	-0.143735	0.584732	-0.301712	-0.653479	0.144542	2	1
A_19_P00810040	Coding	MDM2	NM_002392	ref|Homo sapiens Mdm2 p53 binding protein homolog (mouse) (MDM2), transcript variant MDM2, mRNA [NM_002392]	chr12	0.487422	-0.354896	-0.777587	0.354896	-0.0725411	0.508917	0.776913	0.161829	-0.439672	0.347422	-0.0569484	0.21641	1	0	0.210329	0.57287	-0.203229	-0.237412	0.36253	0.180996	0.147681	0	0
A_19_P00810043	Non-Codingoding	FLJ38717	XR_108650	ref|PREDICTED: Homo sapiens FLJ38717 protein (FLJ38717), miscRNA [XR_108650]	chr6	-0.115264	0.115264	0.387565	-0.298405	0.02229	0.601065	0.420828	-0.244735	-0.0725782	0.166756	-0.442847	0.0714148	1	0	1.00672	0.359366	0.354279	0.309422	0.554915	-0.0850093	0.416616	1	0
A_19_P00810045	Coding	MLX	NM_170607	ref|Homo sapiens MAX-like protein X (MLX), transcript variant 3, mRNA [NM_170607]	chr17	-0.461386	-0.0911224	0.0911224	0.327669	-0.0334293	-1.00936	-0.561057	0.0360267	-0.279793	-0.394002	-0.530796	-0.456497	0	1	0.0572741	0.229169	-0.0373623	0.00704789	-0.32339	0.0170152	-0.00837437	0	0
A_19_P00810205	Non-Codingoding	A_19_P00810205	A_19_P00810205	Unknown	chr7	0.0449922	-0.99496	0.614248	-0.0449922	-0.0951781	1.55555	0.542484	-0.182145	-0.894616	-0.0118487	-0.50231	0.0845183	1	1	0.723313	0.0637867	-0.317107	0.392751	-0.206617	-0.402842	0.0422142	1	0
A_19_P00810227	Non-Codingoding	XLOC_010879	TCONS_00022559	linc|BROAD Institute lincRNA (XLOC_010879), lincRNA [TCONS_00022559]	chr14	0.708724	-0.324259	0.324259	-0.638786	0.0174844	-0.93331	-1.28644	-1.02526	-1.61294	-1.48242	-2.3399	-1.44671	0	6	-0.659342	-0.648821	-0.283912	-0.660716	-0.214363	-0.647331	-0.519081	0	4
A_19_P00810361	Non-Codingoding	AF239727	AF239727	Unknown	chr21	-0.0201349	-0.216843	0.0201349	0.547172	0.0825824	1.23383	-0.15179	0.0457673	-0.0336165	0.0899138	-0.202026	0.16368	1	0	0.939386	0.032392	-0.225307	0.576719	0.227977	0.0868421	0.273002	1	0
A_19_P00810465	Coding	KCNA6	NM_002235	ref|Homo sapiens potassium voltage-gated channel, shaker-related subfamily, member 6 (KCNA6), mRNA [NM_002235]	chr12	1.53181	-0.256839	0.256839	-0.557541	0.243567	0.38404	-0.279931	-0.674064	-0.674621	-2.4599	-2.05922	-0.960616	0	4	-1.68244	-1.1852	-1.47263	-1.09761	-1.63699	-1.50218	-1.42951	0	6
A_19_P00810474	Non-Codingoding	LOC100652741	XM_003403479	ref|PREDICTED: Homo sapiens protein capicua homolog (LOC100652741), mRNA [XM_003403479]	chr19	0.354992	-0.0779784	0.0779784	-0.575151	-0.0550398	0.851216	-0.29626	-0.926341	-0.779902	-0.554163	-0.764096	-0.411591	1	3	-0.00698066	-0.576781	-0.207719	-0.239693	-0.768548	-0.401125	-0.366808	0	1
A_19_P00810523	Coding	NDUFAF2	NM_174889	ref|Homo sapiens NADH dehydrogenase (ubiquinone) 1 alpha subcomplex, assembly factor 2 (NDUFAF2), nuclear gene encoding mitochondrial protein, mRNA [NM_174889]	chr5	0.0400047	0.0830708	-0.0400047	-0.496986	-0.103479	-0.0643983	-0.0884395	-0.213757	-0.441137	-0.573919	-0.532314	-0.318994	0	0	-0.0637231	-0.126402	-0.229294	-0.287306	-0.200305	-0.393145	-0.216696	0	0
A_19_P00810557	Coding	LRRFIP1	NM_001137550	ref|Homo sapiens leucine rich repeat (in FLII) interacting protein 1 (LRRFIP1), transcript variant 1, mRNA [NM_001137550]	chr2	0.413392	-0.0348067	0.0348065	-0.877983	-0.116148	0.479693	-0.776132	-0.602234	1.20646	-0.214307	-0.454033	-0.0600914	1	2	-0.654352	-0.834603	-0.14918	-0.910019	0.237421	-0.256398	-0.427855	0	3
A_19_P00810748	Non-Codingoding	LINC00265	NR_026999	ref|Homo sapiens long intergenic non-protein coding RNA 265 (LINC00265), non-coding RNA [NR_026999]	chr7	-0.0982974	0.0982974	0.283537	-0.931836	-0.162075	-0.516176	-0.892126	-0.23934	-0.483822	-1.39493	-0.565849	-0.682041	0	2	-1.0998	-1.51182	0.164475	-0.991772	-0.47865	-0.147519	-0.677515	0	3
A_19_P00810751	Coding	Q2Z8W5	THC2770336	tc|Q2Z8W5_9GAMM (Q2Z8W5) Thiolase , partial (5%) [THC2770336]	chr1	0.233991	-0.24764	0.241023	-0.233991	-0.00165427	0.531954	0.597789	-0.245987	0.373325	-0.157966	0.0407321	0.189975	0	0	-0.287002	-0.147127	-0.694196	-0.28279	-0.809764	-0.860337	-0.513536	0	3
A_19_P00810806	Non-Codingoding	ENST00000444663	ENST00000444663	ref|PREDICTED: Homo sapiens hypothetical LOC100507253 (LOC100507253), miscRNA [XR_110118]	chr13	-0.316873	0.316873	0.646932	-1.3051	-0.164543	-0.263944	-1.41714	-0.228402	-0.445736	-1.7185	-0.370104	-0.740637	0	2	-1.16974	-1.13931	0.218401	-1.60828	-0.29686	0.260605	-0.62253	0	3
A_19_P00810894	Non-Codingoding	FLJ40288	XR_132534	ref|PREDICTED: Homo sapiens hypothetical FLJ40288 (FLJ40288), miscRNA [XR_132534]	chr7	0.097589	0.21408	-0.097589	-0.332668	-0.0296469	0.101561	-0.285533	-0.244794	-0.732328	-0.363969	-0.94826	-0.412221	0	2	-0.416214	-0.712351	-0.061552	-0.396809	-0.452916	0.0630975	-0.329457	0	1
A_19_P00810899	Non-Codingoding	LINC00338	NR_027058	ref|Homo sapiens long intergenic non-protein coding RNA 338 (LINC00338), non-coding RNA [NR_027058]	chr17	-0.104836	0.644387	-0.187053	0.104836	0.114334	0.69744	0.0671706	0.822817	0.956548	0.441031	0.120888	0.517649	3	0	0.140997	-0.124895	0.665767	0.155443	0.762837	-0.122763	0.246231	2	0
A_19_P00810982	Non-Codingoding	XLOC_009459	TCONS_00020073	linc|BROAD Institute lincRNA (XLOC_009459), lincRNA [TCONS_00020073]	chr11	-0.831488	0.0322616	0.0706675	-0.0322616	-0.190205	-0.444085	-0.223963	-0.761067	-0.919543	-0.788188	-1.64712	-0.797327	0	4	-0.73417	-0.394675	-0.539537	-0.459814	-1.44391	-0.484556	-0.67611	0	2
A_19_P00810988	Non-Codingoding	XLOC_l2_003856	TCONS_l2_00007006	linc|BROAD Institute lincRNA (XLOC_l2_003856), lincRNA [TCONS_l2_00007006]	chr13	-0.102973	0.106667	0.102973	-1.09631	-0.247412	-0.636809	-0.906397	-0.404862	-0.815659	-1.31365	-0.626827	-0.784034	0	5	-1.27101	-2.16345	-0.238315	-1.05929	-0.326926	-0.365026	-0.904004	0	3
A_19_P00811178	Non-Codingoding	MGC16121	NR_024607	ref|Homo sapiens uncharacterized protein MGC16121 (MGC16121), non-coding RNA [NR_024607]	chrX	0.346818	-0.120924	-0.186632	0.120924	0.0400464	0.599165	-0.371996	-0.108576	-0.285624	-0.646415	-0.725202	-0.256441	0	2	-0.253192	-0.401935	-0.0829008	-0.477727	-0.68218	-0.343716	-0.373609	0	1
A_19_P00811196	Non-Codingoding	LOC100505854	NR_038361	ref|Homo sapiens uncharacterized LOC100505854 (LOC100505854), non-coding RNA [NR_038361]	chr7	-0.165793	0.165793	0.182973	-0.524876	-0.0854757	-0.656173	0.22202	0.623768	0.822462	0.695233	0.501652	0.36816	3	1	-0.230824	-0.145094	0.0142329	-0.539319	0.787241	0.315522	0.0336265	1	0
A_19_P00811234	Non-Codingoding	A_19_P00811234	A_19_P00811234	Unknown	chr18	-0.389225	0.174899	-0.174899	0.536903	0.0369195	0.148712	0.818458	0.0842581	0.570695	0.636568	-0.035347	0.370557	2	0	0.671234	0.640867	-0.336419	0.498359	0.725731	0.223012	0.403797	3	0
A_19_P00811264	Non-Codingoding	XLOC_012720	TCONS_00026369	linc|BROAD Institute lincRNA (XLOC_012720), lincRNA [TCONS_00026369]	chr18	0.0158484	0.0814545	-0.0158484	-0.253116	-0.0429155	0.434177	-0.326617	-0.571552	-0.624154	-0.887947	-0.595924	-0.428669	0	2	-0.622295	-0.49779	-0.236188	-0.361241	-0.505086	-0.430013	-0.442102	0	1
A_19_P00811284	Coding	NASP	NM_002482	ref|Homo sapiens nuclear autoantigenic sperm protein (histone-binding) (NASP), transcript variant 2, mRNA [NM_002482]	chr1	-0.187799	-0.0431118	0.0431118	0.787292	0.149873	-0.380422	0.915287	1.23176	0.995659	1.021	1.34358	0.854477	5	0	1.20536	1.78641	1.13732	1.45942	1.39249	1.20878	1.36496	6	0
A_19_P00811286	Non-Codingoding	FLJ42709	NR_021490	ref|Homo sapiens uncharacterized LOC441094 (FLJ42709), non-coding RNA [NR_021490]	chr5	-0.434087	0.654879	0.434087	-0.817818	-0.0407348	-0.472262	-1.02471	0.167454	-0.366642	-1.35529	0.0376954	-0.502292	0	2	-1.05189	-1.12852	0.179999	-0.912658	-0.184206	0.117072	-0.4967	0	3
A_19_P00811288	Non-Codingoding	UQCRBP1	NR_002308	ref|Homo sapiens ubiquinol-cytochrome c reductase binding protein pseudogene 1 (UQCRBP1), non-coding RNA [NR_002308]	chrX	0.493959	-0.344027	-0.459924	0.344027	0.00850892	0.435978	0.455911	-0.567287	-0.358535	0.305373	-0.441641	-0.0283666	0	0	0.43925	0.205547	-0.270043	0.246155	-0.250359	-0.414178	-0.00727121	0	0
A_19_P00811440	Non-Codingoding	XLOC_002473	TCONS_00004564	linc|BROAD Institute lincRNA (XLOC_002473), lincRNA [TCONS_00004564]	chr2	-0.0657058	-1.62313	0.0657058	0.224247	-0.349721	-0.151858	-1.44588	-0.805101	-2.17027	-0.457626	-1.45578	-1.08108	0	4	-0.843804	-1.65546	-0.433757	-0.954941	-1.15999	0.16175	-0.814368	0	4
A_19_P00811561	Non-Codingoding	TUG1	NR_002323	ref|Homo sapiens taurine upregulated 1 (non-protein coding) (TUG1), non-coding RNA [NR_002323]	chr22	-0.544222	0.182566	-0.182566	0.605007	0.0151962	0.00287652	0.674084	0.341024	0.191652	0.329861	0.440568	0.330011	1	0	0.932648	0.878045	0.894563	1.1437	0.510307	0.324783	0.780675	4	0
A_19_P00811751	Non-Codingoding	XLOC_010376	AK055081	linc|BROAD Institute lincRNA (XLOC_010376), lincRNA [TCONS_00021548]	chr13	0.0382013	0.173848	-0.0382013	-0.583615	-0.102442	-0.156684	-0.228195	-0.756699	-0.0501795	-0.67827	-0.662307	-0.422056	0	3	-0.673808	-0.691746	-0.431748	-1.00559	-0.309775	-0.546067	-0.609789	0	3
A_19_P00811843	Coding	ARHGAP32	NM_001142685	ref|Homo sapiens Rho GTPase activating protein 32 (ARHGAP32), transcript variant 1, mRNA [NM_001142685]	chr11	0.270411	-0.270411	0.783709	-0.27868	0.126257	0.0173404	0.146477	0.189185	0.0774953	-0.615418	0.266423	0.0135839	0	1	-0.128402	-0.379269	-0.212354	0.0635402	0.330147	0.474237	0.0246498	0	0
A_19_P00811939	Non-Codingoding	MAP3K13	NR_038322	ref|Homo sapiens mitogen-activated protein kinase kinase kinase 13 (MAP3K13), transcript variant 4, non-coding RNA [NR_038322]	chr3	0.257521	-0.288746	0.00226545	-0.00226545	-0.0078063	-0.912358	-0.501963	-1.06313	-1.63487	-1.31195	-0.975455	-1.06662	0	5	-0.00341415	-0.207975	-0.0194745	-0.0578775	-0.576743	-0.704563	-0.261674	0	1
A_19_P00811954	Non-Codingoding	MIRLET7BHG	NR_027033	ref|Homo sapiens MIRLET7B host gene (non-protein coding) (MIRLET7BHG), non-coding RNA [NR_027033]	chr22	-0.0026741	-0.109012	0.0026741	0.533256	0.106061	0.205029	-0.576003	-0.266503	-0.0898232	-0.294536	-0.61729	-0.273188	0	1	-0.954886	-0.747889	-0.560268	-0.850624	-0.552664	-0.674338	-0.723445	0	4
A_19_P00812044	Coding	MAVS	NM_020746	ref|Homo sapiens mitochondrial antiviral signaling protein (MAVS), nuclear gene encoding mitochondrial protein, transcript variant 1, mRNA [NM_020746]	chr20	-0.282989	0.815789	-0.864021	0.282989	-0.0120581	0.63143	0.83314	1.35059	1.52008	0.95555	1.01657	1.05123	6	0	0.495336	0.585136	0.774091	0.698101	1.12571	0.772581	0.741826	4	0
A_19_P00812151	Non-Codingoding	GUSBP11	NR_024448	ref|Homo sapiens glucuronidase, beta pseudogene 11 (GUSBP11), non-coding RNA [NR_024448]	chr22	-2.61343	0.111842	-0.111842	0.251155	-0.590568	-1.05827	0.28624	-1.20138	-0.299032	-0.0880809	0.0611644	-0.383226	0	2	0.232224	-0.00271368	0.510206	-0.451045	-0.00415611	0.191812	0.0793877	0	0
A_19_P00812190	Coding	Q5D1D6	THC2520127	tc|Q5D1D6_CERAE (Q5D1D6) Guanylate binding protein 1, partial (31%) [THC2520127]	chr1	1.70669	-0.410709	0.305772	-0.305772	0.323997	0.664048	-2.69015	-2.95846	-4.16993	-2.45197	-3.40566	-2.50202	1	5	-0.411256	1.13392	1.36288	1.18273	-2.8025	0.874387	0.22336	4	1
A_19_P00812215	Coding	MRPL39	NM_017446	ref|Homo sapiens mitochondrial ribosomal protein L39 (MRPL39), nuclear gene encoding mitochondrial protein, transcript variant 1, mRNA [NM_017446]	chr21	0.00345802	-0.306225	-0.00345802	0.531922	0.0564241	0.69358	0.313272	-0.0110173	-0.0819755	0.210494	-0.32987	0.132414	1	0	0.647381	0.090816	-0.116283	0.376567	-0.218861	-0.00779009	0.128638	1	0
A_19_P00812250	Coding	SMAD4	NM_005359	ref|Homo sapiens SMAD family member 4 (SMAD4), mRNA [NM_005359]	chr18	0.338556	0.107457	-0.311242	-0.107457	0.00682867	0.431516	0.513473	1.13358	1.2641	0.969474	1.38474	0.949481	4	0	0.529222	0.281022	0.0187559	0.186602	1.0118	0.319435	0.391139	1	0
A_19_P00812257	Non-Codingoding	LOC440900	NR_034128	ref|Homo sapiens uncharacterized LOC440900 (LOC440900), non-coding RNA [NR_034128]	chr2	-0.245793	0.245793	0.405203	-1.04065	-0.158862	-0.403185	-0.835493	-0.788459	-0.685299	-1.56801	-0.966166	-0.874435	0	5	-1.30893	-2.31804	-0.0768425	-1.46498	-0.637226	-0.0724332	-0.979742	0	4
A_19_P00812310	Non-Codingoding	XLOC_013921	TCONS_00029003	linc|BROAD Institute lincRNA (XLOC_013921), lincRNA [TCONS_00029003]	chr21	1.7615	-0.510894	0.316982	-0.316982	0.31265	0.808173	-0.129275	0.23419	-0.578319	-0.796965	-0.493052	-0.159208	1	1	-0.971798	-1.33195	-1.2167	-1.04312	-2.00633	-1.36937	-1.32321	0	6
A_19_P00812340	Coding	FTL	NM_000146	ref|Homo sapiens ferritin, light polypeptide (FTL), mRNA [NM_000146]	chr19	0.298655	0.00248289	-0.158473	-0.00248289	0.0350454	1.40578	0.201499	-0.52127	-0.600031	-0.188022	-0.999229	-0.11688	1	2	0.30916	0.471735	0.271403	0.304713	-0.254702	-0.0646787	0.172939	0	0
A_19_P00812502	Non-Codingoding	LOC441204	NR_015364	ref|Homo sapiens uncharacterized locus LOC441204 (LOC441204), non-coding RNA [NR_015364]	chr7	-0.0583091	0.424477	0.0583091	-0.543079	-0.0296506	0.014761	-0.357702	-0.0453362	-0.17391	-0.667375	-0.134165	-0.227288	0	1	-0.803063	-1.07887	0.197544	-0.931028	-0.0299311	0.284529	-0.393469	0	3
A_19_P00812553	Coding	PPA1	NM_021129	ref|Homo sapiens pyrophosphatase (inorganic) 1 (PPA1), mRNA [NM_021129]	chr10	0.836881	-0.0355387	-0.0543871	0.0355387	0.195623	0.280835	0.117795	-0.608577	-0.430325	-0.381156	-0.124441	-0.190978	0	1	-0.16611	0.167674	-0.209257	0.152037	-0.467853	0.038455	-0.0808423	0	0
A_19_P00812554	Non-Codingoding	LOC100499227	NR_034160	ref|Homo sapiens uncharacterized LOC100499227 (LOC100499227), non-coding RNA [NR_034160]	chr11	-0.145626	0.212431	0.145626	-0.979608	-0.191794	-0.871125	-1.02875	-0.498635	-0.53078	-1.38941	-0.384832	-0.783922	0	3	-1.28896	-1.0654	0.0281477	-1.0463	-0.177147	-0.106977	-0.60944	0	3
A_19_P00812582	Non-Codingoding	TUG1	NR_002323	ref|Homo sapiens taurine upregulated 1 (non-protein coding) (TUG1), non-coding RNA [NR_002323]	chr22	0.282866	-0.282865	0.327617	-0.304117	0.00587505	2.5031	-0.189992	-0.643295	3.3669	-0.727825	-0.661991	0.607816	2	3	0.34298	0.0947742	-0.643298	0.500158	-1.01259	-1.35701	-0.34583	0	3
A_19_P00812587	Coding	RPL5	NM_000969	ref|Homo sapiens ribosomal protein L5 (RPL5), mRNA [NM_000969]	chr1	0.213819	0.109129	-0.652995	-0.109129	-0.109794	0.630429	0.702617	0.268044	0.149901	-0.110541	0.390393	0.338474	2	0	0.464762	0.0978441	0.163505	0.298415	0.573967	-0.234979	0.227252	0	0
A_19_P00812608	Coding	Q442D3	AK091028	tc|Q442D3_SOLUS (Q442D3) RND efflux system, outer membrane lipoprotein, NodT, partial (5%) [THC2510388]	chr6	-0.0173457	0.0173457	-0.110839	0.491053	0.0950537	-0.212222	-0.0937846	-0.12429	-0.17583	-0.0852902	0.111015	-0.0967337	0	0	-0.265427	-0.117167	-0.185072	0.119834	-0.0130713	-0.388498	-0.141567	0	0
A_19_P00812715	Non-Codingoding	XLOC_l2_010118	TCONS_l2_00019181	linc|BROAD Institute lincRNA (XLOC_l2_010118), lincRNA [TCONS_l2_00019181]	chr3	0.49469	-0.0779936	0.0779936	-1.19213	-0.174361	-0.0968235	-1.09215	-1.14996	-1.34794	-1.94974	-1.20254	-1.13986	0	5	-1.31416	-1.14164	-0.424521	-1.55922	-0.980109	-0.85338	-1.0455	0	5
A_19_P00812723	Non-Codingoding	XLOC_012885	TCONS_00026739	linc|BROAD Institute lincRNA (XLOC_012885), lincRNA [TCONS_00026739]	chr18	0.258642	-0.122752	-0.471807	0.122752	-0.0532912	0.732245	-0.439015	-1.4255	-1.11016	-1.24479	-0.754127	-0.70689	1	4	-0.487941	-0.542311	0.0679467	-0.53623	-0.609586	-0.164886	-0.378834	0	1
A_19_P00812911	Non-Codingoding	LOC728431	NR_038842	ref|Homo sapiens uncharacterized LOC728431 (LOC728431), non-coding RNA [NR_038842]	chr1	0.342227	-0.400318	0.0802267	-0.0802267	-0.0145229	0.739045	0.107389	-0.231743	-0.273968	-0.303529	-0.10017	-0.0104959	1	0	-0.705922	-0.854178	-0.221769	0.0612218	-0.35749	-0.640947	-0.453181	0	3
A_19_P00812944	Non-Codingoding	XLOC_l2_001408	TCONS_l2_00001904	linc|BROAD Institute lincRNA (XLOC_l2_001408), lincRNA [TCONS_l2_00001904]	chr1	-0.165718	0.576712	0.165718	-0.624554	-0.0119605	0.708383	-1.03758	-1.14231	-1.23042	-2.65673	-0.53115	-0.981635	1	4	-1.38355	-1.14868	0.449939	-1.42682	-1.04907	0.208188	-0.724999	0	4
A_19_P00813077	Non-Codingoding	LOC375190	NM_001145710	ref|Homo sapiens UPF0638 protein B (LOC375190), mRNA [NM_001145710]	chr2	-0.702638	0.136787	0.146944	-0.136787	-0.138924	-0.060935	0.508535	-0.322461	-0.493708	-0.597595	-0.325036	-0.2152	0	0	0.284565	0.715015	0.0132337	0.780738	0.136786	-0.478481	0.241976	2	0
A_19_P00813087	Non-Codingoding	LOC100506421	NR_037883	ref|Homo sapiens uncharacterized LOC100506421 (LOC100506421), non-coding RNA [NR_037883]	chr2	1.76342	0.0100534	-0.0100534	-1.2758	0.121906	-0.365879	-1.30094	-3.31701	-2.46553	-3.80459	-2.64108	-2.31584	0	5	-1.96273	-2.72508	-2.01048	-1.77231	-2.24302	-3.35676	-2.34506	0	6
A_19_P00813140	Non-Codingoding	XLOC_014105	BX648824	tc|GB|BX648824.1|BX648824.1 Homo sapiens mRNA; cDNA DKFZp686N10165 (from clone DKFZp686N10165) [NP1159703]	chr21	0.182477	-0.182477	0.388731	-1.56136	-0.293158	-0.870211	-2.00342	-0.776732	-0.969799	-2.10473	-1.09715	-1.30367	0	6	-1.986	-2.17232	-0.342697	-1.90892	-0.579731	-0.64885	-1.27309	0	4
A_19_P00813347	Coding	KPNA4	NM_002268	ref|Homo sapiens karyopherin alpha 4 (importin alpha 3) (KPNA4), mRNA [NM_002268]	chr3	0.325851	-0.0205638	0.0205638	-0.501572	-0.0439302	0.516546	-0.681732	-0.876088	-1.01763	-0.916325	-0.714751	-0.614997	0	5	-0.144453	-0.465489	0.0941875	0.178013	-0.428214	-0.638624	-0.234096	0	1
A_19_P00813352	Non-Codingoding	XLOC_012841	TCONS_00026520	linc|BROAD Institute lincRNA (XLOC_012841), lincRNA [TCONS_00026520]	chr18	-0.213668	0.0244124	0.552796	-0.0244124	0.084782	0.0593107	-0.018316	-0.572743	-0.623639	-0.669621	0.0819881	-0.290503	0	2	-0.242406	-0.779293	-0.193304	-0.185943	0.18154	-0.141993	-0.2269	0	1
A_21_P0000004	Coding	SYS1	NM_001099791	ref|Homo sapiens SYS1 Golgi-localized integral membrane protein homolog (S. cerevisiae) (SYS1), transcript variant 2, mRNA [NM_001099791]	chr20	-0.0669532	0.634058	0.0669532	-0.314185	0.0799682	0.10633	-0.39948	-0.760004	-0.506058	-0.676866	-0.715082	-0.49186	0	3	0.0194435	0.320232	0.465682	0.0230017	-0.53834	-0.490914	-0.0334823	0	0
A_21_P0000006	Coding	TOMM40	NM_001128917	ref|Homo sapiens translocase of outer mitochondrial membrane 40 homolog (yeast) (TOMM40), nuclear gene encoding mitochondrial protein, transcript variant 1, mRNA [NM_001128917]	chr19	-0.421703	0.0951805	-0.0951805	0.113409	-0.0770736	0.189031	0.0750565	0.175315	0.0895033	-0.139581	-0.456337	-0.0111686	0	0	-0.0298314	0.106173	0.118142	0.0396609	-0.0519109	-0.341613	-0.0265632	0	0
A_21_P0000007	Coding	SRRM5	NM_001145641	ref|Homo sapiens serine/arginine repetitive matrix 5 (SRRM5), mRNA [NM_001145641]		2.75178	-0.24129	0.24129	-0.986666	0.441277	-0.362779	-0.592905	-0.883467	-1.75919	-1.77901	-1.33333	-1.11845	0	4	-0.627029	-1.01001	0.219477	-0.817543	-0.588572	-0.878019	-0.616949	0	4
A_21_P0000011	Coding	AMDHD2	NM_001145815	ref|Homo sapiens amidohydrolase domain containing 2 (AMDHD2), transcript variant 2, mRNA [NM_001145815]	chr16	-0.700583	0.0620334	-0.0620334	0.454423	-0.0615401	-0.671151	0.864019	1.05814	1.14388	0.62977	0.0752428	0.516649	4	1	-0.258442	0.271408	0.367299	-0.179134	0.723934	-0.108104	0.13616	1	0
A_21_P0000013	Coding	TIMM8A	NM_001145951	ref|Homo sapiens translocase of inner mitochondrial membrane 8 homolog A (yeast) (TIMM8A), nuclear gene encoding mitochondrial protein, transcript variant 2, mRNA [NM_001145951]		1.11023	-0.00153589	-0.0164256	0.00153589	0.273452	1.14768	0.040699	-0.671624	-0.720406	-0.475575	-0.695805	-0.229171	1	3	0.516763	0.19123	-0.179365	0.0396137	-0.200078	-0.654387	-0.0477038	0	1
A_21_P0000015	Coding	PARP9	NM_001146106	ref|Homo sapiens poly (ADP-ribose) polymerase family, member 9 (PARP9), transcript variant 6, mRNA [NM_001146106]	chr3	-0.118737	-1.24746	0.118737	0.207592	-0.259968	-0.289854	-1.77621	-1.30558	-1.1891	0.135387	-1.55625	-0.996933	0	4	-0.424869	-0.462718	-0.15057	-0.815549	-0.996269	0.733816	-0.352693	1	2
A_21_P0000019	Coding	KDM4C	NM_001146695	ref|Homo sapiens lysine (K)-specific demethylase 4C (KDM4C), transcript variant 3, mRNA [NM_001146695]		-0.10786	0.0931156	0.0257895	-0.0257895	-0.00368607	0.0144308	-0.0607412	-1.85329	-2.00347	-1.60047	-0.908562	-1.06868	0	4	0.030452	0.234317	-0.228091	0.381563	-1.60321	-0.667007	-0.308663	0	2
A_21_P0000020	Coding	RBM19	NM_001146699	ref|Homo sapiens RNA binding motif protein 19 (RBM19), transcript variant 1, mRNA [NM_001146699]	chr12	0.108251	0.127716	-0.108251	-0.331799	-0.0510209	0.299479	-0.173469	0.363052	0.0864062	-0.185214	0.424626	0.135814	0	0	0.20199	-0.0824428	0.0877786	0.330493	0.142547	-0.655711	0.00410914	0	1
A_21_P0000022	Coding	BRI3	NM_001159491	ref|Homo sapiens brain protein I3 (BRI3), transcript variant 2, mRNA [NM_001159491]	chr7	-0.43179	0.720788	0.43179	-0.669373	0.0128536	-0.14739	-1.40087	-1.91966	-2.02333	-1.49081	-2.28109	-1.54386	0	5	0.732644	-0.286843	0.174927	0.164299	-0.927446	-1.19589	-0.223052	1	2
A_21_P0000026	Coding	C15orf40	NM_001160115	ref|Homo sapiens chromosome 15 open reading frame 40 (C15orf40), transcript variant 4, mRNA [NM_001160115]	chr15	-0.243054	-0.0241082	0.0241082	0.576589	0.0833837	0.484283	0.667953	1.16225	0.813785	0.926079	0.954316	0.834778	5	0	0.172757	0.362011	0.0949929	0.0733154	0.966567	0.518277	0.364653	1	0
A_21_P0000027	Coding	TRPT1	NM_001160389	ref|Homo sapiens tRNA phosphotransferase 1 (TRPT1), transcript variant 3, mRNA [NM_001160389]	chr11	-0.405218	0.449906	0.338515	-0.338515	0.0111721	0.107285	-0.0448236	0.198166	0.156594	-0.255286	0.110218	0.0453588	0	0	-0.0945139	0.0330644	0.362792	-0.20003	0.479588	0.232804	0.135617	0	0
A_21_P0000029	Coding	COG5	NM_001161520	ref|Homo sapiens component of oligomeric golgi complex 5 (COG5), transcript variant 3, mRNA [NM_001161520]	chr7	1.08775	-0.471311	0.471311	-0.911896	0.0439625	-0.0188067	-1.16164	-0.547871	-1.05751	-0.653679	0.223624	-0.535981	0	3	0.423214	-0.1634	-0.683193	0.102295	-1.32191	-0.200933	-0.307322	0	2
A_21_P0000033	Non-Codingoding	LOC100287718	NM_001162435	ref|Homo sapiens ankyrin repeat domain containing gene (LOC100287718), mRNA [NM_001162435]	chr6	0.233364	-0.566429	-0.233364	0.496023	-0.0176015	0.814593	-0.0336647	-1.67375	-0.944919	-0.209003	-0.820015	-0.477793	1	3	0.0326748	-0.449793	-0.79356	0.306858	-0.0862722	-0.657059	-0.274525	0	2
A_21_P0000034	Coding	COX11	NM_004375	ref|Homo sapiens COX11 cytochrome c oxidase assembly homolog (yeast) (COX11), nuclear gene encoding mitochondrial protein, transcript variant 1, mRNA [NM_004375]	chr17	-0.378731	0.376415	-0.222739	0.222739	-0.00057888	0.29393	0.953226	0.506854	0.577271	0.625292	0.756007	0.618763	3	0	0.323219	0.71647	0.310466	0.180471	0.258931	0.0114045	0.30016	1	0
A_21_P0000035	Coding	TMEM217	NM_001162900	ref|Homo sapiens transmembrane protein 217 (TMEM217), transcript variant 2, mRNA [NM_001162900]	chr6	2.98425	-0.58209	0.58209	-1.96886	0.25385	2.5436	-2.17618	-3.0072	-3.17264	-4.02388	-2.79619	-2.10542	1	5	-0.865989	-2.03784	-0.566418	0.282485	-2.88205	-2.73184	-1.46694	0	4
A_21_P0000040	Coding	ZBTB24	NM_001164313	ref|Homo sapiens zinc finger and BTB domain containing 24 (ZBTB24), transcript variant 2, mRNA [NM_001164313]	chr6	-0.0725985	0.0725985	-0.567083	0.601193	0.00852763	0.199876	1.29175	1.83423	2.31584	2.27986	2.03413	1.65928	5	0	-0.124801	0.956422	-0.880656	-0.435524	1.97576	1.00967	0.416813	3	1
A_21_P0000047	Coding	DISC1	NM_001164544	ref|Homo sapiens disrupted in schizophrenia 1 (DISC1), transcript variant g, mRNA [NM_001164544]	chr1	-0.664291	-1.07264	0.885241	0.664291	-0.0468487	0.00659418	-0.158739	-1.5751	-1.76463	-0.655899	-1.13719	-0.880827	0	4	0.0650225	-0.763476	0.120656	1.06279	-1.89006	-0.236785	-0.273643	1	2
A_21_P0000049	Coding	DISC1	NM_001164538	ref|Homo sapiens disrupted in schizophrenia 1 (DISC1), transcript variant b, mRNA [NM_001164538]	chr1	-0.278075	-1.20955	0.278075	1.96521	0.188915	-0.0474138	-0.2546	-2.10198	-1.38896	-1.67388	-1.97895	-1.24096	0	4	-1.30973	-1.4552	-1.00806	-0.153393	-0.915761	-0.0748496	-0.819499	0	4
A_21_P0000052	Coding	DISC1	NM_001164554	ref|Homo sapiens disrupted in schizophrenia 1 (DISC1), transcript variant q, mRNA [NM_001164554]	chr1	0.475231	-0.20186	0.189867	-0.189867	0.0683427	-0.114953	-0.199661	1.52418	2.04517	2.75065	1.37615	1.23025	4	0	-0.715488	-0.650628	-0.187466	-2.41847	0.87448	1.91323	-0.197391	2	3
A_21_P0000053	Coding	C16orf52	NM_001164579	ref|Homo sapiens chromosome 16 open reading frame 52 (C16orf52), mRNA [NM_001164579]	chr16	-0.423365	0.00435853	0.0948155	-0.00435853	-0.0821373	0.198789	0.35129	0.78452	1.2429	1.14458	0.83728	0.759894	4	0	0.550514	0.481662	-0.163918	0.0834634	0.701528	0.426275	0.346587	1	0
A_21_P0000054	Coding	PET117	NM_001164811	ref|Homo sapiens cytochrome c oxidase assembly factor-like (PET117), mRNA [NM_001164811]	chr20	-1.70062	0.0317988	-0.0317988	0.497849	-0.300694	-1.38153	0.716791	1.12577	0.904148	0.985375	0.231792	0.430391	4	1	-0.0252542	0.747114	-0.0547652	-0.581528	0.704251	0.639803	0.23827	3	0
A_21_P0000055	Coding	LYRM4	NM_001164840	ref|Homo sapiens LYR motif containing 4 (LYRM4), transcript variant 2, mRNA [NM_001164840]	chr6	0.694464	-0.0195327	0.0195327	-0.572709	0.0304387	1.12323	0.552093	0.221909	-0.106956	-0.491508	-0.126822	0.195324	1	0	0.572759	-0.274801	0.184437	0.712688	0.31587	0.0477686	0.259787	1	0
A_21_P0000056	Coding	TMEM41B	NM_001165030	ref|Homo sapiens transmembrane protein 41B (TMEM41B), transcript variant 2, mRNA [NM_001165030]	chr11	0.287934	-0.215806	0.215806	-1.00605	-0.179528	0.709841	-0.696902	-2.21966	-1.67433	-1.20727	-0.35451	-0.907139	1	4	-0.408672	-0.988308	-0.54496	-0.184335	-1.44256	0.275744	-0.548848	0	2
A_21_P0000061	Coding	CGREF1	NM_001166241	ref|Homo sapiens cell growth regulator with EF-hand domain 1 (CGREF1), transcript variant 4, mRNA [NM_001166241]	chr2	0.638132	-0.308105	-0.86628	0.308105	-0.057037	0.975432	-0.147157	-1.18936	-0.965846	-0.393708	-0.32332	-0.34066	1	2	-0.0663924	-0.132242	-0.418454	0.147305	-0.438873	-0.326034	-0.205782	0	0
A_21_P0000063	Coding	MDFIC	NM_001166346	ref|Homo sapiens MyoD family inhibitor domain containing (MDFIC), transcript variant 2, mRNA [NM_001166346]	chr7	-0.247551	0.247551	0.55774	-0.900907	-0.0857918	0.961834	0.158782	-0.755706	-1.0457	-1.79019	-0.700298	-0.528546	1	4	-0.247559	-0.769085	-0.035841	0.527546	-0.78428	-1.73764	-0.50781	0	3
A_21_P0000064	Coding	HPSE	NM_006665	ref|Homo sapiens heparanase (HPSE), transcript variant 1, mRNA [NM_006665]	chr4	-1.08762	0.117447	-0.117447	0.549399	-0.134555	-0.87275	-0.388375	-0.421078	-0.664724	0.103759	-1.07777	-0.55349	0	3	0.644404	-0.00097537	-0.304279	0.606212	-0.131196	0.306721	0.186814	2	0
A_21_P0000065	Coding	SLC1A3	NM_001166696	ref|Homo sapiens solute carrier family 1 (glial high affinity glutamate transporter), member 3 (SLC1A3), transcript variant 3, mRNA [NM_001166696]	chr5	0.309733	-0.309733	-0.466397	0.544262	0.0194663	1.08193	0.664763	-1.84019	-2.92724	-1.98632	-0.453648	-0.910117	2	3	0.173606	-0.304244	-0.0423634	0.582635	-1.8069	-0.437588	-0.305809	0	1
A_21_P0000068	Non-Codingoding	LOC100128071	NM_001167676	ref|Homo sapiens uncharacterized LOC100128071 (LOC100128071), mRNA [NM_001167676]	chr1	0.0158339	0.261435	-0.0158339	-0.265545	-0.00102758	-0.370333	0.0271802	0.672935	0.343727	0.368973	0.314663	0.226191	1	0	-0.285784	-0.0536575	-0.0918503	-0.235208	0.603405	0.117034	0.00898973	1	0
A_21_P0000075	Coding	SAP25	NM_001168682	ref|Homo sapiens Sin3A-associated protein, 25kDa (SAP25), mRNA [NM_001168682]	chr7	-0.985411	0.254053	0.17895	-0.17895	-0.182839	0.179744	0.324138	0.826554	0.953179	0.596849	0.250121	0.521764	2	0	-0.0118423	0.400196	0.103557	-0.228846	0.978613	0.652574	0.315709	2	0
A_21_P0000079	Coding	LCOR	NM_032440	ref|Homo sapiens ligand dependent nuclear receptor corepressor (LCOR), transcript variant 1, mRNA [NM_032440]	chr10	0.4153	0.565424	-0.4153	-0.419965	0.0363648	-0.111151	-0.413759	-1.52323	-1.78997	-1.71653	-1.5933	-1.19132	0	4	0.23245	0.630503	0.552668	0.943034	-1.23932	-1.31915	-0.0333027	2	2
A_21_P0000080	Coding	FAM122C	NM_001170781	ref|Homo sapiens family with sequence similarity 122C (FAM122C), transcript variant 4, mRNA [NM_001170781]	chrX	0.0571606	-0.199687	-0.0571606	0.412064	0.0530943	0.578053	-0.203479	0.198985	-0.0437233	-0.0308001	-0.16274	0.0560492	0	0	0.14378	0.553115	-0.0902584	0.00314164	-0.457841	0.339387	0.0818873	0	0
A_21_P0000081	Coding	ZFAND1	NM_001170797	ref|Homo sapiens zinc finger, AN1-type domain 1 (ZFAND1), transcript variant 3, mRNA [NM_001170797]	chr8	0.204178	0.133954	-0.401707	-0.133954	-0.0493824	0.0236127	-0.333781	-0.540309	-0.634643	-0.533373	-0.514346	-0.42214	0	1	0.512517	0.224856	-0.299684	0.0389345	-0.100384	-0.773892	-0.0662756	0	1
A_21_P0000082	Coding	LARP4	NM_199188	ref|Homo sapiens La ribonucleoprotein domain family, member 4 (LARP4), transcript variant 2, mRNA [NM_199188]	chr12	-0.928532	0.256961	-0.0685668	0.0685668	-0.167893	-1.49018	-0.371661	1.32088	1.3386	1.26992	0.335371	0.400488	3	1	0.546709	0.813468	0.355008	-0.194447	0.817501	0.544637	0.480479	2	0
A_21_P0000083	Coding	CLCN2	NM_004366	ref|Homo sapiens chloride channel 2 (CLCN2), transcript variant 1, mRNA [NM_004366]	chr3	-0.623322	0.399701	0.133799	-0.133799	-0.0559053	-0.582591	0.294038	0.710976	0.452361	0.542599	0.42895	0.307722	1	0	-0.305852	0.55128	0.0260477	-0.168976	0.973956	0.330045	0.234417	1	0
A_21_P0000087	Coding	MCPH1	NM_001172574	ref|Homo sapiens microcephalin 1 (MCPH1), transcript variant 2, mRNA [NM_001172574]	chr8	-0.529879	0.0873606	-0.0873606	0.404523	-0.0313392	-0.542127	0.338472	1.19446	1.87701	1.57096	0.782737	0.87025	4	0	0.252619	2.11463	-0.0236042	0.158127	1.34753	0.737024	0.764387	3	0
A_21_P0000089	Coding	ZFYVE28	NM_001172660	ref|Homo sapiens zinc finger, FYVE domain containing 28 (ZFYVE28), transcript variant 6, mRNA [NM_001172660]	chr4	-0.41718	0.41718	0.658353	-0.442901	0.053863	-0.660603	0.542032	1.13714	0.726272	0.544574	1.64985	0.656544	3	1	-0.201183	-0.66185	-0.591336	0.459924	0.0942855	-0.255424	-0.192597	0	1
A_21_P0000090	Coding	TSFM	NM_001172697	ref|Homo sapiens Ts translation elongation factor, mitochondrial (TSFM), nuclear gene encoding mitochondrial protein, transcript variant 4, mRNA [NM_001172697]	chr12	-1.0996	0.0471902	-0.0471902	0.602204	-0.124349	-0.390575	0.293072	2.01841	2.02649	2.05952	1.56751	1.2624	4	0	0.643211	1.21394	0.973582	-0.0964956	1.59967	1.16759	0.916915	5	0
A_21_P0000092	Coding	ZBED6	NM_001174108	ref|Homo sapiens zinc finger, BED-type containing 6 (ZBED6), mRNA [NM_001174108]	chr1	-0.0394852	0.124251	0.0394852	-1.12491	-0.250164	-0.511008	-1.28422	-0.941357	-0.882179	-0.150147	-0.517064	-0.714329	0	3	-0.010391	-0.855185	0.203402	-0.1534	-0.357384	0.0477154	-0.187541	0	1
A_21_P0000094	Coding	CD33	NM_001177608	ref|Homo sapiens CD33 molecule (CD33), transcript variant 3, mRNA [NM_001177608]	chr19	-0.555905	0.38924	-0.38924	0.815206	0.0648254	-0.191999	0.794932	-0.141857	0.678364	0.347616	-0.20298	0.214012	2	0	0.298569	0.936006	0.305329	0.926408	0.513648	0.362679	0.557107	2	0
A_21_P0000095	Coding	HDHD1	NM_001178135	ref|Homo sapiens haloacid dehalogenase-like hydrolase domain containing 1 (HDHD1), transcript variant 3, mRNA [NM_001178135]	chrX	0.991686	-0.456185	-0.0276434	0.0276434	0.133875	0.0115912	-0.0945518	0.233272	0.393453	0.682265	0.26009	0.247686	1	0	-1.00711	-0.758218	-0.623759	-0.580361	0.0568235	-0.860657	-0.628879	0	4
A_21_P0000097	Coding	PAFAH1B2	NM_001184746	ref|Homo sapiens platelet-activating factor acetylhydrolase 1b, catalytic subunit 2 (30kDa) (PAFAH1B2), transcript variant 2, mRNA [NM_001184746]	chr11	-0.0944614	-0.244017	0.496536	0.0944614	0.0631297	-0.299244	-0.119216	0.518898	-0.080236	0.542267	0.40794	0.161735	0	0	-0.0129561	0.515536	0.182916	-0.100699	0.974839	1.08762	0.441209	2	0
A_21_P0000098	Coding	CARD8	NM_001184904	ref|Homo sapiens caspase recruitment domain family, member 8 (CARD8), transcript variant 6, mRNA [NM_001184904]	chr19	-0.590359	0.190711	0.274915	-0.190711	-0.0788609	-1.20587	-0.223109	0.22914	0.320943	0.49492	-0.0412967	-0.0708788	0	1	0.089762	-0.137898	-0.127109	-0.320796	-0.00383973	0.0897238	-0.0683595	0	0
A_21_P0000099	Coding	CLDN7	NM_001307	ref|Homo sapiens claudin 7 (CLDN7), transcript variant 1, mRNA [NM_001307]	chr17	-0.0798042	0.0798042	0.261731	-0.213376	0.0120888	0.264302	-0.0491717	-0.636921	0.167518	-0.385481	-0.520956	-0.193451	0	1	-0.372173	-0.806328	0.204644	-0.0844772	-0.0306399	0.0695736	-0.1699	0	1
A_21_P0000100	Coding	MTRNR2L1	NM_001190452	ref|Homo sapiens MT-RNR2-like 1 (MTRNR2L1), mRNA [NM_001190452]	chr17	0.287662	-0.0162277	0.0162268	-0.95328	-0.166405	0.756718	-0.58394	-1.7406	-1.141	-1.03008	-1.40879	-0.857949	1	4	-0.596598	-1.02317	-1.01297	-0.584669	-0.927381	-0.930158	-0.845823	0	4
A_21_P0000101	Coding	MTRNR2L2	NM_001190470	ref|Homo sapiens MT-RNR2-like 2 (MTRNR2L2), mRNA [NM_001190470]	chr5	0.567319	0.0486269	-0.0486269	-1.03623	-0.117227	1.00515	-0.592999	-2.02813	-1.1042	-1.32607	-1.35078	-0.899504	1	4	-0.542258	-1.47196	-1.07847	-0.226205	-1.04564	-1.26836	-0.938816	0	4
A_21_P0000102	Coding	MTRNR2L2	NM_001190470	ref|Homo sapiens MT-RNR2-like 2 (MTRNR2L2), mRNA [NM_001190470]	chr5	1.05648	0.0170898	-0.0170898	-0.893766	0.0406776	1.27049	-0.32477	-2.40097	-1.37251	-1.3449	-1.84253	-1.00253	1	4	-0.171805	-1.21014	-1.54341	-0.210473	-1.37275	-1.68664	-1.03253	0	4
A_21_P0000103	Coding	MTRNR2L3	NM_001190472	ref|Homo sapiens MT-RNR2-like 3 (MTRNR2L3), mRNA [NM_001190472]	chr20	1.48183	0.115435	-0.115435	-0.473577	0.252062	1.47245	0.488587	-0.658767	-0.81326	-0.0799606	-0.69012	-0.046845	1	3	0.141313	-0.531859	-0.302292	0.215117	-0.572046	-0.589816	-0.273264	0	0
A_21_P0000106	Coding	MTRNR2L6	NM_001190487	ref|Homo sapiens MT-RNR2-like 6 (MTRNR2L6), mRNA [NM_001190487]	chr7	0.404533	-0.0103502	0.0103502	-0.849781	-0.111312	0.880496	-0.37844	-0.99864	-0.892045	-0.793828	-1.06505	-0.541251	1	4	-0.503913	-1.06606	-0.531888	-0.445172	-0.732335	-0.687305	-0.661112	0	3
A_21_P0000107	Coding	MTRNR2L7	NM_001190489	ref|Homo sapiens MT-RNR2-like 7 (MTRNR2L7), mRNA [NM_001190489]	chr10	1.52412	-0.00337315	0.00337315	-0.180785	0.335833	1.65841	0.627474	-0.298974	-0.646155	0.177778	-0.657963	0.143429	2	2	0.415136	-0.0575776	-0.66014	0.485315	-0.599368	-0.774762	-0.198566	0	2
A_21_P0000108	Coding	MTRNR2L8	NM_001190702	ref|Homo sapiens MT-RNR2-like 8 (MTRNR2L8), mRNA [NM_001190702]	chr11	1.18087	-0.218327	-0.540863	0.218327	0.160002	1.75977	1.39882	-1.39325	-0.97815	0.252291	-2.52383	-0.247392	2	3	0.438395	-0.0623126	-0.745042	0.467855	-1.88836	-1.19025	-0.496618	0	3
A_21_P0000109	Non-Codingoding	MTRNR2L9	ENST00000544932	Unknown	chr6	2.17641	-0.732723	-1.24231	0.732723	0.233523	2.55136	1.4972	-3.85397	-1.08495	1.25925	-1.39067	-0.170298	3	3	1.30674	0.719548	-2.05047	1.59782	-1.47561	-1.0238	-0.154296	3	3
A_21_P0000110	Coding	MTRNR2L10	NM_001190708	ref|Homo sapiens MT-RNR2-like 10 (MTRNR2L10), mRNA [NM_001190708]	chrX	0.721256	0.0260618	-0.0260618	-1.2712	-0.137486	0.582148	-0.210093	-0.662504	-0.870657	-0.708952	-0.82149	-0.448591	0	4	-0.618105	-1.00217	-0.338006	-0.481826	-0.416617	-0.44526	-0.55033	0	2
A_21_P0000115	Coding	CNPY2	NM_001190991	ref|Homo sapiens canopy 2 homolog (zebrafish) (CNPY2), transcript variant 2, mRNA [NM_001190991]	chr12	-0.250812	0.10521	-0.0727291	0.0727291	-0.0364003	0.797617	0.00129557	0.034873	-0.13061	-0.308237	0.0692349	0.0773622	1	0	-0.171044	-0.38478	-0.0789204	-0.0620761	-0.2684	0.150543	-0.135779	0	0
A_21_P0000124	Coding	DENND1B	NM_001195216	ref|Homo sapiens DENN/MADD domain containing 1B (DENND1B), transcript variant 4, mRNA [NM_001195216]	chr1	0.220985	-0.10284	0.10284	-1.26401	-0.260757	0.464817	-0.766539	-1.87478	-0.777286	-1.63087	-1.61674	-1.03357	0	5	-0.472478	-0.633482	-0.628613	-0.258876	-1.31651	-2.00887	-0.886471	0	4
A_21_P0000131	Coding	CAMTA1	NM_001195563	ref|Homo sapiens calmodulin binding transcription activator 1 (CAMTA1), transcript variant 2, mRNA [NM_001195563]	chr1	-0.110164	0.208858	-0.0521083	0.0521083	0.0246735	0.194517	-0.100364	-0.185711	-0.445292	-0.315147	-0.617006	-0.244834	0	1	0.126763	0.0924134	0.0189128	0.18066	-0.00417137	-0.060205	0.0590622	0	0
A_21_P0000135	Coding	ANKHD1	NM_024668	ref|Homo sapiens ankyrin repeat and KH domain containing 1 (ANKHD1), transcript variant 3, mRNA [NM_024668]	chr5	-0.0306101	0.0306101	-0.193343	0.0812492	-0.0280235	0.131648	-0.161525	-1.31863	-1.68168	-1.01141	-1.08802	-0.854936	0	4	0.209082	0.286784	0.109414	0.409603	-0.95183	-0.613933	-0.0918133	0	2
A_21_P0000137	Coding	BEAN1	NM_001197224	ref|Homo sapiens brain expressed, associated with NEDD4, 1 (BEAN1), transcript variant 4, mRNA [NM_001197224]	chr16	0.15949	-0.15949	0.230425	-1.99482	-0.441098	-1.121	-1.6628	-0.582743	-0.772475	-1.42346	-0.629535	-1.032	0	5	-1.41034	-1.97382	-0.245422	-2.06996	-0.664069	-0.395056	-1.12644	0	4
A_21_P0000139	Coding	DKKL1	NM_014419	ref|Homo sapiens dickkopf-like 1 (DKKL1), transcript variant 1, mRNA [NM_014419]	chr19	-0.065763	-0.291508	0.065763	0.902259	0.152688	-0.0108514	0.0991926	-1.15914	-0.907669	-0.470391	-1.28985	-0.623118	0	3	-0.123255	-0.55468	-0.646039	-0.167234	-0.764753	-0.74128	-0.49954	0	3
A_21_P0000140	Coding	LEPROT	NM_001198683	ref|Homo sapiens leptin receptor overlapping transcript (LEPROT), transcript variant 3, mRNA [NM_001198683]	chr1	0.845779	-0.280322	-0.343577	0.280322	0.125551	0.978162	-0.444263	-1.30895	-1.39293	-1.05605	-1.54217	-0.794367	1	4	-0.584165	-1.23623	-0.951721	-0.0451746	-0.525429	-0.398413	-0.623522	0	2
A_21_P0000142	Coding	RNF103	NM_001198952	ref|Homo sapiens ring finger protein 103 (RNF103), transcript variant 3, mRNA [NM_001198952]	chr2	-0.694988	0.101919	0.465802	-0.101919	-0.0572965	-0.554581	0.732432	1.14273	0.996443	0.719592	0.652669	0.614881	5	0	-0.172329	0.319834	-0.324537	-0.382349	1.05045	-0.00900793	0.0803432	1	0
A_21_P0000144	Non-Codingoding	LOC100505478	NM_001199233	ref|Homo sapiens uncharacterized protein LOC100505478 (LOC100505478), mRNA [NM_001199233]	chr9	1.05985	-0.209406	0.209406	-0.502452	0.13935	0.640948	-0.757233	-1.28725	-0.989203	-0.358011	-1.38951	-0.690043	1	4	-0.688952	-0.577858	-0.0193911	-0.557102	-0.293307	0.377081	-0.293255	0	1
A_21_P0000146	Coding	PDK2	NM_001199900	ref|Homo sapiens pyruvate dehydrogenase kinase, isozyme 2 (PDK2), nuclear gene encoding mitochondrial protein, transcript variant 4, mRNA [NM_001199900]	chr17	-0.700115	0.116825	0.230205	-0.116825	-0.117478	-0.393797	0.101534	0.120281	0.303048	0.21276	-0.0923927	0.0419055	0	0	0.232185	0.210842	0.177188	-0.0455496	0.374261	0.203426	0.192059	0	0
A_21_P0000148	Coding	NDUFB6	NM_002493	ref|Homo sapiens NADH dehydrogenase (ubiquinone) 1 beta subcomplex, 6, 17kDa (NDUFB6), nuclear gene encoding mitochondrial protein, transcript variant 1, mRNA [NM_002493]	chr9	-0.0268207	0.0268207	-0.029057	0.182905	0.0384619	0.443781	-0.0232229	-0.0737653	-0.157299	0.0797744	-0.206575	0.0104489	0	0	0.056365	-0.0623288	-0.157228	-0.170884	0.0186281	0.0701451	-0.0408838	0	0
A_21_P0000149	Coding	C2orf3	NM_001201335	ref|Homo sapiens chromosome 2 open reading frame 3 (C2orf3), transcript variant 3, mRNA [NM_001201335]	chr2	-0.477288	0.359004	0.55398	-0.359004	0.019173	0.363521	-0.346605	0.00452542	-0.113249	-0.330718	0.192401	-0.0383542	0	0	-0.158128	-0.250542	0.344593	-0.125672	0.167054	0.178148	0.0259088	0	0
A_21_P0000150	Coding	C18orf21	NM_001201475	ref|Homo sapiens chromosome 18 open reading frame 21 (C18orf21), transcript variant 3, mRNA [NM_001201475]	chr18	-0.351534	-0.14394	0.181126	0.14394	-0.0426021	-0.708885	-0.198521	-0.303574	-0.285899	-0.217299	-0.231508	-0.324281	0	1	-0.0547833	0.8641	0.478003	-0.19431	-0.164147	-0.616138	0.0521208	1	1
A_21_P0000152	Coding	CD44	NM_001202557	ref|Homo sapiens CD44 molecule (Indian blood group) (CD44), transcript variant 8, mRNA [NM_001202557]	chr11	-0.231143	0.19627	0.421801	-0.19627	0.0476646	-0.128106	-0.218705	-3.45584	-5.63801	-4.23976	-1.64337	-2.55397	0	4	0.00454426	-0.165232	-1.20536	0.483195	-1.12495	-0.0502343	-0.343008	0	2
A_21_P0000153	Coding	NR3C1	NM_001204265	ref|Homo sapiens nuclear receptor subfamily 3, group C, member 1 (glucocorticoid receptor) (NR3C1), transcript variant 8, mRNA [NM_001204265]	chr5	0.180171	0.692361	-0.180171	-0.367349	0.0812531	-0.442936	-0.483689	-1.45629	-1.48587	-1.59958	-1.46815	-1.15608	0	4	0.0750594	0.0331087	0.156551	0.536698	-2.29315	-1.29579	-0.464587	0	2
A_21_P0000155	Coding	PSMC2	NM_001204453	ref|Homo sapiens proteasome (prosome, macropain) 26S subunit, ATPase, 2 (PSMC2), transcript variant 2, mRNA [NM_001204453]	chr7	0.949823	0.232823	-0.232823	-1.50285	-0.138257	0.466927	-0.718813	0.354479	0.117792	0.572395	1.52156	0.385724	1	1	-1.77472	-1.90391	-0.194615	-1.83903	-1.28104	-0.157567	-1.19181	0	4
A_21_P0000157	Non-Codingoding	LOC100293516	NM_001204818	ref|Homo sapiens zinc finger protein (LOC100293516), mRNA [NM_001204818]	chr19	-0.445506	0.635735	-0.458472	0.445506	0.0443157	0.461692	1.27949	1.2923	1.44184	1.31536	1.63852	1.2382	5	0	0.464374	0.595089	0.249592	0.652341	0.860796	0.769841	0.598672	3	0
A_21_P0000158	Coding	XPNPEP3	NM_001204827	ref|Homo sapiens X-prolyl aminopeptidase (aminopeptidase P) 3, putative (XPNPEP3), transcript variant 2, mRNA [NM_001204827]	chr22	-0.519449	0.643936	-0.0837216	0.0837216	0.0311216	0.316425	0.0600519	0.353292	-1.43917	0.140246	-0.551337	-0.186749	0	1	-0.00693321	0.301801	0.331277	0.0941486	0.0987673	-0.665673	0.0255647	0	1
A_21_P0000161	Coding	C16orf57	NM_001204911	ref|Homo sapiens chromosome 16 open reading frame 57 (C16orf57), transcript variant 3, mRNA [NM_001204911]	chr16	0.330616	0.168011	-0.517702	-0.168011	-0.0467715	-0.253197	-0.32154	-0.15528	-0.269341	-0.106958	-0.0721986	-0.196419	0	0	-0.626407	-0.144146	-0.3965	-0.00568747	-0.0136812	0.32793	-0.143082	0	1
A_21_P0000163	Coding	RNF223	NM_001205252	ref|Homo sapiens ring finger protein 223 (RNF223), mRNA [NM_001205252]	chr1	0.157087	0.971644	-0.180606	-0.157087	0.19776	0.116987	-0.229211	-1.11128	-0.433545	-0.67106	-1.21334	-0.590243	0	3	-0.143871	-0.54142	0.263688	-0.210518	-0.171724	-0.688569	-0.248736	0	1
A_21_P0000168	Coding	ATF7	NM_001206682	ref|Homo sapiens activating transcription factor 7 (ATF7), transcript variant 4, mRNA [NM_001206682]	chr12	-0.620509	0.234288	0.0223312	-0.0223312	-0.0965552	-0.441213	-0.271689	-0.518442	-0.98631	-0.523891	-0.963097	-0.61744	0	2	-0.180483	0.114447	0.157803	-0.137625	-0.333945	-0.200111	-0.0966526	0	0
A_21_P0000169	Coding	TMPRSS13	NM_001206790	ref|Homo sapiens transmembrane protease, serine 13 (TMPRSS13), transcript variant 3, mRNA [NM_001206790]	chr11	0.604385	-0.515408	0.211333	-0.211333	0.0222445	0.974834	-0.179307	-0.736668	-0.210478	-1.04525	-0.862324	-0.3432	1	3	0.253636	0.55689	-0.102085	0.182401	-0.444249	-0.125071	0.0535871	0	0
A_21_P0000171	Coding	IL6R	NM_001206866	ref|Homo sapiens interleukin 6 receptor (IL6R), transcript variant 3, mRNA [NM_001206866]	chr1	-0.628512	0.255282	0.98898	-0.255282	0.090117	1.27324	0.37155	-0.317583	0.0678353	0.358261	-0.946072	0.134539	1	1	-0.319014	-1.09378	0.175851	0.243808	-0.225123	-0.186295	-0.234092	0	1
A_21_P0000173	Non-Codingoding	C5orf56	NR_045116	ref|Homo sapiens chromosome 5 open reading frame 56 (C5orf56), non-coding RNA [NR_045116]	chr5	-0.639697	-0.203757	0.386445	0.203757	-0.063313	-0.481383	-0.0992284	0.444434	0.50965	0.780199	1.15699	0.385111	2	0	0.092381	0.440828	-0.324408	-0.209837	0.209933	0.860262	0.178193	1	0
A_21_P0000174	Non-Codingoding	C5orf56	AK309191	Unknown	chr5	-0.913639	0.403555	0.245957	-0.245957	-0.127521	-0.699609	-0.542383	-0.477394	0.166453	-0.524412	-1.03339	-0.518456	0	2	-0.429802	-0.190479	0.544733	-0.0338805	0.0840509	0.881061	0.142614	1	0
A_21_P0000175	Coding	PRMT1	NM_001536	ref|Homo sapiens protein arginine methyltransferase 1 (PRMT1), transcript variant 1, mRNA [NM_001536]	chr19	-0.534131	0.0589409	0.00422287	-0.00422287	-0.118798	0.0478292	-0.0564685	-0.477103	-0.315386	-0.412131	-0.666682	-0.313324	0	1	-0.148681	-0.261735	-0.146216	0.0218616	-0.16787	-0.624318	-0.22116	0	1
A_21_P0000177	Non-Codingoding	LOC100287177	NM_001242348	ref|Homo sapiens uncharacterized LOC100287177 (LOC100287177), mRNA [NM_001242348]	chr19	-0.0355	0.0355	1.01032	-0.564159	0.11154	1.11363	-1.58172	-1.81952	0.47171	-1.70943	0.937682	-0.431275	2	3	0.281703	-0.251985	-1.82283	-0.333164	-0.839079	-0.578026	-0.590564	0	2
A_21_P0000178	Coding	TREM1	NM_001242589	ref|Homo sapiens triggering receptor expressed on myeloid cells 1 (TREM1), transcript variant 2, mRNA [NM_001242589]	chr6	-0.93724	-0.278699	0.278699	0.33811	-0.149782	0.566473	0.226413	0.307227	-1.07158	-0.193565	-0.958647	-0.18728	0	2	-0.257505	-0.472527	-1.5897	0.285416	0.159601	-0.320455	-0.365862	0	1
A_21_P0000179	Coding	TMEM147	NM_001242597	ref|Homo sapiens transmembrane protein 147 (TMEM147), transcript variant 2, mRNA [NM_001242597]		-0.403932	0.0780716	0.251074	-0.0780716	-0.0382144	0.0257001	-0.0602002	0.146493	0.0687542	-0.195247	-0.78603	-0.133422	0	1	-0.339042	-0.272508	-0.149639	-0.378743	0.193934	0.0425339	-0.150577	0	0
A_21_P0000180	Non-Codingoding	LOC100130348	NM_001242631	ref|Homo sapiens uncharacterized LOC100130348 (LOC100130348), mRNA [NM_001242631]	chr11	1.33807	0.086637	-0.143769	-0.086637	0.298574	-0.179969	-1.15396	-1.34619	-1.12104	-2.24805	-1.58366	-1.27215	0	5	-1.45154	-1.31933	-0.357262	-1.49714	-0.739269	-1.27564	-1.1067	0	5
A_21_P0000181	Coding	CAMTA1	NM_001242701	ref|Homo sapiens calmodulin binding transcription activator 1 (CAMTA1), transcript variant 3, mRNA [NM_001242701]	chr1	-0.242799	0.311229	0.111844	-0.111844	0.0171074	0.43559	0.445999	0.511384	0.057642	0.238194	0.343221	0.338672	0	0	0.311564	0.340041	0.750343	0.497432	0.81937	0.063097	0.463641	2	0
A_21_P0000187	Non-Codingoding	LOC100287036	NM_001242885	ref|Homo sapiens uncharacterized LOC100287036 (LOC100287036), mRNA [NM_001242885]	chr16	1.15501	0.053823	-0.053823	-1.60545	-0.112611	-0.283512	-1.28263	-2.32915	-2.24029	-3.02285	-2.32527	-1.91395	0	5	-1.79988	-1.70218	-0.783375	-1.9846	-2.03551	-1.0462	-1.55863	0	6
A_21_P0000189	Coding	DR1	NM_001938	ref|Homo sapiens down-regulator of transcription 1, TBP-binding (negative cofactor 2) (DR1), mRNA [NM_001938]	chr1	-0.691035	0.225473	-0.0199509	0.0199509	-0.11639	-1.00025	0.0320764	0.713038	0.274075	1.00374	0.185205	0.201315	2	1	0.328844	0.440077	-0.0220966	-0.197336	0.345831	0.596345	0.248611	0	0
A_21_P0000190	Coding	AFF3	NM_002285	ref|Homo sapiens AF4/FMR2 family, member 3 (AFF3), transcript variant 1, mRNA [NM_002285]	chr2	0.415349	-0.0148342	0.0148342	-0.475122	-0.0149432	0.773962	0.362506	0.989975	0.27376	-0.258157	0.781642	0.487281	3	0	1.12396	-0.0190423	-0.00501752	0.46313	0.0720885	-0.879086	0.126006	1	1
A_21_P0000192	Coding	TGIF1	NM_170695	ref|Homo sapiens TGFB-induced factor homeobox 1 (TGIF1), transcript variant 1, mRNA [NM_170695]	chr18	1.01865	-0.168156	0.168156	-1.59783	-0.144796	1.02074	-1.68896	-1.65713	-1.93886	-2.20812	-2.02879	-1.41685	1	5	-1.0592	-1.18645	-1.09218	-1.04514	-1.37963	-2.21031	-1.32882	0	6
A_21_P0000193	Coding	SF3A3	NM_006802	ref|Homo sapiens splicing factor 3a, subunit 3, 60kDa (SF3A3), mRNA [NM_006802]	chr1	-0.0075779	0.0781689	-0.292594	0.0075779	-0.0536063	0.0419774	0.117026	0.661036	0.280586	0.167827	0.210168	0.246437	1	0	0.174285	0.257228	0.244349	0.229	0.643202	0.211172	0.293206	1	0
A_21_P0000195	Coding	FAM208B	NM_017782	ref|Homo sapiens family with sequence similarity 208, member B (FAM208B), mRNA [NM_017782]	chr10	-0.18896	0.46297	0.18896	-0.388405	0.0186412	-0.357775	-0.237078	-0.57278	-0.123133	-0.196908	-0.335207	-0.303813	0	0	-0.0431457	0.356357	-0.265808	-0.12874	-0.372528	-0.137215	-0.0985132	0	0
A_21_P0000200	Coding	MCPH1	NM_024596	ref|Homo sapiens microcephalin 1 (MCPH1), transcript variant 1, mRNA [NM_024596]	chr8	-1.42454	-0.203909	0.458099	0.203909	-0.241611	-0.492588	-0.111366	0.324613	-0.00614762	0.0827386	0.336644	0.0223157	0	0	0.209215	0.662194	0.247093	-0.255869	0.486242	0.475018	0.303982	1	0
A_21_P0000201	Coding	RAB6C	NM_032144	ref|Homo sapiens RAB6C, member RAS oncogene family (RAB6C), mRNA [NM_032144]	chr2	-0.584591	0.0788898	-0.0166359	0.0166359	-0.126425	-0.34539	-0.100588	-0.0984945	-0.701194	-0.300839	-0.354546	-0.316842	0	1	0.324646	0.472206	0.155253	-0.211002	-0.032784	-0.00940227	0.116486	0	0
A_21_P0000202	Coding	MGAT4B	NM_054013	ref|Homo sapiens mannosyl (alpha-1,3-)-glycoprotein beta-1,4-N-acetylglucosaminyltransferase, isozyme B (MGAT4B), transcript variant 2, mRNA [NM_054013]	chr5	-0.444291	0.416278	-0.272911	0.272911	-0.0070033	0.0574889	0.688464	0.771439	0.596427	0.710423	0.0245504	0.474799	3	0	0.298292	0.627295	-0.0845671	0.207722	0.653385	-0.317191	0.230822	2	0
A_21_P0000203	Coding	ODF2	NM_153437	ref|Homo sapiens outer dense fiber of sperm tails 2 (ODF2), transcript variant 6, mRNA [NM_153437]	chr9	-0.163499	0.249576	-0.052043	0.052043	0.0215192	0.0643277	-0.00563288	-0.399198	-0.61533	-0.536318	-0.879992	-0.395357	0	2	0.198593	0.402856	0.380311	0.206432	-0.521223	-0.270698	0.0660452	0	0
A_21_P0000205	Coding	C2orf48	NM_182626	ref|Homo sapiens chromosome 2 open reading frame 48 (C2orf48), mRNA [NM_182626]	chr2	-0.0860419	0.256705	0.0860419	-0.618701	-0.090499	-0.195208	-0.899657	-0.80637	-0.316108	-1.34495	-0.836257	-0.733092	0	4	-1.12522	-2.12101	0.0665212	-1.14469	-0.237152	0.0028739	-0.75978	0	3
A_21_P0000206	Non-Codingoding	SNORD21	NR_000006	ref|Homo sapiens small nucleolar RNA, C/D box 21 (SNORD21), small nucleolar RNA [NR_000006]	chr1	-1.14854	0.320915	-0.320915	0.449018	-0.174881	-0.801769	1.19827	0.597763	0.306198	0.343748	1.54742	0.531939	2	1	0.547158	-0.0662386	0.278062	0.246329	0.387467	0.610984	0.33396	1	0
A_21_P0000207	Non-Codingoding	SNORD73A	NR_000007	ref|Homo sapiens small nucleolar RNA, C/D box 73A (SNORD73A), small nucleolar RNA [NR_000007]	chr4	0.0123503	0.221186	-0.0123503	-0.667628	-0.11161	-0.202957	-0.198361	-1.16054	-0.928367	-1.42763	0.422817	-0.582506	0	3	1.02971	0.790178	0.220483	0.813031	-0.823232	-2.44996	-0.0699656	3	2
A_21_P0000209	Non-Codingoding	SNORD4B	NR_000009	ref|Homo sapiens small nucleolar RNA, C/D box 4B (SNORD4B), small nucleolar RNA [NR_000009]	chr17	-0.838332	0.807371	0.508478	-0.508478	-0.00774026	-0.465191	0.305168	-0.292987	-0.146334	-0.999847	0.137469	-0.24362	0	1	-0.142307	0.135163	-0.103741	-1.0649	-0.199592	-0.962591	-0.389661	0	2
A_21_P0000210	Non-Codingoding	SNORD4A	NR_000010	ref|Homo sapiens small nucleolar RNA, C/D box 4A (SNORD4A), small nucleolar RNA [NR_000010]	chr17	0.0653214	0.155089	-0.293712	-0.0653214	-0.0346556	0.081882	0.53436	0.0357089	0.70649	0.574703	0.452072	0.397536	1	0	0.0562763	-0.420412	-0.152142	-1.1136	0.485669	-0.177091	-0.220216	0	1
A_21_P0000211	Non-Codingoding	SNORA70	NR_000011	ref|Homo sapiens small nucleolar RNA, H/ACA box 70 (SNORA70), small nucleolar RNA [NR_000011]	chrX	-1.38378	0.262138	0.124044	-0.124044	-0.280409	-0.476917	0.228154	0.621781	0.823549	0.588859	0.428655	0.369013	2	0	0.395163	0.510876	0.518277	0.356649	0.658784	0.453702	0.482242	1	0
A_21_P0000212	Non-Codingoding	SNORA68	NR_000012	ref|Homo sapiens small nucleolar RNA, H/ACA box 68 (SNORA68), small nucleolar RNA [NR_000012]	chr19	-1.58886	0.733104	0.460279	-0.460279	-0.213939	-1.07749	-0.286361	-0.746666	0.21844	0.290319	0.564698	-0.172844	0	2	-0.378523	-0.58842	-0.281609	-0.797974	0.29792	0.383208	-0.227566	0	1
A_21_P0000215	Non-Codingoding	SNORD55	NR_000015	ref|Homo sapiens small nucleolar RNA, C/D box 55 (SNORD55), small nucleolar RNA [NR_000015]	chr1	-2.38621	0.851851	0.845779	-0.845779	-0.383589	-1.91188	-0.90534	-0.804017	-0.655428	-1.32688	-0.637169	-1.04012	0	6	-0.852928	-1.5279	-0.35461	-1.12144	-0.814584	-0.810321	-0.913631	0	5
A_21_P0000216	Non-Codingoding	SNORD36C	NR_000016	ref|Homo sapiens small nucleolar RNA, C/D box 36C (SNORD36C), small nucleolar RNA [NR_000016]	chr9	-0.307736	0.34505	-0.135136	0.135136	0.00932861	0.15822	0.414872	0.762084	0.645992	0.960636	1.28568	0.70458	4	0	1.06726	0.477919	0.698987	0.878	0.423692	-0.436639	0.518203	3	0
A_21_P0000218	Non-Codingoding	SNORD35A	NR_000018	ref|Homo sapiens small nucleolar RNA, C/D box 35A (SNORD35A), small nucleolar RNA [NR_000018]	chr19	-0.870001	0.488482	0.645073	-0.488482	-0.056232	-0.557634	0.0785525	-0.0334923	0.54628	-1.06709	0.497907	-0.0892463	0	1	-0.744518	-1.17754	-0.0931113	-0.729749	0.12919	-0.129799	-0.457589	0	3
A_21_P0000219	Non-Codingoding	SNORD34	NR_000019	ref|Homo sapiens small nucleolar RNA, C/D box 34 (SNORD34), small nucleolar RNA [NR_000019]	chr19	-0.691278	0.0792279	0.291693	-0.0792279	-0.0998962	-0.557001	0.637942	0.524835	0.629375	0.0605292	0.439237	0.289153	2	0	0.442306	-0.0506301	0.326599	0.510951	0.798492	-0.291024	0.289449	1	0
A_21_P0000220	Non-Codingoding	SNORD33	NR_000020	ref|Homo sapiens small nucleolar RNA, C/D box 33 (SNORD33), small nucleolar RNA [NR_000020]	chr19	-1.80859	0.964634	0.77703	-0.77703	-0.210988	-1.39174	-0.324679	-0.470276	-0.267061	-1.45328	-0.632421	-0.756577	0	3	-0.913876	-1.74662	-0.236578	-1.19355	-0.849345	-0.5511	-0.915178	0	4
A_21_P0000221	Non-Codingoding	SNORD32A	NR_000021	ref|Homo sapiens small nucleolar RNA, C/D box 32A (SNORD32A), small nucleolar RNA [NR_000021]	chr19	-0.47774	0.418274	0.6737	-0.418274	0.04899	-0.478121	-0.515497	-0.205403	-0.130629	-0.521383	0.235022	-0.269335	0	0	0.0350664	-0.727352	0.242684	-0.548488	0.0657337	0.0555127	-0.146141	0	1
A_21_P0000224	Non-Codingoding	SNORD83A	NR_000027	ref|Homo sapiens small nucleolar RNA, C/D box 83A (SNORD83A), small nucleolar RNA [NR_000027]	chr22	-0.0710907	0.0710907	0.368609	-0.39249	-0.00597024	-0.252838	0.15373	-0.181409	-0.45	-0.758856	-0.136763	-0.271023	0	1	-0.85306	-1.33006	0.0635009	-0.666263	-0.0963659	-0.0105748	-0.482138	0	3
A_21_P0000225	Non-Codingoding	SNORD83B	NR_000028	ref|Homo sapiens small nucleolar RNA, C/D box 83B (SNORD83B), small nucleolar RNA [NR_000028]	chr22	0.205172	-0.205172	0.35777	-0.33224	0.00638258	0.227468	-0.0803967	-0.760373	-0.258386	-1.34137	0.24573	-0.327888	0	2	-0.501072	0.0186329	0.0242271	0.250691	-0.625706	-0.612505	-0.240955	0	2
A_21_P0000227	Non-Codingoding	SNORD35B	NR_001285	ref|Homo sapiens small nucleolar RNA, C/D box 35B (SNORD35B), small nucleolar RNA [NR_001285]	chr19	-1.19022	0.592937	-0.19471	0.19471	-0.14932	-0.403192	0.378009	0.167212	-0.130993	0.0189259	0.194117	0.0373464	0	0	0.279536	0.0785744	0.486536	0.0309894	0.942711	0.246504	0.344142	1	0
A_21_P0000233	Non-Codingoding	SNORD38A	NR_001456	ref|Homo sapiens small nucleolar RNA, C/D box 38A (SNORD38A), small nucleolar RNA [NR_001456]	chr1	0.240521	-0.0677502	0.0677502	-0.807506	-0.141746	1.00259	-0.0804141	-0.419287	0.0993159	-0.58583	1.13613	0.192084	2	0	-0.11191	-0.188107	-0.635096	-0.419337	-0.259278	-0.873413	-0.414524	0	2
A_21_P0000234	Non-Codingoding	SNORD38B	NR_001457	ref|Homo sapiens small nucleolar RNA, C/D box 38B (SNORD38B), small nucleolar RNA [NR_001457]	chr1	0.074518	-0.074518	0.187893	-0.959697	-0.192951	0.53708	-0.543311	-1.01689	-0.74301	-1.35252	-0.383351	-0.583667	0	3	0.536485	0.379328	0.531795	0.0769641	-0.795747	-1.46444	-0.122602	0	2
A_21_P0000236	Non-Codingoding	SNORA64	NR_002326	ref|Homo sapiens small nucleolar RNA, H/ACA box 64 (SNORA64), small nucleolar RNA [NR_002326]	chr16	-0.912904	0.391292	0.250477	-0.250477	-0.130403	-0.512365	-0.148036	0.503582	0.637563	0.381399	0.0840919	0.157706	1	0	-0.183198	-0.712334	0.206842	-0.0347331	0.191643	0.0912025	-0.0734296	0	1
A_21_P0000237	Non-Codingoding	SNORA10	NR_002327	ref|Homo sapiens small nucleolar RNA, H/ACA box 10 (SNORA10), small nucleolar RNA [NR_002327]	chr16	0.0732696	-0.0732696	0.36595	-0.509955	-0.0360013	0.649961	-0.246274	0.0512393	0.109262	-0.39448	0.410573	0.0967135	1	0	-0.141033	-0.684442	0.351891	0.171941	0.159776	-0.24862	-0.0650812	0	1
A_21_P0000238	Non-Codingoding	SNORD12C	NR_002433	ref|Homo sapiens small nucleolar RNA, C/D box 12C (SNORD12C), small nucleolar RNA [NR_002433]	chr20	-0.629977	0.460347	0.00870037	-0.00870037	-0.0424074	-0.602879	0.125621	-0.797444	-1.11032	-1.46844	-0.795118	-0.774762	0	5	0.653695	0.18007	0.371797	0.86603	-0.474809	0.252712	0.308249	2	0
A_21_P0000240	Non-Codingoding	SNORD100	NR_002435	ref|Homo sapiens small nucleolar RNA, C/D box 100 (SNORD100), small nucleolar RNA [NR_002435]	chr6	0.371315	0.0824795	-0.0824795	-0.500952	-0.0324094	-0.104166	-1.15491	-0.796822	-0.752412	-0.989385	0.00242233	-0.632546	0	4	0.373321	-0.602791	0.103616	0.399838	-0.630246	-0.654017	-0.16838	0	3
A_21_P0000241	Non-Codingoding	SNORA33	NR_002436	ref|Homo sapiens small nucleolar RNA, H/ACA box 33 (SNORA33), small nucleolar RNA [NR_002436]	chr6	1.11719	0.226404	-0.453841	-0.226404	0.165838	1.17595	-0.206366	-1.04724	-0.937448	-0.953238	1.06174	-0.151101	2	3	0.604037	0.430208	0.209746	1.03315	-0.686912	-1.01092	0.0965512	2	2
A_21_P0000242	Non-Codingoding	SNORD54	NR_002437	ref|Homo sapiens small nucleolar RNA, C/D box 54 (SNORD54), small nuclear RNA [NR_002437]	chr8	0.275206	0.141475	-0.141475	-0.407154	-0.0329871	0.508321	-0.362709	-1.49968	-1.81537	-2.18229	-0.644007	-0.99929	0	4	0.809263	0.774802	0.141194	0.848488	-1.79537	-0.433109	0.0575447	3	1
A_21_P0000243	Non-Codingoding	SNORD43	NR_002439	ref|Homo sapiens small nucleolar RNA, C/D box 43 (SNORD43), small nuclear RNA [NR_002439]	chr22	-0.365219	-0.0130124	0.611015	0.0130124	0.0614489	0.12549	0.344316	-0.169102	-0.264814	-0.166164	-0.393385	-0.0872766	0	0	-0.678127	-0.856885	-0.314701	-1.87427	0.160498	0.499606	-0.510646	0	3
A_21_P0000244	Non-Codingoding	SNORD16	NR_002440	ref|Homo sapiens small nucleolar RNA, C/D box 16 (SNORD16), small nucleolar RNA [NR_002440]	chr15	-0.840125	0.0845995	0.178135	-0.0845995	-0.165497	-0.581038	-0.167434	-0.240295	0.37901	-0.137263	0.426481	-0.0534231	0	0	0.143506	-0.547531	0.30809	-0.568582	0.259173	0.269509	-0.0226391	0	0
A_21_P0000250	Non-Codingoding	SNORD36A	NR_002448	ref|Homo sapiens small nucleolar RNA, C/D box 36A (SNORD36A), small nucleolar RNA [NR_002448]	chr9	-0.133758	0.547474	-0.176761	0.133758	0.0926781	0.423811	0.149351	0.559956	0.448453	0.352407	0.657034	0.431835	1	0	1.28542	0.73904	0.893089	1.4054	0.151212	0.0690649	0.757205	4	0
A_21_P0000252	Non-Codingoding	SNORD68	NR_002450	ref|Homo sapiens small nucleolar RNA, C/D box 68 (SNORD68), small nucleolar RNA [NR_002450]	chr16	-1.35573	0.264208	0.213003	-0.213003	-0.27288	-0.644719	-0.287764	0.0453629	-0.0621848	-0.435414	0.200835	-0.197314	0	1	0.0916576	-0.337944	0.258605	0.0259581	0.31036	-0.258289	0.015058	0	0
A_21_P0000254	Non-Codingoding	SNORD31	NR_002560	ref|Homo sapiens small nucleolar RNA, C/D box 31 (SNORD31), small nucleolar RNA [NR_002560]	chr11	2.94036	0.306225	-0.306225	-0.313342	0.656755	2.34	-0.138544	-0.0927929	0.902036	-0.343289	0.26359	0.4885	2	0	-0.107797	0.826144	-0.146039	-0.489027	-0.253179	-0.0557851	-0.037614	1	0
A_21_P0000258	Non-Codingoding	SNORD26	NR_002564	ref|Homo sapiens small nucleolar RNA, C/D box 26 (SNORD26), small nucleolar RNA [NR_002564]	chr11	-0.902051	0.55112	0.908873	-0.55112	0.00170541	-0.825349	-0.0410857	0.0192833	0.369345	-0.445259	0.694374	-0.0381153	1	1	-0.826266	-2.20095	0.374016	-1.18552	0.31645	0.433874	-0.514733	0	3
A_21_P0000261	Coding	RPL17	NM_000985	ref|Homo sapiens ribosomal protein L17 (RPL17), transcript variant 1, mRNA [NM_000985]	chr18	-0.586967	0.055335	-0.055335	0.107253	-0.119929	0.658272	0.460765	0.0905118	-0.377007	-0.182595	-0.26264	0.064551	1	0	-0.224591	0.224696	0.551794	0.581553	-0.00154781	-0.343155	0.131458	0	0
A_21_P0000262	Non-Codingoding	SNORA27	NR_002575	ref|Homo sapiens small nucleolar RNA, H/ACA box 27 (SNORA27), small nucleolar RNA [NR_002575]	chr13	-1.77171	0.470496	0.399692	-0.399692	-0.325303	-1.21078	-0.260759	-0.237009	-0.0150135	-0.364867	0.106245	-0.330364	0	1	-0.43531	-1.14584	0.177286	-0.478882	-0.180704	0.529833	-0.255602	0	1
A_21_P0000263	Non-Codingoding	SNORA21	NR_002576	ref|Homo sapiens small nucleolar RNA, H/ACA box 21 (SNORA21), small nucleolar RNA [NR_002576]	chr17	-0.481556	0.489572	0.295803	-0.295803	0.00200391	0.977561	-0.204486	-0.0702643	-0.235082	-0.141379	0.142263	0.0781022	1	0	0.371466	0.225384	0.324083	0.038022	-0.113267	0.0117183	0.142901	0	0
A_21_P0000266	Non-Codingoding	SNORA72	NR_002581	ref|Homo sapiens small nucleolar RNA, H/ACA box 72 (SNORA72), small nucleolar RNA [NR_002581]	chr8	-0.262834	0.734869	0.262834	-0.546273	0.0471491	1.05567	0.666307	-0.380252	0.0486398	-0.736164	0.867013	0.253536	3	1	1.37237	1.54532	0.6347	-0.416694	-0.095006	-0.163809	0.479479	3	0
A_21_P0000270	Non-Codingoding	SNORA63	NR_002586	ref|Homo sapiens small nucleolar RNA, H/ACA box 63 (SNORA63), small nucleolar RNA [NR_002586]	chr3	-1.01828	0.437957	0.543154	-0.437957	-0.118781	-0.819627	-0.42876	-0.0945895	-0.524975	0.122409	-0.210973	-0.326086	0	1	0.381375	-0.344608	0.356069	0.996477	-0.40806	0.630648	0.26865	2	0
A_21_P0000273	Non-Codingoding	SNORA41	NR_002590	ref|Homo sapiens small nucleolar RNA, H/ACA box 41 (SNORA41), small nucleolar RNA [NR_002590]	chr2	0.537184	-0.152133	0.152133	-0.732107	-0.0487307	0.442012	-0.605217	-0.789756	-0.577452	-0.749794	0.36311	-0.319516	0	3	0.598531	0.437654	0.673677	-0.101686	-0.617286	-1.75565	-0.127461	1	2
A_21_P0000274	Non-Codingoding	SNORD95	NR_002591	ref|Homo sapiens small nucleolar RNA, C/D box 95 (SNORD95), small nucleolar RNA [NR_002591]	chr5	-0.119463	0.404393	0.119463	-0.161298	0.0607739	-0.0288219	0.506663	0.0856357	-0.0533261	-0.190599	-0.0613413	0.0430351	0	0	0.176372	0.144911	0.490461	-0.198555	0.375577	0.246211	0.20583	0	0
A_21_P0000276	Non-Codingoding	SNORD87	NR_002598	ref|Homo sapiens small nucleolar RNA, C/D box 87 (SNORD87), small nucleolar RNA [NR_002598]	chr8	0.639214	-0.0150442	0.0150442	-1.85768	-0.304617	0.526629	-0.59489	0.22031	0.290676	-0.278514	1.2501	0.235719	1	0	0.245089	0.0934262	-0.0685582	-0.0209508	-0.777249	-0.975731	-0.250662	0	2
A_21_P0000278	Non-Codingoding	SNORD10	NR_002604	ref|Homo sapiens small nucleolar RNA, C/D box 10 (SNORD10), small nucleolar RNA [NR_002604]	chr17	-1.81988	1.02246	0.913292	-0.913292	-0.199356	-1.39595	-0.317945	0.0784101	-0.0369043	-0.377519	0.0898485	-0.326677	0	1	-0.321174	-1.29851	0.270762	-0.693169	0.089417	0.36823	-0.264075	0	2
A_21_P0000284	Non-Codingoding	SNORD52	NR_002742	ref|Homo sapiens small nucleolar RNA, C/D box 52 (SNORD52), small nuclear RNA [NR_002742]	chr6	-0.572381	-0.0194001	0.314575	0.0194001	-0.0644515	-0.259724	0.0549369	0.179368	-0.321598	0.0954108	0.467562	0.0359927	0	0	1.35359	0.95304	0.921628	1.75442	0.232997	-0.153328	0.843725	4	0
A_21_P0000285	Non-Codingoding	SNORD49A	NR_002744	ref|Homo sapiens small nucleolar RNA, C/D box 49A (SNORD49A), small nucleolar RNA [NR_002744]	chr17	-0.104661	0.104661	0.799116	-0.608809	0.0475768	-0.717096	-0.210203	0.00544548	0.194906	-0.25083	0.166961	-0.135136	0	1	-1.00439	-1.60856	-0.292119	-0.805841	-0.551216	-0.105449	-0.727928	0	3
A_21_P0000286	Non-Codingoding	SNORD48	NR_002745	ref|Homo sapiens small nucleolar RNA, C/D box 48 (SNORD48), small nuclear RNA [NR_002745]	chr6	-0.399423	0.348431	0.416702	-0.348431	0.00431979	0.387414	-0.00731134	0.335228	-0.360211	-0.151023	-0.161056	0.00717338	0	0	0.745032	0.636793	0.895276	0.7418	0.420238	-0.454474	0.497444	4	0
A_21_P0000287	Non-Codingoding	SNORD47	NR_002746	ref|Homo sapiens small nucleolar RNA, C/D box 47 (SNORD47), small nuclear RNA [NR_002746]	chr1	0.306441	-0.290858	0.290858	-1.09984	-0.198349	0.6949	-0.988659	-0.0309219	0.353792	0.0111079	0.631671	0.111981	2	1	0.176897	-0.31288	-0.320158	-0.0146804	-0.574549	-1.45189	-0.41621	0	1
A_21_P0000295	Non-Codingoding	SNORA67	NR_002912	ref|Homo sapiens small nucleolar RNA, H/ACA box 67 (SNORA67), small nucleolar RNA [NR_002912]	chr17	-1.20982	0.403597	0.540437	-0.403597	-0.167345	-0.16935	-0.137647	-0.0905714	0.15659	-0.166987	-0.166666	-0.0957719	0	0	0.919908	0.694422	0.522133	0.991841	0.0290246	-0.492876	0.444075	3	0
A_21_P0000296	Non-Codingoding	SNORD63	NR_002913	ref|Homo sapiens small nucleolar RNA, C/D box 63 (SNORD63), small nucleolar RNA [NR_002913]	chr5	-0.263373	0.263373	0.694518	-0.329732	0.0911965	0.562924	0.263894	0.703687	1.24728	0.939997	1.13515	0.808824	4	0	0.0448134	0.334699	-0.596432	-0.55273	0.7624	0.395329	0.0646798	1	0
A_21_P0000298	Non-Codingoding	SNORD8	NR_002916	ref|Homo sapiens small nucleolar RNA, C/D box 8 (SNORD8), small nucleolar RNA [NR_002916]	chr14	0.529684	0.269664	-0.269664	-0.450415	0.0198173	0.251762	0.0569867	-0.244763	-0.0463978	0.0434178	0.310713	0.0619532	0	0	-0.553357	-0.919797	0.163256	-0.903887	-0.162123	0.593869	-0.297006	0	2
A_21_P0000300	Non-Codingoding	SNORA48	NR_002918	ref|Homo sapiens small nucleolar RNA, H/ACA box 48 (SNORA48), small nucleolar RNA [NR_002918]	chr17	-0.615711	0.502118	0.0759461	-0.0759461	-0.0283983	-0.513442	0.276981	0.300553	0.645376	0.154279	-0.0523303	0.135236	1	0	0.582734	0.107598	0.631943	0.922901	0.124671	0.289847	0.443283	2	0
A_21_P0000301	Non-Codingoding	SNORA5A	NR_002919	ref|Homo sapiens small nucleolar RNA, H/ACA box 5A (SNORA5A), small nucleolar RNA [NR_002919]	chr7	-0.404543	0.490703	0.219656	-0.219656	0.0215398	0.608142	-0.0120897	-0.0865078	-0.125268	-0.241165	-0.044487	0.0164374	1	0	-0.353353	-0.633794	-0.0710912	-0.438753	-0.255105	0.0761423	-0.279325	0	1
A_21_P0000302	Non-Codingoding	SNORA8	NR_002920	ref|Homo sapiens small nucleolar RNA, H/ACA box 8 (SNORA8), small nucleolar RNA [NR_002920]	chr11	-0.243865	0.786119	0.243865	-0.634316	0.0379508	-0.656701	-0.6021	-1.19173	-1.17162	-1.14942	-0.574578	-0.891023	0	5	0.791181	0.689575	0.516685	0.919665	-1.26363	-1.35089	0.0504315	3	2
A_21_P0000303	Non-Codingoding	SNORA75	NR_002921	ref|Homo sapiens small nucleolar RNA, H/ACA box 75 (SNORA75), small nucleolar RNA [NR_002921]	chr2	1.72267	-0.315182	0.315182	-0.481065	0.3104	0.197187	-0.635421	-0.0592401	-0.299513	0.298163	-0.748757	-0.20793	0	2	-0.705451	-1.0217	-0.430399	-0.508006	-0.35309	-0.769179	-0.631303	0	3
A_21_P0000304	Non-Codingoding	SNORA13	NR_002922	ref|Homo sapiens small nucleolar RNA, H/ACA box 13 (SNORA13), small nucleolar RNA [NR_002922]	chr5	-0.230065	0.252358	-0.491073	0.230065	-0.0596787	0.19417	-0.339281	-0.182756	1.57688	-0.7647	-0.20769	0.0461044	1	1	-0.426379	-0.524	-0.261306	-1.30912	-0.273655	-1.00732	-0.633631	0	2
A_21_P0000305	Coding	PDCL3	NM_024065	ref|Homo sapiens phosducin-like 3 (PDCL3), mRNA [NM_024065]	chr2	-0.0118899	0.0118899	-0.178803	0.189055	0.002563	-0.00917721	0.124047	-0.226334	-0.513521	-0.245115	-0.374036	-0.207356	0	0	0.194924	0.180925	-0.054462	0.216918	-0.391418	-0.417567	-0.0451133	0	0
A_21_P0000308	Non-Codingoding	SNORA9	NR_002952	ref|Homo sapiens small nucleolar RNA, H/ACA box 9 (SNORA9), small nucleolar RNA [NR_002952]	chr7	0.519611	-0.178563	-0.40212	0.178563	0.0293727	0.817655	0.848836	0.808397	0.583794	0.895098	0.300664	0.709074	4	0	0.00891972	-0.165409	-0.202823	-0.097362	0.915827	1.1713	0.271742	2	0
A_21_P0000309	Non-Codingoding	SNORA11	NR_002953	ref|Homo sapiens small nucleolar RNA, H/ACA box 11 (SNORA11), small nucleolar RNA [NR_002953]	chrX	-1.34793	0.762907	0.756155	-0.756155	-0.146255	-0.160824	-0.190723	-0.18101	0.162316	-1.54307	0.0923183	-0.303499	0	1	-1.47721	-2.39969	-0.1556	-1.6151	-0.246616	-0.188677	-1.01381	0	3
A_21_P0000316	Non-Codingoding	SNORA20	NR_002960	ref|Homo sapiens small nucleolar RNA, H/ACA box 20 (SNORA20), small nucleolar RNA [NR_002960]	chr6	-0.165421	0.165421	0.915595	-2.47938	-0.390945	-0.265002	-2.38072	-0.768178	-0.939079	0.0442197	-0.630334	-0.823182	0	4	0.180171	-1.22993	-1.0941	-0.408126	-1.69293	-0.215608	-0.74342	0	3
A_21_P0000318	Non-Codingoding	SNORA24	NR_002963	ref|Homo sapiens small nucleolar RNA, H/ACA box 24 (SNORA24), small nucleolar RNA [NR_002963]	chr4	0.0841825	-0.0841825	0.277209	-1.22192	-0.236177	0.42218	-1.48964	-1.35571	-1.35252	-1.34793	0.139341	-0.830713	0	4	0.121531	-0.145779	-0.205887	-0.174633	-1.42286	-0.859729	-0.447894	0	2
A_21_P0000321	Non-Codingoding	SNORA31	NR_002967	ref|Homo sapiens small nucleolar RNA, H/ACA box 31 (SNORA31), small nucleolar RNA [NR_002967]	chr13	0.0453234	-0.0453234	0.158319	-0.0865154	0.0179508	0.355108	0.622283	-0.951112	-0.598055	-0.775263	-0.566537	-0.318929	1	2	0.862734	0.627754	0.342529	0.625549	-0.438695	0.228218	0.374682	3	0
A_21_P0000322	Non-Codingoding	SNORA34	NR_002968	ref|Homo sapiens small nucleolar RNA, H/ACA box 34 (SNORA34), small nucleolar RNA [NR_002968]	chr12	-0.960892	0.601814	0.502847	-0.502847	-0.0897696	-0.514081	0.0872896	-0.0412447	0.305777	-0.365175	0.154889	-0.0620908	0	0	-0.525572	-1.30161	0.348421	-0.57401	0.112724	0.305075	-0.272495	0	1
A_21_P0000323	Non-Codingoding	SNORA36A	NR_002969	ref|Homo sapiens small nucleolar RNA, H/ACA box 36A (SNORA36A), small nucleolar RNA [NR_002969]	chrX	0.690224	0.0232263	-0.0232263	-0.788311	-0.0245217	0.571124	-0.789913	-1.08122	-1.63724	-1.06262	-0.875577	-0.812575	0	5	-0.45681	-1.51397	-0.237208	-0.895038	-1.51142	-0.858325	-0.912129	0	4
A_21_P0000324	Non-Codingoding	SNORA36A	NR_002969	ref|Homo sapiens small nucleolar RNA, H/ACA box 36A (SNORA36A), small nucleolar RNA [NR_002969]	chrX	0.112533	-0.0375719	0.0375719	-1.14159	-0.257265	-0.467147	-1.06404	-1.32904	-1.15401	-1.27805	-0.82635	-1.01977	0	5	-1.17426	-1.77385	-0.435976	-0.995218	-1.19995	-0.990479	-1.09496	0	5
A_21_P0000325	Non-Codingoding	SNORA37	NR_002970	ref|Homo sapiens small nucleolar RNA, H/ACA box 37 (SNORA37), small nucleolar RNA [NR_002970]	chr18	0.239656	0.0485621	-0.0485621	-0.962129	-0.180618	0.0417199	-1.03502	-1.03723	-0.400851	-0.0576429	-0.317681	-0.467784	0	2	-1.11577	-1.09631	-0.352566	-1.28416	-0.865376	-0.096509	-0.801781	0	4
A_21_P0000328	Non-Codingoding	SNORA40	NR_002973	ref|Homo sapiens small nucleolar RNA, H/ACA box 40 (SNORA40), small nucleolar RNA [NR_002973]	chr2	-1.0904	0.433844	0.131595	-0.131595	-0.16414	-0.902925	-0.137552	-0.698997	-0.223324	-0.224387	-0.314393	-0.41693	0	2	0.520289	0.470579	-0.0436988	0.616588	-0.51547	-0.437987	0.101717	1	0
A_21_P0000329	Non-Codingoding	SNORA42	NR_002974	ref|Homo sapiens small nucleolar RNA, H/ACA box 42 (SNORA42), small nucleolar RNA [NR_002974]	chr1	-0.129334	0.880815	0.129334	-0.384201	0.124153	0.661152	-0.353559	-0.515127	-0.0136385	-0.216494	0.157939	-0.0466211	1	0	-0.576792	-0.934561	-0.41679	-0.598582	0.0613728	0.159464	-0.384315	0	1
A_21_P0000332	Non-Codingoding	SNORA45	NR_002977	ref|Homo sapiens small nucleolar RNA, H/ACA box 45 (SNORA45), small nucleolar RNA [NR_002977]	chr11	-1.09113	0.108385	-0.108385	0.118592	-0.243136	-0.590198	0.723888	0.933337	1.36699	0.852829	0.85306	0.689984	5	0	0.613612	0.429346	0.663733	-0.625382	1.12016	0.300533	0.417	3	1
A_21_P0000334	Non-Codingoding	SNORA49	NR_002979	ref|Homo sapiens small nucleolar RNA, H/ACA box 49 (SNORA49), small nucleolar RNA [NR_002979]	chr12	0.81602	-0.0991762	0.0991762	-0.179092	0.159232	-0.206451	-0.274129	-1.10158	-0.400215	-0.69467	-0.820428	-0.582913	0	3	-0.335835	-0.550565	-0.4641	-0.619583	-0.452523	-0.136876	-0.426581	0	1
A_21_P0000335	Non-Codingoding	SNORA51	NR_002981	ref|Homo sapiens small nucleolar RNA, H/ACA box 51 (SNORA51), small nucleolar RNA [NR_002981]	chr20	0.894877	-0.566078	0.566078	-1.24737	-0.0881237	1.04668	-0.582555	-0.456856	-0.916617	-0.734646	-0.145328	-0.29822	1	2	-1.3246	-1.53355	-0.945134	-1.5041	-0.671625	-1.30327	-1.21371	0	6
A_21_P0000337	Non-Codingoding	SNORA55	NR_002983	ref|Homo sapiens small nucleolar RNA, H/ACA box 55 (SNORA55), small nucleolar RNA [NR_002983]	chr1	-0.0905407	0.727631	0.0905407	-1.14718	-0.104888	-1.68113	-0.927377	-1.82752	-1.41244	-2.08301	-1.83315	-1.62744	0	6	-1.1644	-2.80262	-0.755326	-1.64191	-1.04991	-1.30128	-1.45257	0	6
A_21_P0000340	Non-Codingoding	SNORA60	NR_002986	ref|Homo sapiens small nucleolar RNA, H/ACA box 60 (SNORA60), small nucleolar RNA [NR_002986]	chr20	-1.27145	1.07836	0.319235	-0.319235	-0.0482719	-0.422664	-0.10697	-0.36142	-0.123626	-1.00506	-0.44604	-0.410964	0	1	-0.977185	-1.43126	-0.0221384	-0.857023	-0.127259	0.221717	-0.532191	0	3
A_21_P0000341	Non-Codingoding	SNORA61	NR_002987	ref|Homo sapiens small nucleolar RNA, H/ACA box 61 (SNORA61), small nucleolar RNA [NR_002987]	chr1	0.185709	-0.0563784	0.0563784	-0.88548	-0.174943	0.490476	-0.532938	0.37637	0.468319	0.13387	1.25102	0.36452	1	0	0.268225	-0.344521	0.266053	0.249319	-0.147586	-0.505239	-0.0356248	0	0
A_21_P0000344	Coding	RPL32	NM_001007074	ref|Homo sapiens ribosomal protein L32 (RPL32), transcript variant 3, mRNA [NM_001007074]	chr3	-0.537803	1.66604	0.442083	-0.442083	0.28206	-0.641396	-0.278082	0.595401	0.804459	0.512204	0.67178	0.277394	2	1	-0.417855	-0.804128	-0.0613117	-0.509507	0.233815	0.54375	-0.169206	0	1
A_21_P0000347	Non-Codingoding	SNORA76	NR_002995	ref|Homo sapiens small nucleolar RNA, H/ACA box 76 (SNORA76), small nucleolar RNA [NR_002995]	chr17	-0.119708	0.119708	0.47777	-0.670073	-0.0480758	1.1989	-1.18902	-0.604387	-1.00713	-1.78584	-0.413893	-0.63356	1	4	-1.03757	-1.47021	-0.000587463	-0.891582	-0.546837	-1.24377	-0.865091	0	4
A_21_P0000348	Non-Codingoding	SNORA80	NR_002996	ref|Homo sapiens small nucleolar RNA, H/ACA box 80 (SNORA80), small nucleolar RNA [NR_002996]	chr21	0.19525	-0.0410988	0.0410988	-0.431785	-0.0591339	0.163601	-0.429687	-0.113329	0.13196	0.13287	0.305834	0.0318748	0	0	-0.0501263	-0.281637	-0.00953317	-0.0888293	-0.573428	-0.222482	-0.204339	0	0
A_21_P0000349	Non-Codingoding	SCARNA3	NR_002998	ref|Homo sapiens small Cajal body-specific RNA 3 (SCARNA3), guide RNA [NR_002998]	chr1	-0.0605617	0.0493493	-0.0493493	0.485971	0.106352	-0.291658	0.536653	0.773852	0.684117	1.07319	1.02346	0.63327	4	0	0.590006	0.284098	0.979942	0.420402	0.831775	1.60916	0.785897	3	0
A_21_P0000350	Non-Codingoding	SCARNA20	NR_002999	ref|Homo sapiens small Cajal body-specific RNA 20 (SCARNA20), guide RNA [NR_002999]	chr17	-0.372064	0.717156	0.372064	-1.12792	-0.102692	0.0348134	-0.925611	0.665762	0.146867	-0.472298	0.0605049	-0.0816604	1	1	-1.87293	-0.267748	0.498408	-2.34983	0.281466	0.615497	-0.515856	1	2
A_21_P0000351	Non-Codingoding	SCARNA22	NR_003004	ref|Homo sapiens small Cajal body-specific RNA 22 (SCARNA22), guide RNA [NR_003004]	chr4	-0.377531	-0.299191	0.299191	1.18312	0.201398	2.79089	0.540564	1.53818	1.06983	1.65291	0.0741308	1.27775	4	0	-2.40119	-2.45536	-0.716617	-2.15268	0.38989	0.994302	-1.05694	1	4
A_21_P0000356	Non-Codingoding	SCARNA11	NR_003012	ref|Homo sapiens small Cajal body-specific RNA 11 (SCARNA11), guide RNA [NR_003012]	chr12	-0.0598278	0.951112	0.0598278	-0.618203	0.0832273	-0.532774	-0.748267	-1.01337	-0.338728	-1.75464	-1.11706	-0.917474	0	4	-0.969208	-2.4583	-0.131011	-1.52627	-1.04047	-0.428328	-1.09226	0	4
A_21_P0000357	Non-Codingoding	SNORA47	NR_003014	ref|Homo sapiens small nucleolar RNA, H/ACA box 47 (SNORA47), small nucleolar RNA [NR_003014]	chr5	-0.116885	0.624988	0.116885	-0.627507	-0.0006299	0.412737	-0.399856	-0.115589	-0.176936	-0.465293	-0.265255	-0.168365	0	0	-0.340759	-0.779281	0.0205164	-0.431377	-0.0644112	0.25933	-0.222664	0	1
A_21_P0000358	Non-Codingoding	SNORA71C	NR_003017	ref|Homo sapiens small nucleolar RNA, H/ACA box 71C (SNORA71C), small nucleolar RNA [NR_003017]	chr20	-1.25991	1.08215	0.651238	-0.651238	-0.0444403	-0.451629	-0.187856	-0.245831	-0.179237	-1.276	-0.585057	-0.487601	0	1	-1.34324	-1.13407	-0.0192461	-1.25373	-0.379427	0.358012	-0.628619	0	3
A_21_P0000359	Non-Codingoding	SNORA71D	NR_003018	ref|Homo sapiens small nucleolar RNA, H/ACA box 71D (SNORA71D), small nucleolar RNA [NR_003018]	chr20	-0.933055	0.665537	0.45162	-0.45162	-0.0668795	-0.329289	-0.299742	-0.735381	-0.422534	-1.36703	-0.762725	-0.652783	0	3	-0.896271	-1.70656	-0.163556	-0.912202	-0.537421	-0.0312319	-0.707874	0	3
A_21_P0000360	Non-Codingoding	SNORA77	NR_003019	ref|Homo sapiens small nucleolar RNA, H/ACA box 77 (SNORA77), small nucleolar RNA [NR_003019]	chr1	-1.17253	0.0689108	-0.0689108	0.442142	-0.182597	-0.600995	-0.434882	0.539663	0.37292	0.184438	0.581187	0.107055	0	1	-0.646996	-0.586501	-0.331589	-0.634719	-0.421917	0.286941	-0.38913	0	2
A_21_P0000362	Non-Codingoding	SNORA1	NR_003026	ref|Homo sapiens small nucleolar RNA, H/ACA box 1 (SNORA1), small nucleolar RNA [NR_003026]	chr11	-1.50096	0.236779	-0.236779	0.442025	-0.264734	-1.76094	0.335336	-0.392282	-0.166814	-0.178875	-0.66568	-0.471543	0	2	0.429131	0.124126	0.289126	0.164761	-0.348484	0.316691	0.162558	0	0
A_21_P0000363	Non-Codingoding	SNORA25	NR_003028	ref|Homo sapiens small nucleolar RNA, H/ACA box 25 (SNORA25), small nucleolar RNA [NR_003028]	chr11	0.125394	-0.0420525	0.0420525	-1.2856	-0.290051	0.257479	-0.718777	-1.23502	-1.45916	-1.37288	-0.453008	-0.830227	0	4	-0.000447512	0.0244133	0.310116	0.22356	-1.26354	-1.70182	-0.401287	0	2
A_21_P0000365	Non-Codingoding	SNORD12	NR_003030	ref|Homo sapiens small nucleolar RNA, C/D box 12 (SNORD12), small nucleolar RNA [NR_003030]	chr20	0.194598	-0.357164	0.342777	-0.194598	-0.00359678	0.632643	0.287559	-0.303235	-0.38848	-0.436079	-0.597598	-0.134198	1	0	-0.719507	-0.42436	-0.0814559	-0.225573	-0.111923	0.008425	-0.259066	0	1
A_21_P0000366	Non-Codingoding	SNORD11	NR_003031	ref|Homo sapiens small nucleolar RNA, C/D box 11 (SNORD11), small nucleolar RNA [NR_003031]	chr2	0.0755863	-0.0755863	0.614489	-0.184043	0.107611	0.549676	0.708218	1.18841	0.927414	0.996603	2.19512	1.09424	5	0	0.0768013	0.0374036	-0.290665	-0.485224	0.795569	0.719398	0.142214	2	0
A_21_P0000367	Non-Codingoding	SNORA32	NR_003032	ref|Homo sapiens small nucleolar RNA, H/ACA box 32 (SNORA32), small nucleolar RNA [NR_003032]	chr11	0.24233	-0.104358	0.104358	-0.782701	-0.135093	0.0799708	-1.03985	-1.38943	-1.64184	-1.75524	-0.476985	-1.03723	0	4	0.268172	-0.0714135	-0.0267921	0.447516	-1.36965	-1.5992	-0.391894	0	2
A_21_P0000368	Non-Codingoding	SNORD5	NR_003033	ref|Homo sapiens small nucleolar RNA, C/D box 5 (SNORD5), small nucleolar RNA [NR_003033]	chr11	-0.353417	0.726512	0.247367	-0.247367	0.0932736	-0.635915	-0.801587	-1.12412	-1.46861	0.0683844	-0.353627	-0.719246	0	4	0.281005	0.785605	0.440736	0.675581	-1.28145	-0.877132	0.00405723	2	2
A_21_P0000369	Non-Codingoding	SNORA16A	NR_003035	ref|Homo sapiens small nucleolar RNA, H/ACA box 16A (SNORA16A), small nucleolar RNA [NR_003035]	chr1	-1.62626	0.580154	0.667706	-0.580154	-0.239639	-0.787688	-0.268054	-0.531967	-0.399143	-0.822735	0.324586	-0.414167	0	2	-0.695082	-1.89109	0.238954	-0.742678	-0.282802	0.152119	-0.536763	0	3
A_21_P0000370	Non-Codingoding	SNORD6	NR_003036	ref|Homo sapiens small nucleolar RNA, C/D box 6 (SNORD6), small nucleolar RNA [NR_003036]	chr11	0.474506	0.0382464	-0.0382464	-0.336371	0.0345337	0.1395	-0.290591	-0.981813	-1.06785	-1.48883	-0.237705	-0.654549	0	3	-0.263669	0.385799	-0.0322363	0.137554	-1.15536	-0.831647	-0.29326	0	2
A_21_P0000373	Non-Codingoding	SNORD50B	NR_003044	ref|Homo sapiens small nucleolar RNA, C/D box 50B (SNORD50B), small nucleolar RNA [NR_003044]	chr6	0.0839529	-0.0839529	0.0955286	-1.09916	-0.250908	-0.482383	-0.863508	-0.764838	-0.712781	-0.770173	-1.27282	-0.811084	0	5	0.0479636	-0.580185	-0.628405	-0.162834	-1.01549	-0.446227	-0.464197	0	2
A_21_P0000383	Non-Codingoding	SNORD84	NR_003065	ref|Homo sapiens small nucleolar RNA, C/D box 84 (SNORD84), small nucleolar RNA [NR_003065]	chr6	-0.401103	-0.22029	0.61462	0.22029	0.0533793	0.300928	0.743286	0.617635	0.191589	0.230193	0.592606	0.44604	2	0	-0.0714791	-0.272109	0.0226672	-1.89582	0.517101	0.797578	-0.150344	1	1
A_21_P0000386	Non-Codingoding	SNORD89	NR_003070	ref|Homo sapiens small nucleolar RNA, C/D box 89 (SNORD89), small nucleolar RNA [NR_003070]	chr2	0.276726	0.113178	-0.113178	-0.355366	-0.01966	0.189081	-1.11773	-0.445055	-0.88586	-0.623518	-0.915949	-0.633172	0	4	-0.236188	0.0101175	-0.0717163	-0.261191	-0.605092	0.131091	-0.172163	0	1
A_21_P0000393	Non-Codingoding	SNORD99	NR_003077	ref|Homo sapiens small nucleolar RNA, C/D box 99 (SNORD99), small nucleolar RNA [NR_003077]	chr1	-0.0210059	0.0210059	0.253961	-1.70175	-0.361948	-0.468285	-1.71867	-1.21519	-1.3761	-1.6705	-1.24993	-1.28311	0	5	-0.085079	-0.91048	-0.430805	-0.479264	-1.85677	-1.02583	-0.798039	0	3
A_21_P0000397	Non-Codingoding	SCARNA18	NR_003139	ref|Homo sapiens small Cajal body-specific RNA 18 (SCARNA18), guide RNA [NR_003139]	chr5	0.36546	-0.36546	0.564639	-0.759514	-0.0487188	0.448101	-1.12733	0.0126069	0.25798	-0.016154	-0.297986	-0.120463	0	1	-1.39715	-1.26671	-0.977596	-1.31678	-0.563894	-0.307166	-0.971549	0	4
A_21_P0000463	Non-Codingoding	SNORD105B	NR_003688	ref|Homo sapiens small nucleolar RNA, C/D box 105B (SNORD105B), small nucleolar RNA [NR_003688]	chr19	0.651636	-0.194939	0.194939	-0.464229	0.0468516	0.174424	-0.243155	-0.455414	-0.260357	-0.110508	0.079988	-0.135837	0	0	0.128894	-0.00230932	0.226407	-0.195418	-0.20779	-0.128571	-0.0297981	0	0
A_21_P0000470	Non-Codingoding	SNORD12B	NR_003695	ref|Homo sapiens small nucleolar RNA, C/D box 12B (SNORD12B), small nucleolar RNA [NR_003695]	chr20	-0.585204	0.222114	-0.222114	0.38896	-0.0490609	0.0172389	0.0960343	0.143743	-0.960939	-0.347058	-0.111192	-0.193695	0	1	-0.666848	-0.463293	-0.0438588	-0.193055	0.280735	0.0664971	-0.169971	0	1
A_21_P0000472	Non-Codingoding	SNORD58C	NR_003701	ref|Homo sapiens small nucleolar RNA, C/D box 58C (SNORD58C), small nucleolar RNA [NR_003701]	chr18	-0.110364	0.110364	0.300502	-1.32689	-0.256596	0.389746	0.0750451	-0.840162	-0.589175	-1.10823	0.298593	-0.295698	0	2	0.131952	-1.3788	-0.201458	-2.01401	-1.86035	0.166748	-0.859319	0	3
A_21_P0000475	Non-Codingoding	SNORA70B	NR_003707	ref|Homo sapiens small nucleolar RNA, H/ACA box 70B (retrotransposed) (SNORA70B), small nucleolar RNA [NR_003707]	chr2	-0.602837	0.241623	0.0760775	-0.0760775	-0.0903034	-0.482182	0.315333	0.437287	0.662324	0.559791	0.392357	0.314152	1	0	0.350001	0.497027	0.470936	0.325539	0.497592	0.480048	0.436857	0	0
A_21_P0000476	Non-Codingoding	SNORA70C	NR_003708	ref|Homo sapiens small nucleolar RNA, H/ACA box 70C (retrotransposed) (SNORA70C), small nucleolar RNA [NR_003708]	chr9	-1.43325	0.262691	0.112125	-0.112125	-0.292639	-0.58706	0.294574	0.617413	0.759767	0.577005	0.366927	0.338104	2	0	0.354353	0.476816	0.517548	0.398229	0.564814	0.4505	0.460377	0	0
A_21_P0000477	Non-Codingoding	SNORA11B	NR_003709	ref|Homo sapiens small nucleolar RNA, H/ACA box 11B (retrotransposed) (SNORA11B), small nucleolar RNA [NR_003709]	chr14	0.692437	0.04808	-0.04808	-0.844677	-0.0380601	0.597982	-0.645757	0.173175	0.31333	0.797465	-0.249988	0.164368	1	1	-1.01164	-1.84216	-0.501841	-1.79271	-0.139558	0.64564	-0.773713	1	3
A_21_P0000479	Non-Codingoding	SNORA11D	NR_003711	ref|Homo sapiens small nucleolar RNA, H/ACA box 11D (SNORA11D), small nucleolar RNA [NR_003711]	chrX	0.466706	0.0363295	-0.0363295	-0.288215	0.0446228	0.86779	-0.492511	-0.626519	-0.484187	-0.0302455	-1.01743	-0.297184	1	2	-0.785847	-1.19622	-0.338525	-0.607061	-0.610502	-0.11442	-0.608763	0	4
A_21_P0000480	Non-Codingoding	SNORA11E	NR_003712	ref|Homo sapiens small nucleolar RNA, H/ACA box 11E (SNORA11E), small nucleolar RNA [NR_003712]	chrX	-0.439422	0.439422	0.484452	-0.568427	-0.0209938	-0.0485239	-0.56665	-0.178958	-0.0643706	-0.816994	0.159953	-0.252591	0	1	-0.894422	-1.08606	0.347696	-0.833224	0.155316	0.261914	-0.341463	0	3
A_21_P0000482	Non-Codingoding	SNORD80	NR_003940	ref|Homo sapiens small nucleolar RNA, C/D box 80 (SNORD80), small nucleolar RNA [NR_003940]	chr1	-0.202934	0.431149	0.202934	-1.06748	-0.159084	0.0906715	-1.57717	-0.779778	-0.870915	-0.989457	-0.174818	-0.716911	0	4	-0.290824	-0.716531	-0.354593	-0.192416	-0.866156	-1.20278	-0.603884	0	3
A_21_P0000484	Non-Codingoding	SNORD76	NR_003942	ref|Homo sapiens small nucleolar RNA, C/D box 76 (SNORD76), small nucleolar RNA [NR_003942]	chr1	-0.380584	0.380584	-0.517332	1.14714	0.157452	-0.340213	0.160109	0.0749042	-0.0334995	-0.135274	0.794627	0.0867755	1	0	0.223822	-0.0956562	0.0998271	0.126518	-0.277403	-0.653503	-0.0960657	0	1
A_21_P0000489	Non-Codingoding	SNORD104	NR_004380	ref|Homo sapiens small nucleolar RNA, C/D box 104 (SNORD104), small nucleolar RNA [NR_004380]	chr17	-0.158509	0.158509	0.177006	-1.09819	-0.230297	0.146207	-0.712816	-0.0173841	0.112656	-0.389773	0.431839	-0.0715451	0	1	-0.564069	-1.16037	-0.497656	-1.39562	-0.372797	-0.597385	-0.76465	0	2
A_21_P0000491	Non-Codingoding	SNAR-G1	NR_004383	ref|Homo sapiens small ILF3/NF90-associated RNA G1 (SNAR-G1), small nuclear RNA [NR_004383]	chr19	0.941616	-0.12694	0.12694	-1.38677	-0.111289	0.127962	-1.23538	-2.04078	-1.87988	-1.85486	-2.29513	-1.52968	0	5	-1.55977	-1.62987	-1.08854	-1.42844	-1.04001	-1.63913	-1.39762	0	6
A_21_P0000492	Non-Codingoding	SNAR-F	NR_004384	ref|Homo sapiens small ILF3/NF90-associated RNA F (SNAR-F), small nuclear RNA [NR_004384]	chr19	1.7399	0.0226631	-0.0226631	-0.91321	0.206672	0.462978	-1.87338	-1.9031	-1.10393	-2.56896	-3.76148	-1.79131	0	5	-1.92679	-2.27845	-1.67231	-2.09277	-2.32317	-2.43253	-2.121	0	6
A_21_P0000494	Non-Codingoding	SNORA16B	NR_004389	ref|Homo sapiens small nucleolar RNA, H/ACA box 16B (SNORA16B), small nucleolar RNA [NR_004389]	chr1	-1.14635	-0.0500369	0.0850625	0.0500369	-0.265321	-0.459188	0.635796	-1.11173	-1.0664	-0.00676203	-0.123693	-0.355329	1	2	-0.0703735	-1.44367	-0.365803	-0.126738	-1.23625	-0.480232	-0.62051	0	2
A_21_P0000495	Non-Codingoding	SNORA57	NR_004390	ref|Homo sapiens small nucleolar RNA, H/ACA box 57 (SNORA57), small nucleolar RNA [NR_004390]	chr11	0.0933862	-0.0837703	0.0837703	-1.17962	-0.27156	-0.0947199	-0.723501	-0.817332	-0.498272	-1.40471	-0.375868	-0.6524	0	3	-0.780209	-1.46846	-0.86835	-0.804431	-0.665298	-1.07728	-0.944005	0	6
A_21_P0000500	Non-Codingoding	SNORD86	NR_004399	ref|Homo sapiens small nucleolar RNA, C/D box 86 (SNORD86), small nucleolar RNA [NR_004399]	chr20	-0.437289	0.345477	0.0538692	-0.0538692	-0.022953	0.0369868	-0.462514	1.1293	1.13017	0.953392	0.70153	0.581478	4	0	-0.415677	-0.200677	-0.0136929	-0.415535	0.494134	0.63887	0.0145706	1	0
A_21_P0000501	Non-Codingoding	SNORD97	NR_004403	ref|Homo sapiens small nucleolar RNA, C/D box 97 (SNORD97), small nucleolar RNA [NR_004403]	chr11	-0.379652	0.379652	0.719719	-0.566217	0.0383756	-0.474675	-0.114778	-1.15923	-1.00707	-0.59602	0.443759	-0.484668	0	2	-0.351031	-0.768192	-0.147985	-0.198041	-0.321941	0.614811	-0.195396	1	1
A_21_P0000502	Non-Codingoding	RNU11	NR_004407	ref|Homo sapiens RNA, U11 small nuclear (RNU11), small nuclear RNA [NR_004407]	chr1	-0.624064	0.0468802	-0.0468802	0.416824	-0.05181	-0.226217	1.10697	0.355358	0.324401	0.908198	-0.191216	0.379582	2	0	-0.82238	-0.824689	-0.361316	-1.79438	0.896589	1.00341	-0.317128	2	3
A_21_P0000503	Non-Codingoding	RNU4ATAC	NR_023343	ref|Homo sapiens RNA, U4atac small nuclear (U12-dependent splicing) (RNU4ATAC), small nuclear RNA [NR_023343]	chr2	-0.323936	0.411787	0.323937	-0.338265	0.0183806	0.599981	-0.563831	-1.50881	-1.0141	-0.531773	-0.879989	-0.649755	0	3	-0.567648	-1.3836	-0.370779	-0.511118	-0.723955	-0.0414438	-0.599757	0	2
A_21_P0000504	Non-Codingoding	RNU6ATAC	NR_023344	ref|Homo sapiens RNA, U6atac small nuclear (U12-dependent splicing) (RNU6ATAC), small nuclear RNA [NR_023344]	chr9	0.113203	-1.17392	0.501213	-0.113203	-0.168177	-0.138507	-0.245527	-1.37182	-1.31309	-0.309412	-1.1462	-0.754092	0	3	-1.44428	-1.84807	-0.960563	-1.81848	-1.0392	0.349305	-1.12688	0	5
A_21_P0000506	Non-Codingoding	SUZ12P	NR_024187	ref|Homo sapiens suppressor of zeste 12 homolog pseudogene (SUZ12P), non-coding RNA [NR_024187]	chr17	-0.607432	0.442337	-0.0417759	0.0417759	-0.0412737	-0.903304	0.752519	2.13742	1.25307	1.10617	0.818171	0.860675	5	1	0.0886924	0.696801	9.94206e-05	0.540446	1.0054	0.868731	0.533362	3	0
A_21_P0000507	Non-Codingoding	SNAR-B2	NR_024230	ref|Homo sapiens small ILF3/NF90-associated RNA B2 (SNAR-B2), small nuclear RNA [NR_024230]	chr19	0.628422	0.0746889	-0.0746889	-0.732979	-0.0261391	0.403693	-0.873217	-0.659013	-0.728991	-0.519549	-1.88644	-0.710587	0	4	-1.00845	-1.32694	-0.58616	-0.960533	-1.73298	-0.54995	-1.0275	0	4
A_21_P0000508	Non-Codingoding	SNAR-D	NR_024243	ref|Homo sapiens small ILF3/NF90-associated RNA D (SNAR-D), small nuclear RNA [NR_024243]	chr19	1.44417	-0.0607283	0.0607283	-0.701121	0.185763	0.73422	-1.06422	-0.9381	-0.976874	-1.36032	-2.14768	-0.958829	1	5	-1.01097	-1.52841	-0.5698	-1.31107	-1.89556	-0.628533	-1.15739	0	5
A_21_P0000509	Non-Codingoding	SNAR-G2	NR_024244	ref|Homo sapiens small ILF3/NF90-associated RNA G2 (SNAR-G2), small nuclear RNA [NR_024244]	chr19	1.40021	-0.193744	0.193744	-0.978304	0.105476	0.585219	-1.68442	-1.93037	-1.1205	-2.15752	-1.74916	-1.34279	0	5	-1.8077	-1.76116	-0.837229	-1.37033	-1.36921	-1.7852	-1.48847	0	6
A_21_P0000511	Non-Codingoding	SNAR-H	NR_024342	ref|Homo sapiens small ILF3/NF90-associated RNA H (SNAR-H), small nuclear RNA [NR_024342]	chr2	1.60383	-0.0853267	0.0853267	-0.767405	0.209105	0.525716	-1.47343	-1.39119	-1.06168	-1.41387	-3.46622	-1.38011	0	5	-1.44877	-1.24606	-0.695548	-1.33711	-1.92378	-1.21453	-1.31097	0	6
A_21_P0000520	Non-Codingoding	LOC100271831	NR_027081	ref|Homo sapiens uncharacterized LOC100271831 (LOC100271831), non-coding RNA [NR_027081]	chr16	0.0609763	0.531774	-0.0609763	-1.1689	-0.159281	0.0610092	-0.729432	-1.09589	-0.87629	-1.55393	-1.3192	-0.918957	0	5	-1.37484	-1.57185	-1.12494	-1.72023	0.482008	-0.741649	-1.00858	0	5
A_21_P0000525	Non-Codingoding	LOC285847	NR_027117	ref|Homo sapiens uncharacterized LOC285847 (LOC285847), non-coding RNA [NR_027117]	chr6	0.671895	0.420614	-0.420614	-0.563774	0.0270305	0.74655	-0.618192	-1.19862	-1.26549	-1.6325	-1.09921	-0.844579	1	5	-0.947188	-0.938175	-0.174745	-0.978587	-1.11648	-0.488234	-0.773901	0	4
A_21_P0000530	Non-Codingoding	C17orf76-AS1	NR_045024	ref|Homo sapiens C17orf76 antisense RNA 1 (non-protein coding) (C17orf76-AS1), transcript variant 27, non-coding RNA [NR_045024]	chr17	0.58189	-0.235056	0.235056	-1.36801	-0.196531	0.715975	-0.606961	0.169751	-0.120133	0.134153	0.759923	0.175451	2	1	-0.0305004	-1.28269	-0.894293	-0.698808	-0.12861	0.06496	-0.494991	0	3
A_21_P0000534	Coding	TPI1	NM_001159287	ref|Homo sapiens triosephosphate isomerase 1 (TPI1), transcript variant 2, mRNA [NM_001159287]	chr12	-1.0677	-0.0888414	0.0888414	0.100603	-0.241773	-0.566767	0.0393558	-0.200605	-0.245656	-0.324656	-0.870663	-0.361499	0	1	-0.148688	-0.183864	0.112077	-0.00223112	0.00894976	-0.00496388	-0.0364533	0	0
A_21_P0000535	Non-Codingoding	LINC00173	NR_027346	ref|Homo sapiens long intergenic non-protein coding RNA 173 (LINC00173), transcript variant 2, non-coding RNA [NR_027346]	chr12	0.146035	-0.160806	-0.146035	0.225222	0.016104	0.546604	0.535046	0.060621	-0.298442	-0.855389	-0.213009	-0.0374281	0	1	-0.0688698	0.255584	0.344558	0.259521	-0.278609	0.375428	0.147936	0	0
A_21_P0000536	Coding	ZNRF2	NM_147128	ref|Homo sapiens zinc and ring finger 2 (ZNRF2), mRNA [NM_147128]	chr7	-0.0936904	0.0936904	0.442704	-0.54173	-0.0247567	-0.14809	-0.272352	-0.290536	-0.554892	-1.08542	-0.921708	-0.5455	0	2	-0.614938	-1.05025	0.198988	-0.69769	-0.255496	-0.461237	-0.480104	0	3
A_21_P0000541	Non-Codingoding	LOC100128164	NR_027622	ref|Homo sapiens four and a half LIM domains 1 pseudogene (LOC100128164), transcript variant 1, non-coding RNA [NR_027622]	chr3	-0.50191	-0.304818	0.304818	0.518762	0.00421297	0.230781	0.609444	-0.778861	-0.36611	0.390822	-0.588259	-0.0836973	1	1	0.761787	-0.0429635	-0.0402093	0.0582376	-0.805453	-0.497257	-0.0943097	1	1
A_21_P0000543	Non-Codingoding	ATP1A1OS	NR_027645	ref|Homo sapiens ATP1A1 opposite strand (ATP1A1OS), transcript variant 2, non-coding RNA [NR_027645]	chr1	-0.0978522	0.0978522	0.206307	-0.785331	-0.144756	-0.667068	-0.532399	-1.09208	-1.1233	-1.37276	-1.27971	-1.01122	0	5	-0.722159	-1.10611	-0.53924	-0.604788	-0.942544	-1.03698	-0.825304	0	5
A_21_P0000547	Non-Codingoding	TNIK	NR_027767	ref|Homo sapiens TRAF2 and NCK interacting kinase (TNIK), transcript variant 9, non-coding RNA [NR_027767]	chr3	1.35407	-0.323275	0.264784	-0.264784	0.257698	0.57751	-0.938489	-1.05786	-1.70241	-1.53908	-0.449395	-0.85162	0	4	-0.869232	-1.65902	-0.492453	-0.678611	-1.14567	-0.5676	-0.902097	0	4
A_21_P0000548	Non-Codingoding	PDCD6IP	NR_027868	ref|Homo sapiens programmed cell death 6 interacting protein (PDCD6IP), transcript variant 4, non-coding RNA [NR_027868]	chr3	0.115633	-0.267709	-0.0572462	0.0572462	-0.0380189	0.283498	-0.126713	-1.40457	-1.77064	-0.788217	-1.29695	-0.850599	0	4	-0.649888	-0.391595	-0.147923	-0.113788	-0.892801	-0.923108	-0.51985	0	3
A_21_P0000558	Non-Codingoding	LOC100302650	NR_028308	ref|Homo sapiens uncharacterized LOC100302650 (LOC100302650), non-coding RNA [NR_028308]	chr2	1.21293	-0.342231	0.342231	-0.649381	0.140886	1.40966	-1.14292	-3.05834	-3.73802	-3.00377	-2.36131	-1.98245	1	5	-2.12519	-1.47606	-1.10879	-1.7939	-2.24652	-2.20674	-1.8262	0	6
A_21_P0000560	Non-Codingoding	TMEM30C	NR_028358	ref|Homo sapiens transmembrane protein 30C (TMEM30C), transcript variant 2, non-coding RNA [NR_028358]	chr3	0.0397527	0.348476	-0.0397527	-1.47402	-0.281387	0.269077	-1.64966	-1.83508	-1.30221	-2.09868	-2.31132	-1.48798	0	5	-1.43845	-1.45619	-0.768024	-1.72252	-1.97877	-1.37362	-1.45626	0	6
A_21_P0000562	Non-Codingoding	FAS-AS1	NR_028371	ref|Homo sapiens FAS antisense RNA 1 (non-protein coding) (FAS-AS1), non-coding RNA [NR_028371]	chr10	-0.0654459	0.0654459	0.265002	-0.457912	-0.0482276	-0.54561	-0.494627	-1.79375	-1.04921	-1.36959	-1.59038	-1.14053	0	4	-0.809046	-0.527759	-0.491416	-0.879498	-0.30075	-0.237318	-0.540964	0	2
A_21_P0000566	Coding	UBE2L3	NM_003347	ref|Homo sapiens ubiquitin-conjugating enzyme E2L 3 (UBE2L3), transcript variant 1, mRNA [NM_003347]	chr22	-0.453283	0.195793	-0.105048	0.105048	-0.0643725	-0.210484	-0.0337381	0.644728	0.818359	0.180185	0.0886369	0.247948	2	0	0.28804	-0.140433	0.0502257	-0.136327	0.856826	0.419033	0.222894	1	0
A_21_P0000570	Non-Codingoding	C22orf45	NR_028483	ref|Homo sapiens chromosome 22 open reading frame 45 (C22orf45), transcript variant 2, non-coding RNA [NR_028483]	chr22	-0.82512	0.0362101	0.338535	-0.0362101	-0.121646	-0.333653	-0.0908132	-1.37214	-2.09	-2.06616	-0.562846	-1.08594	0	3	-1.55525	-2.09509	-0.432666	-2.59041	-0.611815	0.0923066	-1.19882	0	4
A_21_P0000571	Non-Codingoding	C22orf45	NR_028484	ref|Homo sapiens chromosome 22 open reading frame 45 (C22orf45), transcript variant 1, non-coding RNA [NR_028484]	chr22	1.26603	-0.434312	-0.759098	0.434312	0.126732	-0.573359	-1.54838	-5.99379	-6.69672	-4.05147	-3.16972	-3.67224	0	5	-3.22554	-3.19615	-2.21359	-2.32344	-3.14663	-3.62584	-2.9552	0	6
A_21_P0000572	Non-Codingoding	LOC100306951	NR_028514	ref|Homo sapiens uncharacterized LOC100306951 (LOC100306951), non-coding RNA [NR_028514]	chr17	0.151592	0.360668	-0.151592	-1.07693	-0.179066	0.646073	0.365923	0.554311	1.29445	0.801538	1.62019	0.880415	4	0	-0.355108	0.317884	-0.5367	-0.0260317	1.13445	-0.838547	-0.0506752	1	1
A_21_P0000574	Coding	SRD5A1	NM_001047	ref|Homo sapiens steroid-5-alpha-reductase, alpha polypeptide 1 (3-oxo-5 alpha-steroid delta 4-dehydrogenase alpha 1) (SRD5A1), mRNA [NM_001047]	chr5	-0.54908	0.251558	-0.180756	0.180756	-0.0743804	0.763571	0.428779	0.78834	0.151463	0.189582	-0.173431	0.358051	2	0	0.785964	0.765773	0.395013	0.723016	0.722855	-0.348872	0.507291	4	0
A_21_P0000579	Non-Codingoding	PAN3-AS1	NR_029383	ref|Homo sapiens PAN3 antisense RNA 1 (non-protein coding) (PAN3-AS1), non-coding RNA [NR_029383]	chr13	0.327899	0.702738	-0.415956	-0.327899	0.0716954	0.503594	0.0431836	-0.705267	0.000587225	0.0673425	-0.115582	-0.034357	0	1	0.540582	0.462434	0.572161	0.99993	0.379486	-0.424682	0.421652	1	0
A_21_P0000583	Non-Codingoding	LOC439994	NR_029408	ref|Homo sapiens uncharacterized LOC439994 (LOC439994), non-coding RNA [NR_029408]		-0.367045	0.0317533	-0.0317533	0.976554	0.152377	-0.00616527	0.808302	0.163958	0.0558965	0.240554	0.0157983	0.213057	1	0	0.629975	1.15529	-0.0850298	0.617797	0.289713	-0.098469	0.418213	3	0
A_21_P0000585	Coding	TRAPPC1	NM_021210	ref|Homo sapiens trafficking protein particle complex 1 (TRAPPC1), transcript variant 1, mRNA [NM_021210]	chr17	-0.13099	-0.18997	0.13099	0.144827	-0.0112855	0.623478	0.0154247	0.224709	0.267671	0.435808	-0.13153	0.23926	1	0	-0.175935	-0.288867	-0.142647	-0.177439	0.315442	0.356021	-0.0189041	0	0
A_21_P0000588	Non-Codingoding	LOC404266	NR_033205	ref|Homo sapiens uncharacterized LOC404266 (LOC404266), non-coding RNA [NR_033205]		0.422288	-0.422288	-0.552268	0.481897	-0.0175926	0.437728	-0.0492311	-1.94225	-1.09695	-0.606037	-1.45674	-0.78558	0	4	0.0324788	-0.146648	-0.846853	0.01473	-1.41079	-0.666986	-0.504011	0	3
A_21_P0000589	Non-Codingoding	LOC100129083	NR_033235	ref|Homo sapiens uncharacterized LOC100129083 (LOC100129083), non-coding RNA [NR_033235]	chr19	-0.232033	0.232033	0.418918	-0.480762	-0.0154608	-0.316716	-1.27217	-1.08608	-0.771782	-1.56388	-0.524439	-0.92251	0	4	-1.35329	-1.32631	-0.494669	-0.751247	-0.208917	-0.891959	-0.837733	0	4
A_21_P0000590	Non-Codingoding	ZEB2	NR_033258	ref|Homo sapiens zinc finger E-box binding homeobox 2 (ZEB2), transcript variant 3, non-coding RNA [NR_033258]	chr2	-0.394269	0.394269	0.650019	-0.439856	0.0525408	0.322371	0.167472	-0.310982	-0.441639	-0.502171	-0.569363	-0.222385	0	0	0.181246	0.12125	0.538506	0.067821	-0.194419	-0.38142	0.0554972	0	0
A_21_P0000591	Non-Codingoding	SNORA70F	NR_033309	ref|Homo sapiens small nucleolar RNA, H/ACA box 70F (retrotransposed) (SNORA70F), small nucleolar RNA [NR_033309]	chr2	-1.28516	0.0975695	-0.0178785	0.0178785	-0.296898	-0.177941	0.247466	0.489696	0.732308	0.764185	0.632573	0.448048	3	0	0.478385	0.559595	0.48858	0.470979	0.398428	0.328469	0.454073	0	0
A_21_P0000592	Non-Codingoding	SNORA70G	NR_033335	ref|Homo sapiens small nucleolar RNA, H/ACA box 70G (retrotransposed) (SNORA70G), small nucleolar RNA [NR_033335]	chr12	-1.61115	0.305924	0.0539613	-0.0539613	-0.326307	-0.599992	0.340172	0.323329	0.523015	0.435709	0.306037	0.221378	0	0	0.3298	0.219893	0.419287	0.274665	0.34153	0.351865	0.32284	0	0
A_21_P0000593	Non-Codingoding	SNORA70D	NR_033337	ref|Homo sapiens small nucleolar RNA, H/ACA box 70D (retrotransposed) (SNORA70D), small nucleolar RNA [NR_033337]	chr16	-1.32296	0.0292568	0.0320821	-0.0292568	-0.32272	-0.483365	0.330131	0.463514	0.58883	0.648749	0.218731	0.294432	1	0	0.435214	0.520505	0.362472	0.271374	0.348979	0.206222	0.357461	0	0
A_21_P0000595	Non-Codingoding	SNORA70E	NR_033347	ref|Homo sapiens small nucleolar RNA, H/ACA box 70E (retrotransposed) (SNORA70E), small nucleolar RNA [NR_033347]	chr11	-1.59633	0.193605	0.113053	-0.113053	-0.35068	-0.604942	0.199985	0.520939	0.611699	0.379277	0.294644	0.2336	1	1	0.263524	0.392354	0.488323	0.236975	0.427865	0.366447	0.362581	0	0
A_21_P0000597	Non-Codingoding	CTSL1P8	NR_033405	ref|Homo sapiens cathepsin L1 pseudogene 8 (CTSL1P8), non-coding RNA [NR_033405]	chr9	-0.522972	-0.339387	0.339387	0.751972	0.05725	0.123452	-0.514537	-0.594485	-0.977116	-0.758021	-0.651879	-0.562098	0	3	0.213082	1.12501	0.0108404	0.820519	-0.588777	-0.324829	0.209308	2	0
A_21_P0000598	Coding	FBXW4	NM_022039	ref|Homo sapiens F-box and WD repeat domain containing 4 (FBXW4), mRNA [NM_022039]	chr10	-0.135965	-0.126784	0.126784	0.24495	0.0272464	0.0989459	0.54539	0.348803	0.309595	0.52545	0.476937	0.384187	0	0	0.00739408	0.37008	-0.303228	0.188115	0.0403283	0.0853326	0.0646704	0	0
A_21_P0000599	Coding	MKRN1	NM_013446	ref|Homo sapiens makorin ring finger protein 1 (MKRN1), transcript variant 1, mRNA [NM_013446]	chr7	-0.570507	0.0139065	-0.0139065	0.509601	-0.0152265	-0.500622	0.122393	0.107494	0.226947	0.702216	0.479386	0.189636	1	0	0.73952	0.933626	0.383251	0.855347	0.362909	0.649016	0.653945	4	0
A_21_P0000602	Coding	ATP5I	NM_007100	ref|Homo sapiens ATP synthase, H+ transporting, mitochondrial Fo complex, subunit E (ATP5I), nuclear gene encoding mitochondrial protein, transcript variant 1, mRNA [NM_007100]		-0.161186	0.27479	0.161187	-0.453743	-0.0447381	0.213221	-0.230061	-0.31636	-0.45342	-0.53788	-0.79543	-0.353322	0	1	-0.341824	-0.343557	-0.243306	-0.447953	-0.18462	-0.372894	-0.322359	0	0
A_21_P0000606	Non-Codingoding	LOC283688	NR_033833	ref|Homo sapiens uncharacterized LOC283688 (LOC283688), non-coding RNA [NR_033833]	chr15	1.36598	-0.0535197	0.0535197	-1.00801	0.0894939	0.477886	-0.543248	-0.983459	-0.884295	-1.49196	-1.53769	-0.827126	0	4	-0.875651	-1.57062	-0.0789275	-1.24272	-0.574349	-0.880918	-0.870532	0	4
A_21_P0000610	Non-Codingoding	LOC401164	NR_033869	ref|Homo sapiens uncharacterized LOC401164 (LOC401164), non-coding RNA [NR_033869]	chr4	0.349026	0.0988731	-0.0988731	-0.143443	0.0513957	0.434876	-0.12594	-1.1218	-0.688793	-0.45639	-1.04651	-0.500758	0	3	0.0600119	-0.593001	-0.279528	0.0714021	-0.596391	-0.386424	-0.287322	0	0
A_21_P0000611	Non-Codingoding	FLJ20021	NR_033874	ref|Homo sapiens uncharacterized LOC90024 (FLJ20021), non-coding RNA [NR_033874]		-0.00629354	-0.439159	0.0112674	0.00629354	-0.106973	0.878303	0.538197	0.341481	0.0805132	-0.130971	-0.317825	0.231616	1	0	-0.369918	0.647336	-0.367887	0.190728	0.843158	-0.228769	0.119108	2	0
A_21_P0000615	Non-Codingoding	LINC00184	NR_033927	ref|Homo sapiens long intergenic non-protein coding RNA 184 (LINC00184), non-coding RNA [NR_033927]	chr1	-0.169759	0.145837	0.54956	-0.145837	0.0949502	-0.378983	-0.307171	-0.0490832	-0.606381	-0.827315	-0.588067	-0.4595	0	2	-0.199458	-1.05688	0.0895114	-0.383319	-0.431754	-0.0514855	-0.338897	0	1
A_21_P0000618	Non-Codingoding	FLJ33065	NR_033965	ref|Homo sapiens uncharacterized LOC440952 (FLJ33065), non-coding RNA [NR_033965]	chr3	0.625927	0.100063	-0.100063	-2.02201	-0.349022	0.370561	-1.59044	-1.50596	-1.20612	-1.57296	-0.674398	-1.02989	0	5	-0.553059	-0.810302	-0.956547	-1.27965	-0.870627	-1.28059	-0.958463	0	5
A_21_P0000623	Non-Codingoding	LINC00421	NR_034026	ref|Homo sapiens long intergenic non-protein coding RNA 421 (LINC00421), non-coding RNA [NR_034026]	chr13	0.819697	0.11975	-0.11975	-1.4396	-0.154977	-0.0387537	-1.2665	-2.27302	-1.08125	-1.95061	-0.4201	-1.17171	0	4	-0.234225	-1.3735	-1.14151	-1.7608	-0.544074	-1.91719	-1.16189	0	4
A_21_P0000624	Coding	SLC6A13	NM_001243392	ref|Homo sapiens solute carrier family 6 (neurotransmitter transporter, GABA), member 13 (SLC6A13), transcript variant 3, mRNA [NM_001243392]	chr12	-1.34205	-0.139155	0.35416	0.139155	-0.246971	-0.928047	-0.614203	0.166364	-0.599336	-0.253867	-0.67219	-0.483547	0	3	-1.88481	-0.50558	1.03523	-0.97628	0.160779	0.580841	-0.264971	1	2
A_21_P0000625	Non-Codingoding	LOC100289361	NR_034032	ref|Homo sapiens uncharacterized LOC100289361 (LOC100289361), non-coding RNA [NR_034032]	chr3	0.850882	0.285878	-0.285878	-1.21161	-0.0901811	-0.35862	-0.906811	-1.31647	-1.65435	-1.46413	-2.71759	-1.40299	0	5	-1.4635	-0.941703	-1.13998	-1.64929	-2.80147	-1.72746	-1.62057	0	6
A_21_P0000630	Non-Codingoding	LOC643733	NR_034079	ref|Homo sapiens caspase 4, apoptosis-related cysteine peptidase pseudogene (LOC643733), transcript variant 2, non-coding RNA [NR_034079]	chr11	0.533051	0.083426	-0.083426	-0.401388	0.0329157	0.236866	0.398173	1.14086	0.256718	-0.019177	2.27829	0.715289	2	0	-0.183248	0.270367	0.126972	0.70354	-0.151461	0.329938	0.182685	1	0
A_21_P0000631	Non-Codingoding	LOC643733	NR_034079	ref|Homo sapiens caspase 4, apoptosis-related cysteine peptidase pseudogene (LOC643733), transcript variant 2, non-coding RNA [NR_034079]	chr11	1.14674	-0.619403	0.571387	-0.571387	0.131835	-0.0254388	0.267581	0.989494	0.0367868	-0.165593	2.2221	0.554156	2	0	-1.20912	-0.720331	-0.666651	-0.198281	-0.690013	-0.130359	-0.602459	0	4
A_21_P0000635	Non-Codingoding	LOC100288346	NR_034101	ref|Homo sapiens uncharacterized LOC100288346 (LOC100288346), non-coding RNA [NR_034101]	chr11	-0.33777	0.380119	0.33777	-0.763122	-0.0957508	-0.168983	-0.829374	-0.332606	-0.209464	-0.925489	-0.456241	-0.487026	0	2	-1.03798	-1.44626	-0.353127	-1.18482	-0.314657	-0.531069	-0.811318	0	3
A_21_P0000636	Non-Codingoding	TRAF3IP2-AS1	NR_034110	ref|Homo sapiens TRAF3IP2 antisense RNA 1 (non-protein coding) (TRAF3IP2-AS1), transcript variant 3, non-coding RNA [NR_034110]	chr6	1.32731	0.0728383	-0.0728385	-0.120001	0.301828	2.10037	-0.0625639	0.0697517	-0.16648	0.104225	-0.166156	0.313191	1	0	0.233781	0.318503	-0.200034	0.286718	-0.398417	-0.183528	0.00950384	0	0
A_21_P0000637	Non-Codingoding	TRAF3IP2-AS1	NR_034111	ref|Homo sapiens TRAF3IP2 antisense RNA 1 (non-protein coding) (TRAF3IP2-AS1), transcript variant 4, non-coding RNA [NR_034111]	chr6	0.0304823	-0.262184	-0.0304823	0.803239	0.135264	0.808512	0.100673	-0.9175	-0.729482	-0.141361	-0.97099	-0.308358	1	3	0.294354	0.284185	-0.493094	0.359146	-0.882815	-0.473391	-0.151936	0	1
A_21_P0000639	Non-Codingoding	LOC100288123	NR_034114	ref|Homo sapiens uncharacterized LOC100288123 (LOC100288123), non-coding RNA [NR_034114]	chr19	0.342937	-0.466114	-0.342937	0.657067	0.0477383	-0.693742	-1.4281	-1.79324	-1.05716	-2.11349	-1.73989	-1.47094	0	6	-1.49258	-2.01598	-1.14818	-1.70965	-1.53678	-1.46438	-1.56126	0	6
A_21_P0000641	Non-Codingoding	LOC387723	NR_034125	ref|Homo sapiens uncharacterized LOC387723 (LOC387723), non-coding RNA [NR_034125]	chr10	-0.213594	0.273553	-0.206995	0.206995	0.0149896	-0.150489	0.000684738	-0.0351562	0.0608649	0.221777	0.462374	0.0933426	0	0	-0.172006	0.225318	-0.494428	-0.637574	0.0782971	-0.112383	-0.185463	0	1
A_21_P0000642	Non-Codingoding	LOC387723	NR_034125	ref|Homo sapiens uncharacterized LOC387723 (LOC387723), non-coding RNA [NR_034125]	chr10	-0.829052	0.0303557	-0.021055	0.021055	-0.199674	-0.292715	-0.265719	0.0398815	-0.0490639	-0.0844557	0.349787	-0.0503809	0	0	-0.116495	0.143655	-0.304779	-0.601263	0.177453	-0.297545	-0.166496	0	1
A_21_P0000650	Coding	ZNF253	NM_021047	ref|Homo sapiens zinc finger protein 253 (ZNF253), mRNA [NM_021047]	chr19	0.0698769	0.359771	-0.460207	-0.0698769	-0.0251091	0.545669	0.686608	0.331676	0.226905	0.610749	0.47464	0.479374	2	0	0.0219872	0.300478	-0.242639	0.528407	-1.16279	0.485859	-0.01145	0	1
A_21_P0000654	Non-Codingoding	LOC646938	NR_036495	ref|Homo sapiens TBC1 domain family member 2B pseudogene (LOC646938), non-coding RNA [NR_036495]	chr15	-0.61071	0.237943	-0.0286844	0.0286844	-0.0931917	-0.553142	-0.232263	-1.20618	-0.76704	-0.938164	-0.520343	-0.702854	0	3	-0.427786	-0.328765	-0.897133	-0.361162	-1.14633	-1.14105	-0.717038	0	3
A_21_P0000655	Non-Codingoding	LOC100129917	NR_036511	ref|Homo sapiens uncharacterized LOC100129917 (LOC100129917), transcript variant 1, non-coding RNA [NR_036511]	chr4	1.05362	-0.392667	0.392667	-1.26735	-0.0534335	1.04807	-0.16876	-0.319232	-0.17619	0.0981298	-0.261241	0.036796	1	0	-0.675305	-1.44149	-0.382584	-1.24455	-0.312505	0.444449	-0.601997	0	3
A_21_P0000657	Non-Codingoding	LOC100289230	NR_036530	ref|Homo sapiens uncharacterized LOC100289230 (LOC100289230), non-coding RNA [NR_036530]	chr5	0.00055027	-0.00055027	0.415286	-0.217853	0.0493584	0.695	-0.339537	-0.544307	-0.604857	-0.397191	-1.01693	-0.36797	1	2	0.0776305	0.14981	0.17973	-0.355342	-0.341631	-0.711572	-0.166896	0	1
A_21_P0000658	Non-Codingoding	LOC100289230	NR_036530	ref|Homo sapiens uncharacterized LOC100289230 (LOC100289230), non-coding RNA [NR_036530]	chr5	-0.411874	0.162747	0.331493	-0.162747	-0.0200951	0.812161	-0.11556	-0.408866	-0.857441	-0.418153	-0.893083	-0.31349	1	2	-0.0620179	-0.284299	-0.191041	-0.496913	-0.0419669	-0.708311	-0.297425	0	1
A_21_P0000660	Non-Codingoding	LOC100499489	NR_036533	ref|Homo sapiens uncharacterized LOC100499489 (LOC100499489), non-coding RNA [NR_036533]	chr10	0.381865	-0.0504394	0.0504394	-0.242126	0.0349348	0.428426	0.211426	-0.624871	-0.0473065	-0.310816	-0.211539	-0.0924468	0	1	-0.217295	-0.0342774	-0.26579	0.188371	0.325205	-0.355961	-0.0599579	0	0
A_21_P0000662	Non-Codingoding	LOC100131320	NR_036537	ref|Homo sapiens uncharacterized LOC100131320 (LOC100131320), non-coding RNA [NR_036537]	chr2	0.292561	-0.533474	-0.292561	0.643821	0.0275867	0.00430012	0.899634	-0.715064	-0.474656	0.944664	-0.604638	0.00903996	2	2	0.847262	0.90021	-1.10336	0.516629	-0.764563	-1.22236	-0.137698	2	3
A_21_P0000663	Non-Codingoding	LOC644242	NR_036540	ref|Homo sapiens uncharacterized LOC644242 (LOC644242), non-coding RNA [NR_036540]	chr1	1.42964	-0.0961695	0.0961695	-1.59287	-0.0408086	0.792831	-1.34589	-1.75378	-1.98026	-2.41441	-3.147	-1.64142	1	5	-0.777027	-1.86559	-0.742672	-0.501817	-1.84391	-2.36405	-1.34918	0	5
A_21_P0000664	Non-Codingoding	CD4	ENST00000544344	Unknown	chr12	-0.0785065	-0.259139	0.1001	0.0785065	-0.0397598	0.353522	0.1178	-0.36373	-0.149385	-0.43481	-0.930243	-0.234474	0	1	-0.377214	-0.94849	-0.29181	-0.425025	-0.521948	-0.121434	-0.447654	0	1
A_21_P0000666	Non-Codingoding	LOC100129361	NR_036583	ref|Homo sapiens uncharacterized LOC100129361 (LOC100129361), non-coding RNA [NR_036583]	chr12	0.100841	-0.0795798	0.0795798	-0.683498	-0.145664	-0.924775	-0.321694	0.408045	0.33274	-0.0113811	-0.467581	-0.164108	0	1	-0.43492	0.179313	-0.738783	-0.485078	0.0218773	0.0652943	-0.232049	0	1
A_21_P0000668	Non-Codingoding	ADAM1	NR_036636	ref|Homo sapiens ADAM metallopeptidase domain 1, pseudogene (ADAM1), non-coding RNA [NR_036636]	chr12	-0.4166	0.215564	0.171912	-0.171912	-0.0502589	0.0840874	0.481932	1.46981	1.27841	0.912399	0.902809	0.854907	4	0	0.0950007	-0.204248	-0.210256	0.0333104	0.554095	-0.0520582	0.035974	0	0
A_21_P0000671	Coding	MT1E	NM_175617	ref|Homo sapiens metallothionein 1E (MT1E), mRNA [NM_175617]	chr16	0.581182	0.225291	-0.297574	-0.225291	0.0709019	1.40083	-0.783731	-0.490459	-0.184068	0.98272	-0.978485	-0.00886488	2	2	-0.528477	-0.492846	-0.367216	-0.480336	-1.30084	0.0541105	-0.519268	0	1
A_21_P0000674	Non-Codingoding	LOC100289473	NR_037142	ref|Homo sapiens cytoskeleton associated protein 2-like pseudogene (LOC100289473), non-coding RNA [NR_037142]	chr20	0.902032	-0.0999842	0.0999842	-1.14084	-0.0597028	0.229851	-0.759696	-0.977476	-0.891213	-1.97886	0.369215	-0.66803	0	4	-1.27136	-1.14575	-1.14321	-0.883212	-1.16441	-1.13747	-1.12423	0	6
A_21_P0000676	Non-Codingoding	FLJ21408	NR_037184	ref|Homo sapiens uncharacterized LOC400512 (FLJ21408), non-coding RNA [NR_037184]	chr16	-0.731357	0.359568	0.00613618	-0.00613618	-0.0929472	1.52082	1.10712	-0.27703	0.0541785	-0.875266	0.39591	0.320955	2	1	-0.597719	-0.945371	-0.0638068	0.0739472	-0.162082	-0.705869	-0.40015	0	2
A_21_P0000679	Non-Codingoding	LOC100507217	NR_037601	ref|Homo sapiens uncharacterized LOC100507217 (LOC100507217), transcript variant 1, non-coding RNA [NR_037601]	chr15	-0.437357	-0.189266	0.189266	0.809207	0.0929625	1.01494	1.46316	0.88364	0.0630081	0.921854	0.411207	0.792968	4	0	0.585567	0.460783	0.0240681	0.414833	0.655345	0.682743	0.470556	2	0
A_21_P0000682	Non-Codingoding	LOC100527964	NR_037642	ref|Homo sapiens uncharacterized LOC100527964 (LOC100527964), non-coding RNA [NR_037642]	chr1	-0.129706	0.129706	0.549222	-0.344443	0.0511947	0.0221136	0.28325	1.1149	1.19907	0.836667	0.970874	0.737811	4	0	0.833831	0.77422	0.72639	0.748943	0.523446	0.444264	0.675182	4	0
A_21_P0000684	Non-Codingoding	LOC100506548	NR_037665	ref|Homo sapiens uncharacterized LOC100506548 (LOC100506548), non-coding RNA [NR_037665]	chr5	0.567075	0.805646	-0.567075	-1.03684	-0.0577984	0.772438	0.997573	0.749394	0.706436	-0.299778	0.612768	0.589805	5	0	0.484327	0.388561	0.0170691	0.62667	0.891398	-0.9541	0.242321	2	1
A_21_P0000686	Coding	BACE1-AS	NR_037803	ref|Homo sapiens BACE1 antisense RNA (non-protein coding) (BACE1-AS), antisense RNA [NR_037803]	chr11	1.48842	-0.118953	0.118953	-1.45535	0.00826825	-0.267998	-1.18635	-2.2292	-1.06798	-2.32959	-1.63936	-1.45341	0	5	-2.1104	-2.42391	-1.06991	-1.81785	-0.997603	-1.53077	-1.65841	0	6
A_21_P0000687	Coding	NPPA-AS1	NR_037806	ref|Homo sapiens NPPA antisense RNA 1 (non-protein coding) (NPPA-AS1), antisense RNA [NR_037806]	chr1	0.7916	0.0278494	-0.174432	-0.0278494	0.154292	-0.554666	-0.482491	-1.45909	-1.5408	-2.30068	-1.63239	-1.32835	0	4	-0.487088	-0.0390975	0.537377	0.508028	-0.291629	0.942558	0.195025	1	0
A_21_P0000691	Non-Codingoding	LOC100133445	NR_037844	ref|Homo sapiens uncharacterized LOC100133445 (LOC100133445), non-coding RNA [NR_037844]	chr1	-0.673716	0.46467	0.301371	-0.301371	-0.0522615	-0.349963	-0.235776	-0.133677	0.349223	0.147202	0.0555096	-0.0279135	0	0	0.242011	0.881751	0.142018	0.106459	0.381955	0.40324	0.359572	1	0
A_21_P0000694	Non-Codingoding	LOC254128	NR_037858	ref|Homo sapiens uncharacterized LOC254128 (LOC254128), transcript variant 2, non-coding RNA [NR_037858]	chr2	-0.147706	0.39961	0.147706	-0.349519	0.0125227	-0.096508	-0.17856	0.593018	0.628671	0.528241	0.409935	0.314133	1	0	-0.160593	-0.708896	-0.411945	-0.509934	0.513248	0.33641	-0.156952	0	1
A_21_P0000695	Non-Codingoding	LOC731424	NR_037867	ref|Homo sapiens uncharacterized LOC731424 (LOC731424), non-coding RNA [NR_037867]	chr4	1.05733	0.199033	-0.199033	-0.223587	0.208437	1.58261	-1.39685	-5.89871	-6.55343	-6.3591	-3.69222	-3.71962	1	5	0.362575	-0.189108	0.918512	1.31838	-4.41101	-3.18074	-0.863566	2	2
A_21_P0000707	Coding	FAM24B	NM_152644	ref|Homo sapiens family with sequence similarity 24, member B (FAM24B), transcript variant 1, mRNA [NM_152644]	chr10	0.75524	0.0191889	-0.0191889	-0.294824	0.115104	-0.151107	0.398747	1.6384	0.926346	0.723676	0.655618	0.698613	4	0	0.149256	0.246442	-0.815371	-0.105549	0.409044	0.276272	0.0266821	0	1
A_21_P0000711	Non-Codingoding	LOC100506462	NR_037969	ref|Homo sapiens uncharacterized LOC100506462 (LOC100506462), non-coding RNA [NR_037969]	chr4	0.751019	-0.344913	0.344913	-0.922564	-0.0428861	-0.250383	-0.949006	-0.960201	-1.04052	-1.16137	-1.8029	-1.0274	0	5	-0.736148	-0.650011	0.0541601	-0.95388	-0.564332	-0.726913	-0.596187	0	4
A_21_P0000714	Non-Codingoding	LOC100507246	NR_038108	ref|Homo sapiens uncharacterized LOC100507246 (LOC100507246), transcript variant 1, non-coding RNA [NR_038108]	chr17	-0.0591621	0.0591621	-0.687621	0.170736	-0.129221	0.182918	-0.394401	-1.03762	-1.30981	-1.03228	-0.811905	-0.733851	0	4	0.19597	0.480136	-0.138408	0.434823	-0.450501	-0.997322	-0.0792169	0	1
A_21_P0000715	Non-Codingoding	UNK	NR_038131	ref|Homo sapiens unkempt homolog (Drosophila) (UNK), transcript variant 2, non-coding RNA [NR_038131]	chr17	0.473316	-0.136823	-0.262592	0.136823	0.052681	1.05465	0.154365	-1.02272	-0.641012	-0.673173	-0.227082	-0.225829	1	3	0.000694275	-0.437721	-0.205817	0.147437	-0.940082	-0.607027	-0.340419	0	2
A_21_P0000717	Coding	METTL23	NM_001206987	ref|Homo sapiens methyltransferase like 23 (METTL23), transcript variant 6, mRNA [NM_001206987]	chr17	-0.30387	0.147932	-0.0134206	0.0134206	-0.0389845	-0.287823	0.266177	0.578103	0.576083	0.440351	0.457334	0.338371	0	0	0.0930176	0.224436	-0.0144725	-0.170306	0.631197	0.373558	0.189572	1	0
A_21_P0000731	Non-Codingoding	LOC100507632	NR_038236	ref|Homo sapiens uncharacterized LOC100507632 (LOC100507632), non-coding RNA [NR_038236]	chr8	0.0559139	-0.411101	-0.0559139	0.275195	-0.0339766	-0.0938978	-0.0257683	-1.28585	-0.447493	0.0493131	-0.997242	-0.466823	0	2	-0.0199122	0.0194917	-0.503953	-0.462581	0.0800085	0.102116	-0.130805	0	0
A_21_P0000732	Non-Codingoding	LOC100507567	NR_038237	ref|Homo sapiens uncharacterized LOC100507567 (LOC100507567), non-coding RNA [NR_038237]	chr19	-0.36998	0.417278	-0.00015974	0.00015974	0.0118245	0.00245905	-0.181496	0.612345	0.551358	0.567089	0.0552821	0.26784	1	0	-0.145337	0.256375	-0.0691028	-0.0492725	0.427178	0.320975	0.123469	0	0
A_21_P0000740	Non-Codingoding	HIVEP3	NR_038260	ref|Homo sapiens human immunodeficiency virus type I enhancer binding protein 3 (HIVEP3), transcript variant 3, non-coding RNA [NR_038260]	chr1	0.477663	-0.334472	0.145991	-0.145991	0.0357977	0.398803	-1.03086	0.0186419	-0.548083	0.0152612	0.448894	-0.116224	0	1	0.601364	-0.627328	-0.768415	0.0352063	-1.47635	0.295281	-0.323374	1	3
A_21_P0000742	Non-Codingoding	MYLK-AS1	NR_038266	ref|Homo sapiens MYLK antisense RNA 1 (non-protein coding) (MYLK-AS1), non-coding RNA [NR_038266]	chr3	0.671242	-0.0457921	0.0457923	-0.420251	0.0627477	0.915527	0.882085	1.52566	0.81229	0.49927	1.01053	0.940894	5	0	-0.5235	-0.0504012	-0.413495	-0.124054	0.764975	-0.203037	-0.0915854	1	0
A_21_P0000744	Non-Codingoding	LOC100506844	NR_038269	ref|Homo sapiens uncharacterized LOC100506844 (LOC100506844), non-coding RNA [NR_038269]	chr12	-0.0796456	0.0796456	1.01461	-0.447503	0.141776	0.0921116	0.718759	1.30872	1.23448	0.855646	1.93317	1.02381	5	0	0.404622	0.401575	0.113115	-0.21762	1.55041	0.533291	0.464232	1	0
A_21_P0000745	Non-Codingoding	LOC100506866	NR_038271	ref|Homo sapiens uncharacterized LOC100506866 (LOC100506866), transcript variant 2, non-coding RNA [NR_038271]	chr2	0.0453613	-0.0453613	0.700599	-0.935708	-0.0587775	0.450765	0.870304	0.784014	0.14346	-0.587861	1.07907	0.456625	3	0	0.909668	1.03648	0.601808	0.760514	0.990855	1.04222	0.890258	6	0
A_21_P0000748	Non-Codingoding	LOC100506963	NR_038280	ref|Homo sapiens uncharacterized LOC100506963 (LOC100506963), non-coding RNA [NR_038280]	chr1	2.18602	0.0439339	-0.0439339	-0.207247	0.494692	0.872578	-0.621409	0.091382	0.411753	0.502813	-0.884115	0.0621672	1	2	-0.457413	-0.499414	-0.947959	-0.612629	-0.117792	-0.346901	-0.497018	0	2
A_21_P0000750	Non-Codingoding	MFI2-AS1	NR_038285	ref|Homo sapiens MFI2 antisense RNA 1 (non-protein coding) (MFI2-AS1), non-coding RNA [NR_038285]	chr3	1.60952	-0.762619	0.64972	-0.64972	0.211725	0.93623	0.00949073	-0.886609	-1.54634	-1.55853	-0.858896	-0.650776	1	4	-0.776494	-0.691602	0.385407	-0.313666	-1.71495	-2.5652	-0.946083	0	4
A_21_P0000751	Non-Codingoding	LOC100507062	NR_038286	ref|Homo sapiens uncharacterized LOC100507062 (LOC100507062), non-coding RNA [NR_038286]	chr3	-0.237584	0.252223	0.237584	-0.731617	-0.119848	-1.8573	-0.270581	-0.073585	-0.187951	-0.523192	0.0593429	-0.475545	0	1	0.257052	0.698881	0.38202	-0.501965	-0.215009	0.765472	0.231075	2	0
A_21_P0000753	Non-Codingoding	LOC100507086	NR_038289	ref|Homo sapiens uncharacterized LOC100507086 (LOC100507086), non-coding RNA [NR_038289]	chr3	1.21447	-0.249252	0.249252	-0.84774	0.0916827	-0.000213623	-0.242481	-1.12339	-0.0241747	0.0791731	-1.16804	-0.413187	0	2	0.83153	0.0154214	-0.0724206	0.569169	-0.472141	-0.538825	0.0554554	1	0
A_21_P0000754	Non-Codingoding	LOC100507091	NR_038290	ref|Homo sapiens uncharacterized LOC100507091 (LOC100507091), non-coding RNA [NR_038290]	chr12	-0.023958	0.14638	-0.122726	0.023958	0.00591338	0.480475	-0.312934	-0.983297	-0.76624	-0.546064	-0.860583	-0.498107	0	3	0.0235922	-0.496609	-0.363684	-0.121932	-0.736874	-0.603505	-0.383169	0	2
A_21_P0000756	Non-Codingoding	LOC100507173	NR_038293	ref|Homo sapiens uncharacterized LOC100507173 (LOC100507173), transcript variant 2, non-coding RNA [NR_038293]	chr6	0.422752	-0.315879	0.315879	-0.509876	-0.021781	-0.211258	-1.02151	-1.17269	-1.51074	-0.945708	-0.54941	-0.901886	0	4	-0.331939	-1.07099	-0.463263	-0.709656	-1.26133	-0.583641	-0.736803	0	3
A_21_P0000758	Non-Codingoding	LOC100505687	NR_038301	ref|Homo sapiens uncharacterized LOC100505687 (LOC100505687), transcript variant 1, non-coding RNA [NR_038301]	chr3	-0.0804217	0.365697	0.0804217	-0.252171	0.0283815	-0.346715	0.784505	1.30628	1.01132	0.140345	0.0824687	0.496367	3	0	0.343114	0.139905	-0.355225	0.201069	0.648232	0.284083	0.210196	1	0
A_21_P0000760	Non-Codingoding	LOC100526771	NR_038318	ref|Homo sapiens uncharacterized LOC100526771 (LOC100526771), non-coding RNA [NR_038318]	chr11	-0.776784	-0.741376	0.741376	1.62821	0.212856	0.545749	1.56215	-0.0984917	0.491918	1.32405	0.405244	0.705103	2	0	0.921125	-0.170167	0.431177	0.877343	0.538231	1.02884	0.604424	3	0
A_21_P0000766	Coding	MAFIP	NM_001190825	ref|Homo sapiens MAFF interacting protein (MAFIP), mRNA [NM_001190825]	chr4_gl000194_random	-0.448815	-0.0409913	0.833991	0.0409913	0.096294	1.5773	-0.224012	0.312303	1.18414	0.644858	1.21017	0.784127	4	0	1.75876	0.904892	0.609134	-0.698346	-0.849261	0.10994	0.305853	3	2
A_21_P0000769	Non-Codingoding	LOC100505622	NR_038332	ref|Homo sapiens uncharacterized LOC100505622 (LOC100505622), non-coding RNA [NR_038332]		0.0821297	-0.912791	-0.0821297	0.686851	-0.0564849	0.0562613	0.460614	-0.133246	-0.175782	1.04212	-0.756886	0.082181	1	1	0.457997	0.365401	-0.1859	0.365165	-0.46763	-0.473835	0.0101995	0	0
A_21_P0000778	Non-Codingoding	LOC100507331	NR_038357	ref|Homo sapiens uncharacterized LOC100507331 (LOC100507331), non-coding RNA [NR_038357]	chr10	0.222469	0.0898089	-0.0898089	-0.612508	-0.0975099	0.107057	-0.576451	-1.38746	-1.56007	-1.60055	-1.22787	-1.04089	0	4	-0.521051	-0.494073	-0.0269475	0.3136	-0.992487	-0.691006	-0.401994	0	2
A_21_P0000781	Non-Codingoding	HOTAIRM1	NR_038366	ref|Homo sapiens HOXA transcript antisense RNA, myeloid-specific 1 (non-protein coding) (HOTAIRM1), transcript variant 1, non-coding RNA [NR_038366]	chr7	-0.163242	0.163242	0.385894	-0.919835	-0.133485	-0.323777	-0.487681	-0.645042	-0.644689	-0.791752	-1.23546	-0.688067	0	4	-0.722381	0.00916147	-0.625221	-0.410181	-0.428267	-0.676887	-0.475629	0	3
A_21_P0000785	Non-Codingoding	DNM3OS	NR_038397	ref|Homo sapiens DNM3 opposite strand/antisense RNA (non-protein coding) (DNM3OS), non-coding RNA [NR_038397]	chr1	0.0403097	-0.0403097	0.138775	-0.248815	-0.0275102	0.194133	-0.265902	-0.805972	-0.633699	-0.205156	-0.846651	-0.427208	0	3	-0.364002	-0.755811	-0.39612	-0.476375	-0.500317	-0.622414	-0.519173	0	2
A_21_P0000792	Non-Codingoding	LOC100506779	NR_038410	ref|Homo sapiens uncharacterized LOC100506779 (LOC100506779), transcript variant 1, non-coding RNA [NR_038410]	chr17	0.100054	-0.471427	-0.100054	0.438025	-0.00835049	0.170655	-0.0642772	0.194867	-0.247369	0.108993	1.34454	0.251235	1	0	-0.4844	-0.0255804	-0.532213	0.0889821	-0.290242	0.0769834	-0.194412	0	0
A_21_P0000812	Non-Codingoding	LOC400604	NR_038458	ref|Homo sapiens uncharacterized LOC400604 (LOC400604), non-coding RNA [NR_038458]	chr17	-0.0481994	0.0481994	0.0964186	-0.111505	-0.00377166	0.0462492	0.160782	0.59147	0.742825	0.583635	0.244615	0.394929	1	0	-0.07283	0.406639	-0.288346	0.0207236	0.394072	-0.252057	0.0347003	0	0
A_21_P0000823	Non-Codingoding	GCFC1-AS1	NR_038879	ref|Homo sapiens GCFC1 antisense RNA 1 (non-protein coding) (GCFC1-AS1), transcript variant 1, non-coding RNA [NR_038879]	chr21	-0.980968	0.103261	0.052007	-0.052007	-0.219427	-0.633562	-0.0559432	-0.295028	-0.294131	-0.629048	-0.550884	-0.409766	0	2	0.0608923	0.558296	0.243778	0.036339	-0.347548	-0.0154717	0.0893809	0	0
A_21_P0000829	Non-Codingoding	LOC100506233	NR_038903	ref|Homo sapiens uncharacterized LOC100506233 (LOC100506233), non-coding RNA [NR_038903]	chr11	-0.425985	0.0237622	0.0723472	-0.0237622	-0.0884095	-0.100747	-0.987166	-0.817484	-0.806694	-0.586446	-1.11414	-0.735446	0	4	-0.124866	-0.264605	-0.364055	-0.0998478	-0.795465	-0.533914	-0.363792	0	1
A_21_P0000830	Non-Codingoding	LOC100506233	NR_038903	ref|Homo sapiens uncharacterized LOC100506233 (LOC100506233), non-coding RNA [NR_038903]	chr11	0.110102	-0.110102	0.379654	-0.227091	0.0381408	0.36457	-0.605459	-0.517035	-0.52082	0.0992463	-0.761513	-0.323502	0	2	1.05199	0.0159533	-0.246486	-0.0215952	-0.667886	-0.310438	-0.0297445	1	1
A_21_P0000833	Non-Codingoding	LOC100507392	NR_038908	ref|Homo sapiens uncharacterized LOC100507392 (LOC100507392), non-coding RNA [NR_038908]	chr11	0.00716519	-0.117343	0.137866	-0.00716519	0.00513065	0.721031	0.351605	0.0743186	-0.154353	0.388087	-0.503234	0.146242	1	0	0.262632	0.0603564	0.0129039	-0.397901	0.233456	0.517856	0.114884	0	0
A_21_P0000836	Non-Codingoding	LOC100505978	NR_038912	ref|Homo sapiens uncharacterized LOC100505978 (LOC100505978), non-coding RNA [NR_038912]	chr12	1.01009	-0.278283	-0.843616	0.278283	0.0416188	0.651776	-0.417253	-1.48572	-1.34773	-0.454615	-1.33164	-0.730863	1	3	-0.320705	-0.403783	-0.311168	-0.237505	-1.06693	-0.711296	-0.508565	0	2
A_21_P0000841	Non-Codingoding	LOC100505483	NR_038926	ref|Homo sapiens uncharacterized LOC100505483 (LOC100505483), non-coding RNA [NR_038926]	chr7	0.0607252	0.290534	-0.0607252	-0.231194	0.0148349	0.177342	0.494759	-0.204774	-0.264143	-0.626713	-0.163816	-0.0978907	0	1	-0.135713	0.0322037	-0.561172	-0.276794	0.344437	-0.393373	-0.165069	0	0
A_21_P0000847	Non-Codingoding	LOC100630918	NR_038942	ref|Homo sapiens uncharacterized LOC100630918 (LOC100630918), non-coding RNA [NR_038942]	chr2	0.431162	-0.464593	0.328895	-0.328895	-0.00835777	-0.21738	-0.338762	-0.666149	0.027766	0.270379	-0.906115	-0.305044	0	2	-0.915293	-0.648173	-1.62745	-1.23955	-0.480154	-1.36527	-1.04598	0	5
A_21_P0000855	Non-Codingoding	LOC100506585	NR_038966	ref|Homo sapiens uncharacterized LOC100506585 (LOC100506585), non-coding RNA [NR_038966]	chr7	-1.4091	0.0903742	-0.0903742	0.496796	-0.228077	-0.723739	-1.29016	0.147371	0.589006	0.191865	-0.960652	-0.341052	0	3	-0.516722	0.196713	-0.809058	-1.24797	0.868323	-1.01928	-0.421333	1	3
A_21_P0000856	Non-Codingoding	LOC100288432	NR_038974	ref|Homo sapiens uncharacterized LOC100288432 (LOC100288432), non-coding RNA [NR_038974]	chr21	0.816531	-0.141452	0.141452	-0.855039	-0.00962686	0.369833	-0.652213	-0.876447	-1.17322	-0.949309	-1.87519	-0.859424	0	5	-0.546495	-0.714434	-0.512899	-0.422066	-0.658262	-0.762383	-0.602757	0	3
A_21_P0000860	Non-Codingoding	LOC100507346	NR_038982	ref|Homo sapiens uncharacterized LOC100507346 (LOC100507346), non-coding RNA [NR_038982]	chr9	0.541947	-0.472397	0.387761	-0.387761	0.0173875	0.21472	-0.796254	0.287535	-0.820051	-1.00049	-0.741877	-0.476069	0	4	-0.85988	-0.862295	-0.250548	-1.33289	-0.839359	-1.04345	-0.864737	0	5
A_21_P0000865	Non-Codingoding	LOC100507584	NR_038989	ref|Homo sapiens uncharacterized LOC100507584 (LOC100507584), non-coding RNA [NR_038989]	chr6	0.128978	-0.385958	0.089433	-0.089433	-0.0642451	0.911584	-0.0261543	-1.40699	-1.193	-0.654747	-1.04476	-0.569012	1	4	-0.164176	-0.698118	-0.429786	-0.0409334	-0.760681	-0.513523	-0.434536	0	2
A_21_P0000867	Non-Codingoding	ZBTB20-AS1	NR_038993	ref|Homo sapiens ZBTB20 antisense RNA 1 (non-protein coding) (ZBTB20-AS1), non-coding RNA [NR_038993]	chr3	-0.722614	-0.00808763	0.203401	0.00808763	-0.129803	-0.225795	0.0217104	-1.36539	-1.07437	-0.401525	-1.23044	-0.712635	0	3	0.176248	0.323847	-0.781448	0.0698929	-1.05982	-1.2705	-0.42363	0	3
A_21_P0000869	Non-Codingoding	LOC100506229	NR_039975	ref|Homo sapiens uncharacterized LOC100506229 (LOC100506229), transcript variant 1, non-coding RNA [NR_039975]	chr4	-0.206522	0.278665	-0.375562	0.206522	-0.0242243	-0.0520039	-0.641889	-3.67376	-4.7626	-3.17881	-2.00208	-2.38519	0	5	0.316238	-0.0648747	0.0821123	-0.51227	-2.24893	-2.06917	-0.749483	0	2
A_21_P0000880	Non-Codingoding	SPAG5-AS1	NR_040012	ref|Homo sapiens SPAG5 antisense RNA 1 (non-protein coding) (SPAG5-AS1), non-coding RNA [NR_040012]	chr17	1.66561	-0.680119	0.680119	-1.69214	-0.00663125	0.197914	-0.520676	-2.92111	-2.79626	-3.56382	-1.52459	-1.85476	0	4	-1.21652	-1.4232	-1.12334	-0.583693	-3.04216	-2.65677	-1.67428	0	5
A_21_P0000885	Non-Codingoding	LOC284408	NR_040027	ref|Homo sapiens uncharacterized LOC284408 (LOC284408), transcript variant 1, non-coding RNA [NR_040027]	chr19	0.815551	0.132839	-0.132839	-0.43358	0.0954927	-0.0171626	0.100783	1.39789	1.10174	0.842036	0.979962	0.734207	4	0	0.464776	-0.870213	-0.577309	0.0202491	1.2458	-0.635059	-0.0586254	1	2
A_21_P0000886	Non-Codingoding	LOC100288122	NR_040031	ref|Homo sapiens uncharacterized LOC100288122 (LOC100288122), non-coding RNA [NR_040031]	chr18	-0.0963659	0.0963659	0.47439	-1.46128	-0.246723	-0.652481	-1.17022	-0.652715	-0.843192	-1.79497	-0.800983	-0.985761	0	6	-1.76807	-2.15292	-0.176752	-2.26867	-0.536522	-0.297093	-1.2	0	3
A_21_P0000891	Non-Codingoding	LOC100507495	NR_040047	ref|Homo sapiens uncharacterized LOC100507495 (LOC100507495), transcript variant 1, non-coding RNA [NR_040047]	chr20	-0.0176988	0.0233445	-0.00502396	0.00502396	0.00141144	0.157943	0.205006	-0.0584326	0.133024	-0.282746	0.537181	0.115329	0	0	0.0368238	-0.0183096	0.142725	-0.217471	-0.114916	-0.0292354	-0.0333972	0	0
A_21_P0000892	Non-Codingoding	LOC100507351	NR_040050	ref|Homo sapiens uncharacterized LOC100507351 (LOC100507351), non-coding RNA [NR_040050]	chr17	-0.710711	-0.100735	0.100735	0.187494	-0.130804	-1.0626	-0.959895	-0.768533	-0.739078	-1.30434	-1.13634	-0.99513	0	6	-0.852434	-1.21613	-0.283394	-0.942949	-0.546848	-0.499486	-0.72354	0	3
A_21_P0000893	Non-Codingoding	LOC100506686	NR_040051	ref|Homo sapiens uncharacterized LOC100506686 (LOC100506686), transcript variant 1, non-coding RNA [NR_040051]		-0.547133	0.290585	0.0917757	-0.0917757	-0.0641369	-0.102544	0.624328	0.0284226	0.533501	0.80179	0.54689	0.405398	2	0	0.62866	0.971204	-0.390024	0.002949	0.956227	-0.606485	0.260422	3	1
A_21_P0000898	Non-Codingoding	LOC100131234	NR_040073	ref|Homo sapiens familial acute myelogenous leukemia related factor (LOC100131234), non-coding RNA [NR_040073]	chr1	1.29875	0.302223	-0.302223	-1.11528	0.0458672	0.593712	0.129589	-0.0482504	-0.886863	-1.23153	-0.514283	-0.326271	0	2	-1.22602	-1.49711	0.375179	-0.771926	0.336029	0.463062	-0.386798	0	3
A_21_P0000902	Non-Codingoding	LOC100287559	NR_040107	ref|Homo sapiens uncharacterized LOC100287559 (LOC100287559), non-coding RNA [NR_040107]	chr15	-0.157237	0.157237	-0.488675	1.12019	0.157879	-0.748967	-0.955313	-2.34031	-2.45465	-2.52488	-2.24837	-1.87875	0	6	-0.627734	0.0231318	1.0352	0.902796	-0.461963	-1.67872	-0.134548	2	2
A_21_P0000908	Non-Codingoding	FLJ27354	NR_033981	ref|Homo sapiens uncharacterized LOC400761 (FLJ27354), non-coding RNA [NR_033981]	chr1	0.0710859	-0.0710859	1.10084	-1.25696	-0.0390308	-0.266241	0.484352	-1.51607	-1.41437	-1.41297	-0.265221	-0.731755	0	3	-0.57102	-1.54736	-0.812191	-0.807521	-0.929383	-1.11316	-0.96344	0	5
A_21_P0000910	Non-Codingoding	LOC284628	AK094692	linc|BROAD Institute lincRNA (XLOC_000019), lincRNA [TCONS_00000805]	chr1	0.363614	-0.167981	-0.609244	0.167981	-0.0614074	1.06344	0.377981	-0.811801	-0.76336	-0.248873	-0.667644	-0.175042	1	3	0.468881	-0.291571	-1.08965	0.349771	-0.91096	-0.912975	-0.397751	0	3
A_21_P0000919	Non-Codingoding	XLOC_000480	ENST00000435023	linc|BROAD Institute lincRNA (XLOC_000480), lincRNA [TCONS_00000059]	chr1	0.28893	-0.301511	0.13377	-0.13377	-0.0031451	0.32123	-0.21821	-1.09127	-1.02029	-0.414523	-1.06824	-0.581884	0	3	-0.0566311	-0.489748	-0.53503	-0.0615368	-0.924001	-0.631095	-0.449674	0	2
A_21_P0000921	Non-Codingoding	XLOC_000572	BC045735	tc|Q4BEG9_BURVI (Q4BEG9) PAS:GGDEF, partial (3%) [THC2603143]	chr1	-0.266011	0.266011	0.320483	-0.644002	-0.0808797	-0.355165	-0.541867	0.682598	0.210408	0.196358	-0.27902	-0.014448	1	0	-1.11265	-2.31004	-0.407194	-0.914217	0.197606	0.592374	-0.659021	0	3
A_21_P0000928	Non-Codingoding	LOC115110	AK021767	linc|BROAD Institute lincRNA (XLOC_000678), lincRNA [TCONS_00000075]	chr1	-0.429214	0.805055	0.429214	-0.434064	0.0927477	-0.0226796	-0.272991	-0.134628	-0.0809977	-0.653116	0.202423	-0.160331	0	1	-0.551253	-0.0726163	0.792139	-0.185554	0.264546	0.445417	0.115446	1	0
A_21_P0000935	Non-Codingoding	XLOC_001149	ENST00000427439	tc|Q71285_9HIV1 (Q71285) Envelope glycoprotein gp120 (Fragment), partial (14%) [THC2703569]	chr1	0.223833	-0.47583	-0.223833	0.658528	0.0456743	0.513067	-0.00783658	-1.03538	-0.720522	-1.2897	-1.56643	-0.684467	0	4	-0.426976	-1.04145	-0.493783	-0.360448	-1.0383	-1.06504	-0.737666	0	3
A_21_P0000941	Coding	SCNN1D	ENST00000379110	gb|Homo sapiens sodium channel, nonvoltage-gated 1, delta (SCNN1D), transcript variant 1, mRNA [NM_001130413]	chr1	0.435598	-0.0175707	0.0175707	-0.621097	-0.0463749	-0.270748	-0.693722	-0.883435	-0.561664	-1.31939	-0.61378	-0.72379	0	4	-1.15273	-1.66702	-0.610439	-1.34031	-0.682018	-0.639691	-1.01537	0	6
A_21_P0000944	Non-Codingoding	XLOC_000035	ENST00000420522	gb|BX111285 Soares_NFL_T_GBC_S1 Homo sapiens cDNA clone IMAGp998H053860, mRNA sequence [BX111285]	chr1	0.827569	-0.103772	0.103772	-1.37707	-0.137375	-0.702305	-1.58712	-1.5302	-1.41756	-2.19888	-1.63738	-1.51224	0	6	-1.71495	-2.7054	-0.584295	-2.1116	-1.07278	-1.05695	-1.541	0	5
A_21_P0000947	Non-Codingoding	XLOC_000044	ENST00000442636	gb|AGENCOURT_10396508 NIH_MGC_141 Homo sapiens cDNA clone IMAGE:6605580 5', mRNA sequence [BU566406]	chr1	-0.268608	0.810338	0.268608	-0.695406	0.0287328	0.854982	0.881664	0.19929	0.48767	0.155931	0.466007	0.507591	2	0	0.593461	0.538465	0.0566626	0.527932	0.703462	0.0206227	0.406768	1	0
A_21_P0000949	Non-Codingoding	XLOC_000053	ENST00000453135	linc|BROAD Institute lincRNA (XLOC_000053), lincRNA [TCONS_00000153]	chr1	0.357564	-0.00817657	0.00817657	-0.39025	-0.00817168	0.246643	-0.193973	-0.417033	1.45497	-1.01882	-1.02778	-0.159332	1	2	-0.719503	-1.21015	-0.395343	-0.814291	-0.546	-0.545535	-0.705137	0	3
A_21_P0000951	Non-Codingoding	XLOC_000063	ENST00000452795	linc|BROAD Institute lincRNA (XLOC_000063), lincRNA [TCONS_00000157]	chr1	1.022	0.0969109	-0.0969109	-0.662406	0.0898972	0.334909	0.351704	0.507923	0.690397	0.342404	-0.0210662	0.367712	1	0	-0.124208	-0.0199847	-0.652393	0.0857115	0.622284	-0.412445	-0.0835059	1	1
A_21_P0000954	Non-Codingoding	XLOC_000083	ENST00000435552	gb|BX094500 Soares_testis_NHT Homo sapiens cDNA clone IMAGp998I133522, mRNA sequence [BX094500]	chr1	1.43859	-0.0227296	0.0227296	-0.772017	0.166642	-0.00617242	-0.916364	-1.32476	-0.617475	-2.11488	-1.17597	-1.02594	0	5	-0.717195	-1.08017	-0.483004	-1.23771	-1.22385	-1.81514	-1.09284	0	5
A_21_P0000958	Non-Codingoding	XLOC_000101	ENST00000412797	tc|O66122_STRCO (O66122) CprB (A-factor receptor homolog), partial (8%) [THC2662019]	chr1	0.69797	-0.131182	0.131182	-0.391789	0.0765451	0.414368	-0.0382156	-0.619488	-1.1758	-1.16614	0.589922	-0.332559	0	3	-0.788369	-0.262549	0.30013	-0.377217	-0.316017	-0.800003	-0.374004	0	2
A_21_P0000960	Non-Codingoding	XLOC_000107	ENST00000443579	linc|BROAD Institute lincRNA (XLOC_000107), lincRNA [TCONS_00000171]	chr1	-0.194743	0.228637	0.194743	-0.437167	-0.0521325	-0.215432	-0.343793	0.0759578	0.335423	-0.716419	-0.849327	-0.285598	0	2	-0.557756	-1.43062	-0.0701175	-0.636575	0.042366	-0.184934	-0.47294	0	2
A_21_P0000993	Non-Codingoding	XLOC_000292	ENST00000432395	linc|BROAD Institute lincRNA (XLOC_000292), lincRNA [TCONS_00000245]	chr1	-0.0271404	0.0271404	-1.94894	0.185	-0.440984	-0.687417	0.261376	-0.191594	-0.134659	-0.29237	0.00613809	-0.173088	0	1	-0.377198	-0.35353	-0.711123	-2.32788	-0.951958	-0.0928757	-0.802428	0	3
A_21_P0000999	Non-Codingoding	XLOC_000337	ENST00000436416	gb|602595345F1 NIH_MGC_79 Homo sapiens cDNA clone IMAGE:4724458 5', mRNA sequence [BG573540]	chr1	0.309597	-0.126096	0.126096	-0.297872	0.00293135	0.147217	-1.50642	0.127532	-0.392789	0.447662	-0.86436	-0.340194	0	2	-0.713368	-0.23577	-0.457438	-0.671482	-0.288764	-0.540573	-0.484566	0	2
A_21_P0001036	Non-Codingoding	XLOC_000497	ENST00000458683	linc|BROAD Institute lincRNA (XLOC_000497), lincRNA [TCONS_00000350]	chr1	0.888778	-0.0112529	0.0112529	-1.23928	-0.087625	-0.140678	-1.22102	-1.30557	-0.864216	-2.08004	-1.3528	-1.16072	0	5	-1.49263	-2.08311	-0.703145	-1.83279	-1.24311	-1.02896	-1.39729	0	6
A_21_P0001066	Non-Codingoding	LOC100506161	XR_110838	ref|PREDICTED: Homo sapiens hypothetical LOC100506161 (LOC100506161), miscRNA [XR_110838]	chr1	1.25596	0.0593252	-0.0593252	-0.847908	0.102013	0.284801	-1.34547	-1.05119	-0.273841	-1.60622	-0.68497	-0.779481	0	4	-1.77111	-1.13588	-0.735771	-2.11759	-0.774805	-1.70129	-1.37274	0	6
A_21_P0001077	Non-Codingoding	XLOC_000624	TCONS_00000421	linc|BROAD Institute lincRNA (XLOC_000624), lincRNA [TCONS_00000421]	chr1	0.123986	-0.123986	0.540729	-1.15134	-0.152653	0.771231	-1.06712	-1.36426	-1.63486	-2.264	-1.05186	-1.10181	1	5	-1.18962	-1.7166	-0.0275719	-1.33739	-0.585284	0.335771	-0.753449	0	3
A_21_P0001080	Non-Codingoding	XLOC_000627	ENST00000423963	gb|RST8688 Athersys RAGE Library Homo sapiens cDNA, mRNA sequence [BG189643]	chr1	1.30087	-0.0178251	0.0178251	-0.0348711	0.316499	1.62976	0.870931	-0.295479	-1.06424	-0.503181	-0.442814	0.0324962	2	1	-1.57508	-1.33277	-0.965359	-0.933229	-0.710665	2.14144	-0.562611	1	5
A_21_P0001092	Non-Codingoding	XLOC_000682	ENST00000453118	tc|Q95UR9_SCHAM (Q95UR9) Transcription factor hunchback (Fragment), partial (4%) [THC2479499]	chr1	0.827529	0.112488	-0.112488	-0.22402	0.150877	0.651762	-0.499953	-2.02396	-1.99268	-1.60188	-1.73542	-1.20035	1	4	-0.883361	-0.925747	-0.958735	-0.153516	-1.84911	-0.766757	-0.922871	0	5
A_21_P0001096	Non-Codingoding	XLOC_000691	ENST00000442889	tc|Q4TC70_TETNG (Q4TC70) Chromosome undetermined SCAF7048, whole genome shotgun sequence, partial (7%) [THC2671532]	chr1	-1.18224	0.193269	0.473555	-0.193269	-0.177172	0.159217	0.050535	0.137536	-0.163018	-0.0197084	-0.782913	-0.103058	0	1	0.611568	0.382998	0.161162	0.00232863	0.183163	-0.628309	0.118819	1	1
A_21_P0001100	Non-Codingoding	XLOC_000707	ENST00000441809	linc|BROAD Institute lincRNA (XLOC_000707), lincRNA [TCONS_00000470]	chr1	-0.106997	0.186679	0.106997	-0.239966	-0.0133218	-0.515787	0.0641627	-0.33664	0.527781	0.466961	0.600904	0.134563	1	0	0.27254	0.770995	-0.352708	0.0612903	0.476625	0.263481	0.248704	1	0
A_21_P0001107	Non-Codingoding	XLOC_000738	CR596092	gb|full-length cDNA clone CS0DL007YF06 of B cells (Ramos cell line) Cot 25-normalized of Homo sapiens (human) [CR596092]	chr1	-0.383376	0.383376	0.397157	-1.3251	-0.231985	-0.417691	-0.811056	-0.330317	-0.306189	-1.58067	-0.103939	-0.591644	0	2	-0.915731	-1.60321	-0.176105	-1.08865	-0.186519	0.00535083	-0.660812	0	3
A_21_P0001112	Non-Codingoding	XLOC_000762	ENST00000418471	linc|BROAD Institute lincRNA (XLOC_000762), lincRNA [TCONS_00000493]	chr1	1.45536	-0.223683	0.223683	-0.479316	0.24401	0.567781	-0.456273	-0.44911	-0.476807	-1.15886	-1.15475	-0.521338	0	2	-0.755919	-1.08933	-0.179183	-0.516285	-0.791904	-0.804577	-0.689534	0	4
A_21_P0001114	Non-Codingoding	XLOC_000765	ENST00000422638	linc|BROAD Institute lincRNA (XLOC_000765), lincRNA [TCONS_00000495]	chr1	0.172678	0.100746	-0.100746	-1.35562	-0.295735	-0.342317	-0.811287	-0.140168	-0.589605	-1.46893	-0.538895	-0.648533	0	2	-1.37913	-1.57577	0.130278	-1.16341	-0.628708	-0.620717	-0.872909	0	5
A_21_P0001120	Non-Codingoding	XLOC_000776	ENST00000448134	gb|603042038F1 NIH_MGC_116 Homo sapiens cDNA clone IMAGE:5182593 5', mRNA sequence [BI517791]	chr1	0.246495	0.185383	-0.185383	-0.522135	-0.0689101	-0.212196	-0.534817	-1.0025	-1.38116	-0.857901	-1.44106	-0.904939	0	4	-0.845882	-1.17343	-0.658746	-0.263661	-0.567131	0.0520047	-0.576141	0	3
A_21_P0001139	Coding	PKP4	AK128720	tc|Q8IV82_HUMAN (Q8IV82) JAK1 protein (Fragment), partial (36%) [THC2515540]	chr2	-0.465596	0.644535	0.465596	-0.986722	-0.0855467	-0.0969152	-0.601135	-1.254	-1.61813	-1.32878	-1.95795	-1.14282	0	5	-0.932649	-1.0815	-0.167266	-0.656818	-0.846638	-0.289431	-0.662383	0	4
A_21_P0001142	Non-Codingoding	XLOC_000872	ENST00000433521	linc|BROAD Institute lincRNA (XLOC_000872), lincRNA [TCONS_00000549]	chr1	0.057776	-0.254723	-0.057776	2.04535	0.447658	-0.12406	0.306906	-1.47086	-0.950069	-1.10624	-1.71708	-0.843568	0	4	0.33253	0.0740309	-0.880192	0.286876	-1.29935	-1.41777	-0.483978	0	3
A_21_P0001146	Non-Codingoding	XLOC_000884	ENST00000420549	linc|BROAD Institute lincRNA (XLOC_000884), lincRNA [TCONS_00000554]	chr1	-0.350455	0.488258	0.350455	-1.69349	-0.301309	-0.714001	-1.52224	-0.702041	-1.30111	-2.73651	-0.632703	-1.2681	0	6	-2.14447	-2.06971	-0.0758171	-1.78854	-1.2459	-0.391389	-1.28597	0	4
A_21_P0001152	Non-Codingoding	XLOC_000918	ENST00000436200	linc|BROAD Institute lincRNA (XLOC_000918), lincRNA [TCONS_00000566]	chr1	0.0283413	-0.344604	-0.0283413	0.0667877	-0.0694542	0.984759	0.198988	-1.0822	-0.629068	0.210649	-0.726826	-0.17395	1	3	0.170564	-0.221413	-0.512042	0.32483	-0.730222	-0.262335	-0.205103	0	1
A_21_P0001153	Non-Codingoding	LOC100131564	NR_034089	ref|Homo sapiens uncharacterized LOC100131564 (LOC100131564), non-coding RNA [NR_034089]	chr1	0.0460982	0.649772	-0.0460982	-0.555337	0.0236087	0.334085	0.145771	1.03208	0.287359	0.898011	0.999384	0.616115	3	0	0.67799	-0.00422907	0.266417	0.0882802	0.156271	-0.0179567	0.194462	1	0
A_21_P0001171	Non-Codingoding	XLOC_000983	ENST00000457719	linc|BROAD Institute lincRNA (XLOC_000983), lincRNA [TCONS_00000620]	chr1	0.200762	0.334461	-0.692357	-0.200762	-0.089474	0.505559	-0.275004	-1.73592	-0.923034	-1.1998	-1.17279	-0.800166	0	4	-0.183268	-0.471327	-1.19046	-0.228673	-0.934997	-0.999312	-0.668006	0	3
A_21_P0001177	Non-Codingoding	XLOC_001011	AB042556	Unknown	chr1	0.601923	0.155058	-0.155058	-0.405674	0.0490622	1.42898	-0.417967	-2.73227	-2.85785	-2.4258	-2.19056	-1.53258	1	4	0.437866	-1.4633	0.302989	0.647851	-2.0994	-2.65353	-0.804587	1	3
A_21_P0001178	Non-Codingoding	XLOC_001023	AK124918	linc|BROAD Institute lincRNA (XLOC_001023), lincRNA [TCONS_00000640]	chr1	-0.88793	0.190026	0.383713	-0.190026	-0.126054	-0.535174	0.246044	-0.330978	-1.49733	-0.689168	-0.904808	-0.61857	0	3	-0.53294	-0.433869	-0.506093	-0.6058	-0.271175	-0.267972	-0.436308	0	1
A_21_P0001181	Non-Codingoding	XLOC_001047	ENST00000441272	gb|Homo sapiens mRNA; cDNA DKFZp686H2131 (from clone DKFZp686H2131) [BX647756]	chr1	-0.0113485	0.0293496	0.0113485	-0.354317	-0.081242	0.385091	-0.907735	-0.619776	1.35112	-1.52446	-0.780952	-0.349452	1	4	-0.831669	-1.47498	-0.321265	-1.09608	-0.892467	-0.371201	-0.831276	0	4
A_21_P0001197	Non-Codingoding	XLOC_001098	ENST00000412357	gb|BX116190 Soares fetal liver spleen 1NFLS Homo sapiens cDNA clone IMAGp998N05114, mRNA sequence [BX116190]	chr1	-0.392974	0.392974	0.591448	-0.530309	0.0152845	0.421569	-0.540189	-0.340442	-0.607675	-1.48008	-0.339864	-0.481113	0	2	-0.818794	-1.62169	0.342532	-0.504877	-0.316771	-0.0222342	-0.490306	0	2
A_21_P0001198	Non-Codingoding	XLOC_001099	ENST00000426575	linc|BROAD Institute lincRNA (XLOC_001099), lincRNA [TCONS_00000691]	chr1	-0.485252	0.104466	0.298449	-0.104466	-0.0467008	-1.09897	0.251358	0.595516	0.15614	0.393683	0.0253038	0.0538386	0	1	-0.154081	0.463752	0.557838	-0.10458	1.34183	0.757805	0.477093	2	0
A_21_P0001225	Non-Codingoding	XLOC_001214	ENST00000433576	tc|ALU8_HUMAN (P39195) Alu subfamily SX sequence contamination warning entry, partial (7%) [THC2773498]	chr1	0.66986	-0.417851	-0.893582	0.417851	-0.0559306	1.30689	-0.54931	-2.27979	-3.45302	-2.65849	-1.82623	-1.57666	1	4	-0.219265	-1.06849	-0.697819	-0.634185	-2.29474	-0.843217	-0.959621	0	5
A_21_P0001238	Non-Codingoding	XLOC_001257	ENST00000450783	Unknown	chr1	1.06429	-0.0310965	0.0310965	-0.167426	0.224215	0.617541	-0.108442	-0.39319	-0.373108	0.00809383	-0.951966	-0.200179	1	1	-0.567583	-0.0633545	-0.137282	-0.0631995	-0.44867	0.121326	-0.193127	0	0
A_21_P0001239	Non-Codingoding	XLOC_001257	ENST00000450783	Unknown	chr1	0.865584	-0.0323601	0.0323601	-0.267619	0.149491	0.657937	-0.0490451	-0.443444	-0.537541	-0.117679	-0.786036	-0.212635	1	1	-0.768939	-0.279685	-0.236691	-0.158543	-0.528751	0.127317	-0.307548	0	1
A_21_P0001240	Non-Codingoding	XLOC_001257	ENST00000425412	linc|BROAD Institute lincRNA (XLOC_001257), lincRNA [TCONS_00000760]	chr1	1.57104	-0.100915	0.100915	-0.244311	0.331683	0.886786	-0.516468	-1.17842	-1.2543	-0.907048	-1.37542	-0.724146	1	4	0.0774477	-0.427237	-0.253996	0.0822508	-1.22995	-0.445277	-0.366127	0	1
A_21_P0001244	Non-Codingoding	XLOC_001265	ENST00000451766	tc|Q2AB94_MONDO (Q2AB94) Bitter taste receptor, partial (6%) [THC2684977]	chr1	0.69583	-0.489376	0.201706	-0.201706	0.0516136	1.05126	0.376081	-2.04346	-2.99625	-2.48222	-1.11962	-1.20237	1	4	-1.20453	-1.68539	-0.689861	-1.26608	-1.16572	-0.979141	-1.16512	0	6
A_21_P0001245	Non-Codingoding	XLOC_001265	ENST00000451766	Unknown	chr1	0.437696	-0.641331	0.141199	-0.141199	-0.0509088	0.903786	0.361589	-2.00838	-3.20241	-2.57338	-1.25881	-1.29627	1	4	-1.33252	-1.84862	-0.80514	-1.42622	-1.25605	-0.987291	-1.27597	0	6
A_21_P0001246	Non-Codingoding	XLOC_001265	ENST00000458044	tc|Q2AB94_MONDO (Q2AB94) Bitter taste receptor, partial (6%) [THC2684977]	chr1	-0.171372	-0.354486	0.171372	0.185821	-0.0421665	0.011147	0.233679	-1.41839	-1.508	-0.886886	-1.32067	-0.814852	0	4	-0.0508103	0.0658407	-0.874154	-0.342707	-1.1205	-0.969233	-0.548595	0	3
A_21_P0001249	Non-Codingoding	XLOC_001287	ENST00000441338	gb|CR743846 NCI_CGAP_Co8 Homo sapiens cDNA clone IMAGp971M0781 ; IMAGE:1874535 5', mRNA sequence [CR743846]	chr1	0.487589	-0.487589	1.00226	-0.538876	0.115845	-0.357712	-0.633996	-1.69533	-1.43146	-0.688022	-1.82135	-1.10464	0	5	-0.712226	0.244751	-1.19563	-0.580659	0.825581	-1.5264	-0.490765	1	3
A_21_P0001250	Non-Codingoding	XLOC_000010	TCONS_00000796	linc|BROAD Institute lincRNA (XLOC_000010), lincRNA [TCONS_00000796]	chr1	0.167034	-0.0632141	0.0632141	-0.998227	-0.207798	-0.09568	-0.679508	-0.965563	0.310248	-1.22749	-1.10172	-0.626619	0	4	-1.04065	-1.42397	-0.516138	-1.17502	-0.734526	-0.313659	-0.867327	0	4
A_21_P0001252	Non-Codingoding	XLOC_000017	TCONS_00000801	linc|BROAD Institute lincRNA (XLOC_000017), lincRNA [TCONS_00000801]	chr1	0.484925	0.0749309	-0.32981	-0.0749309	0.0387787	0.560586	-0.273782	-1.27278	-0.812544	-0.76658	-1.23158	-0.63278	0	4	-0.224917	-0.669006	-0.688928	-0.197071	-0.730366	-0.522883	-0.505528	0	3
A_21_P0001254	Non-Codingoding	XLOC_000019	TCONS_00000804	linc|BROAD Institute lincRNA (XLOC_000019), lincRNA [TCONS_00000804]	chr1	-0.333768	0.215638	0.0443192	-0.0443192	-0.0295324	-0.119126	-0.156633	-0.298072	-0.637456	-0.668323	-0.983791	-0.477233	0	3	0.382294	0.837788	0.289205	-0.126518	-0.4951	0.0554409	0.157185	1	0
A_21_P0001273	Non-Codingoding	XLOC_000101	THC2662019	tc|O66122_STRCO (O66122) CprB (A-factor receptor homolog), partial (8%) [THC2662019]	chr1	-0.00100946	0.00100946	0.00460339	-0.77988	-0.193819	0.27554	-0.738444	-0.836968	-1.50229	-1.64343	-0.402025	-0.807936	0	4	-1.06381	-0.66634	-0.00892162	-0.834151	-0.83409	-1.11877	-0.754347	0	5
A_21_P0001284	Non-Codingoding	XLOC_000144	TCONS_00000891	linc|BROAD Institute lincRNA (XLOC_000144), lincRNA [TCONS_00000891]	chr1	2.02542	0.0457511	-0.0457511	-0.121225	0.476048	0.798212	-0.806381	-2.04197	-1.29775	-2.21921	-3.13897	-1.45101	1	5	-1.33464	-1.13473	-0.868182	-1.52842	-1.47029	-2.1875	-1.42063	0	6
A_21_P0001291	Non-Codingoding	XLOC_000175	TCONS_00000930	linc|BROAD Institute lincRNA (XLOC_000175), lincRNA [TCONS_00000930]	chr1	0.548961	-0.0245485	0.0245485	-0.295736	0.0633063	-0.396996	-0.851771	-0.827071	-0.809496	-1.36256	-0.577867	-0.804294	0	4	-0.629489	-1.09495	-0.179601	-1.01232	-0.63198	-0.616243	-0.694097	0	5
A_21_P0001299	Non-Codingoding	XLOC_000202	TCONS_00000947	linc|BROAD Institute lincRNA (XLOC_000202), lincRNA [TCONS_00000947]	chr1	0.0770493	-0.0770493	0.502714	-0.347473	0.0388103	-0.0287902	-0.988309	-0.924365	-0.917291	-0.926138	-1.46438	-0.874879	0	5	-0.767301	-1.07221	0.0754657	-0.620373	-0.844851	0.0210414	-0.534704	0	4
A_21_P0001300	Non-Codingoding	XLOC_000205	TCONS_00000949	linc|BROAD Institute lincRNA (XLOC_000205), lincRNA [TCONS_00000949]	chr1	1.05772	-0.288825	0.288825	-1.03247	0.00631143	0.682491	-0.825179	-0.776246	-1.10908	-1.6643	-2.09835	-0.965111	1	5	-1.13615	-1.27	-0.640623	-1.05082	-1.10444	-1.69363	-1.14928	0	6
A_21_P0001317	Non-Codingoding	XLOC_000247	TCONS_00000976	linc|BROAD Institute lincRNA (XLOC_000247), lincRNA [TCONS_00000976]	chr1	-0.0893521	0.388016	0.0893521	-1.13989	-0.18797	-0.55253	-1.33763	-0.544836	3.95775e-05	-1.77132	-0.565114	-0.795231	0	2	-1.46932	-1.30321	-0.0768309	-1.018	-0.668488	-0.564903	-0.850124	0	4
A_21_P0001320	Non-Codingoding	XLOC_000255	TCONS_00000984	linc|BROAD Institute lincRNA (XLOC_000255), lincRNA [TCONS_00000984]	chr1	1.29252	-0.216387	0.216387	-0.962277	0.082562	0.0666141	-0.868895	-1.29058	-1.39583	-1.88226	-1.52122	-1.1487	0	5	-1.04183	-1.07487	-1.24256	-1.38928	-0.786254	-1.28978	-1.13743	0	6
A_21_P0001337	Non-Codingoding	XLOC_000291	TCONS_00001024	linc|BROAD Institute lincRNA (XLOC_000291), lincRNA [TCONS_00001024]	chr1	-0.378297	0.486758	0.378297	-1.09041	-0.150914	-0.779538	-0.992286	-0.343608	-0.327674	-1.5788	0.0344963	-0.664568	0	3	-0.717257	-1.86327	-0.0326428	-0.782745	-0.187365	-0.251325	-0.6391	0	3
A_21_P0001338	Non-Codingoding	XLOC_000293	BX108687	gb|BX108687 NCI_CGAP_Lu5 Homo sapiens cDNA clone IMAGp998I184654, mRNA sequence [BX108687]	chr1	-0.0148923	0.25601	0.0148923	-0.770092	-0.12852	-0.157043	-1.02855	-0.718868	-0.511464	-1.33236	-0.66867	-0.73616	0	4	-1.21878	-0.941638	0.289081	-0.909333	-0.121365	-0.0532534	-0.492549	0	3
A_21_P0001360	Non-Codingoding	XLOC_000329	TCONS_00001086	linc|BROAD Institute lincRNA (XLOC_000329), lincRNA [TCONS_00001086]	chr1	0.692996	0.0818648	-0.632544	-0.0818648	0.0151128	0.7825	-0.462384	-1.37963	-0.684295	-0.843504	-0.974808	-0.593687	1	4	-0.842216	-0.820744	-0.573643	-0.680834	-1.05003	-0.189682	-0.692859	0	4
A_21_P0001361	Non-Codingoding	XLOC_000332	TCONS_00001088	linc|BROAD Institute lincRNA (XLOC_000332), lincRNA [TCONS_00001088]	chr1	-0.0244079	0.0244079	0.17094	-0.260177	-0.0223093	0.185528	-0.119335	-0.220446	-0.418805	-0.328827	-1.24738	-0.358211	0	1	-0.840543	-1.23199	-0.250643	-0.217056	-1.0083	-0.536398	-0.680821	0	3
A_21_P0001364	Non-Codingoding	XLOC_000346	CR738423	gb|CR738423 Soares_testis_NHT Homo sapiens cDNA clone IMAGp971E0466 ; IMAGE:1621185 5', mRNA sequence [CR738423]	chr1	-0.190692	0.190692	0.278369	-0.870691	-0.14808	-0.101868	-0.979095	-0.519234	-0.464607	-1.36066	-0.654973	-0.680072	0	3	-0.9803	-1.10962	0.110501	-0.959868	-0.0688572	0.0512762	-0.492812	0	3
A_21_P0001374	Coding	NBPF15	ENST00000464336	tc|ALU1_HUMAN (P39188) Alu subfamily J sequence contamination warning entry, partial (7%) [THC2533320]	chr1	-0.0807576	0.0807576	-0.696695	0.175924	-0.130193	0.398358	0.578018	-0.304691	-0.44014	-0.642953	0.393267	-0.00302346	0	1	0.277222	-0.305264	0.216273	0.726861	-0.271894	0.117378	0.126763	1	0
A_21_P0001404	Non-Codingoding	XLOC_000511	TCONS_00001232	linc|BROAD Institute lincRNA (XLOC_000511), lincRNA [TCONS_00001232]	chr1	-0.147347	0.194981	0.109761	-0.109761	0.0119086	1.82758	-0.869993	-0.7119	-0.670174	-1.2311	-0.360327	-0.335986	1	4	-1.39226	-1.39868	-0.347303	-1.11084	-0.545777	-0.290961	-0.847637	0	3
A_21_P0001407	Non-Codingoding	XLOC_000535	TCONS_00001250	linc|BROAD Institute lincRNA (XLOC_000535), lincRNA [TCONS_00001250]	chr1	-0.563738	0.824913	0.563738	-1.36359	-0.134668	-0.550074	-1.53473	-0.432	-0.271977	-2.42818	-0.459966	-0.946154	0	2	-1.27499	-2.11438	0.603537	-1.01491	-0.127672	0.106179	-0.637039	1	3
A_21_P0001410	Non-Codingoding	XLOC_000542	THC2751075	tc|Q4T6U1_TETNG (Q4T6U1) Chromosome 21 SCAF8611, whole genome shotgun sequence, partial (4%) [THC2751075]	chr1	0.54617	-0.0800467	0.0800467	-1.0537	-0.126882	-0.798947	-1.89485	-2.77168	-1.90745	-3.26935	-2.83431	-2.2461	0	6	-1.55366	-2.78568	-1.61833	-2.15281	-1.26936	-2.46163	-1.97358	0	6
A_21_P0001418	Non-Codingoding	XLOC_000555	TCONS_00001268	linc|BROAD Institute lincRNA (XLOC_000555), lincRNA [TCONS_00001268]	chr1	-0.0392661	-0.520767	0.408757	0.0392661	-0.0280024	-0.248792	-1.07919	-3.23781	-3.30213	-3.40444	-3.10208	-2.39574	0	5	-1.00105	-1.19639	-0.329842	0.215718	-1.93339	-1.87589	-1.02014	0	4
A_21_P0001426	Non-Codingoding	XLOC_000578	TCONS_00001294	linc|BROAD Institute lincRNA (XLOC_000578), lincRNA [TCONS_00001294]	chr1	0.689926	0.173777	-0.173777	-1.5561	-0.216545	-0.47456	-1.08466	-2.10359	-1.32458	-2.14362	-2.44955	-1.59676	0	5	-1.27007	-1.26757	-1.36777	-1.38822	-1.71415	-1.29684	-1.38411	0	6
A_21_P0001428	Non-Codingoding	XLOC_000585	TCONS_00001304	linc|BROAD Institute lincRNA (XLOC_000585), lincRNA [TCONS_00001304]	chr1	-0.448749	0.364926	0.282785	-0.282785	-0.0209559	-0.418525	-0.648127	0.0456464	-0.184666	-0.895587	0.129015	-0.328707	0	2	-0.669768	-1.45112	-0.626617	-0.964689	0.137189	-0.988203	-0.760535	0	5
A_21_P0001457	Non-Codingoding	XLOC_000676	ENST00000449154	gb|zt79d07.r1 Soares_testis_NHT Homo sapiens cDNA clone IMAGE:728557 5', mRNA sequence [AA397625]	chr1	0.044208	-0.159342	-0.00500631	0.00500631	-0.0287836	0.555408	0.246425	-0.731804	-0.415485	-0.172589	-0.460136	-0.16303	0	1	-0.187085	-1.13504	0.011867	-0.396988	-0.214988	0.149713	-0.29542	0	1
A_21_P0001467	Non-Codingoding	XLOC_000704	TCONS_00001389	linc|BROAD Institute lincRNA (XLOC_000704), lincRNA [TCONS_00001389]	chr1	0.0710921	-0.0710921	0.120686	-0.339305	-0.0546548	-0.348825	-0.479052	-1.08783	-0.670423	-0.874668	-1.12472	-0.764252	0	4	-0.268144	-0.765923	-0.53107	-0.457227	-0.854212	-0.879004	-0.62593	0	3
A_21_P0001469	Non-Codingoding	XLOC_000711	TCONS_00001393	linc|BROAD Institute lincRNA (XLOC_000711), lincRNA [TCONS_00001393]	chr1	0.774258	0.0783639	-0.0783641	-0.882908	-0.0271626	-0.0929215	-0.972949	-0.813964	-0.995072	-1.56453	-0.670596	-0.851673	0	5	-1.24123	-2.07249	-0.218389	-1.62903	0.0827651	-0.425167	-0.917256	0	3
A_21_P0001470	Non-Codingoding	XLOC_000712	TCONS_00001395	linc|BROAD Institute lincRNA (XLOC_000712), lincRNA [TCONS_00001395]	chr1	0.712527	-0.376131	0.376131	-1.04399	-0.0828661	1.66765	-1.55324	-2.19107	-2.19041	-2.42145	-1.73145	-1.40333	1	5	-0.677185	-1.39924	-0.645491	1.13318	-1.75199	-1.77955	-0.85338	1	5
A_21_P0001471	Non-Codingoding	XLOC_000721	TCONS_00001406	linc|BROAD Institute lincRNA (XLOC_000721), lincRNA [TCONS_00001406]	chr1	0.0613754	-0.0613754	0.56029	-0.0946462	0.116411	0.679852	-0.246609	-0.227441	-0.168941	-0.617308	0.0468996	-0.0889246	1	1	-0.798318	-0.913046	0.156316	0.310375	-0.299692	-0.223222	-0.294598	0	2
A_21_P0001480	Non-Codingoding	XLOC_000743	THC2655527	linc|BROAD Institute lincRNA (XLOC_000743), lincRNA [TCONS_00001427]	chr1	0.228734	0.0010519	-0.0010519	-0.139292	0.0223604	0.641219	0.610678	0.398289	0.768117	-0.0231185	2.44725	0.807073	4	0	-1.44476	-0.843472	-0.739932	-0.328062	0.472636	-0.176058	-0.509942	0	3
A_21_P0001481	Non-Codingoding	LOC100506985	XR_108375	ref|PREDICTED: Homo sapiens hypothetical LOC100506985, transcript variant 2 (LOC100506985), miscRNA [XR_108375]	chr1	0.233468	0.348474	-0.233467	-1.08019	-0.18293	0.0549057	-0.135641	0.718805	1.12737	0.231915	1.9598	0.659526	3	0	-0.567892	-0.92631	-0.325722	-0.645218	0.552668	0.534773	-0.229617	0	2
A_21_P0001483	Non-Codingoding	XLOC_000751	TCONS_00001436	linc|BROAD Institute lincRNA (XLOC_000751), lincRNA [TCONS_00001436]	chr1	0.934461	-0.201414	0.201414	-1.10958	-0.0437808	-0.225895	-1.60243	-1.67768	-1.54919	-3.22203	-2.06917	-1.7244	0	5	-2.04772	-2.23508	-0.767236	-2.39371	-1.25331	-1.3893	-1.68106	0	6
A_21_P0001496	Non-Codingoding	XLOC_000819	TCONS_00001483	linc|BROAD Institute lincRNA (XLOC_000819), lincRNA [TCONS_00001483]	chr1	1.46498	-0.0969014	-0.16899	0.0969014	0.323996	1.48413	-0.23876	-1.53555	-1.36052	-0.192518	-1.34088	-0.530684	1	3	0.0490971	-0.228781	-0.203636	0.260378	-1.35279	-0.954067	-0.404966	0	2
A_21_P0001498	Non-Codingoding	XLOC_000822	ENST00000420876	tc|Q3BCG3_9ARAC (Q3BCG3) Tubuliform spidroin (Fragment), partial (5%) [THC2721785]	chr1	0.406459	0.103522	-0.103522	-1.64495	-0.309624	-0.564948	-1.30104	-1.0393	-0.90312	-2.07254	-1.12793	-1.16814	0	5	-1.33367	-2.04467	-0.413123	-1.05753	-1.02703	-0.787268	-1.11055	0	5
A_21_P0001518	Non-Codingoding	XLOC_000868	TCONS_00001523	linc|BROAD Institute lincRNA (XLOC_000868), lincRNA [TCONS_00001523]	chr1	0.0208719	-0.0208719	-0.506788	0.0539567	-0.113208	0.576166	-0.318365	-1.45695	-1.25564	0.0851252	-1.51847	-0.648022	0	3	-0.0253427	-0.404186	-0.98822	-0.319585	-1.03434	-0.498427	-0.545016	0	2
A_21_P0001537	Non-Codingoding	FLJ27354	NR_033981	ref|Homo sapiens uncharacterized LOC400761 (FLJ27354), non-coding RNA [NR_033981]	chr1	0.0377369	-0.103337	0.441776	-0.0377369	0.0846097	0.227505	0.536876	0.179143	0.296584	0.339676	0.29944	0.313204	0	0	-0.0238876	0.054419	0.125577	-0.355721	0.390721	-0.00662756	0.030747	0	0
A_21_P0001549	Non-Codingoding	LOC100131564	NR_034089	ref|Homo sapiens uncharacterized LOC100131564 (LOC100131564), non-coding RNA [NR_034089]	chr1	0.302615	0.376011	-0.595711	-0.302615	-0.054925	0.997042	0.735614	1.27967	-0.0754273	0.840893	0.829504	0.767882	5	0	1.11738	0.304163	0.38046	0.755365	0.0409906	0.123951	0.453717	2	0
A_21_P0001550	Non-Codingoding	LOC100131564	NR_034089	ref|Homo sapiens uncharacterized LOC100131564 (LOC100131564), non-coding RNA [NR_034089]	chr1	0.0868952	0.351265	-0.0868952	-0.779943	-0.107169	1.03273	0.117317	0.704141	0.597542	0.166199	1.40598	0.670652	3	0	0.0459106	-0.190268	0.373304	-0.154618	0.219937	0.472368	0.127772	0	0
A_21_P0001579	Non-Codingoding	XLOC_001013	TCONS_00001675	linc|BROAD Institute lincRNA (XLOC_001013), lincRNA [TCONS_00001675]	chr1	0.195206	-0.199851	1.05549	-0.195206	0.213909	-0.298039	-0.924449	-3.65194	-1.30508	-1.40101	-2.36917	-1.65828	0	5	-0.415906	-1.03532	-1.98748	-0.367471	-1.47915	-1.81355	-1.18315	0	4
A_21_P0001592	Non-Codingoding	XLOC_001066	TCONS_00001706	linc|BROAD Institute lincRNA (XLOC_001066), lincRNA [TCONS_00001706]	chr1	1.32736	0.0791333	-0.0791333	-0.455045	0.21808	1.40287	-0.781596	-1.23987	-1.62472	-2.39745	-1.07226	-0.952169	1	5	-0.219323	-0.872584	0.0110166	-0.701121	-1.08387	-0.414719	-0.546767	0	3
A_21_P0001610	Non-Codingoding	XLOC_001160	TCONS_00001775	linc|BROAD Institute lincRNA (XLOC_001160), lincRNA [TCONS_00001775]	chr1	1.13928	-0.337588	0.234459	-0.234459	0.200423	-0.127311	-0.640316	-1.22885	-0.624836	-0.878985	-0.78054	-0.713473	0	5	-0.59147	-0.924471	-0.499375	-0.82599	-1.00794	-0.843787	-0.782173	0	4
A_21_P0001616	Non-Codingoding	XLOC_001188	TCONS_00001799	linc|BROAD Institute lincRNA (XLOC_001188), lincRNA [TCONS_00001799]	chr1	0.443232	0.438479	-0.438479	-1.8367	-0.348368	0.429193	-1.35837	-1.8685	0.325503	-2.10138	-1.39838	-0.995321	0	4	-2.11068	-1.83794	-0.901852	-1.77758	-1.55039	-1.10169	-1.54669	0	6
A_21_P0001618	Non-Codingoding	XLOC_001194	TCONS_00001807	linc|BROAD Institute lincRNA (XLOC_001194), lincRNA [TCONS_00001807]	chr1	0.768363	-0.0676429	0.0676429	-1.53076	-0.190599	-0.131444	-1.54129	-1.99875	-1.54612	-2.8522	-2.38216	-1.742	0	5	-1.68667	-2.40871	-1.08936	-2.07006	-1.18776	-1.43894	-1.64692	0	6
A_21_P0001619	Non-Codingoding	XLOC_001195	THC2630478	linc|BROAD Institute lincRNA (XLOC_001195), lincRNA [TCONS_00001810]	chr1	0.253926	-0.348157	-0.253926	0.355448	0.00182271	1.54613	1.10631	-1.33457	-1.65113	-1.15209	-0.545383	-0.338455	2	3	-0.305238	-1.20124	-0.0251942	-1.25491	-0.795989	-0.108944	-0.615253	0	3
A_21_P0001639	Non-Codingoding	XLOC_001246	TCONS_00001856	linc|BROAD Institute lincRNA (XLOC_001246), lincRNA [TCONS_00001856]	chr1	-0.257807	0.257807	0.705304	-1.15875	-0.113361	0.339649	0.300392	-0.312276	-0.0329425	-0.972926	-0.736332	-0.235739	0	2	-0.364115	-0.682859	0.658557	-1.93977	-0.582955	-1.72751	-0.773108	1	3
A_21_P0001643	Non-Codingoding	XLOC_001263	TCONS_00001880	linc|BROAD Institute lincRNA (XLOC_001263), lincRNA [TCONS_00001880]	chr1	-0.474401	0.474401	0.492061	-0.92752	-0.108865	-0.193287	-1.23669	-0.455107	-0.360802	-1.51129	-0.513524	-0.711783	0	2	-1.0553	-1.37372	0.252493	-0.783198	-0.162784	-0.0465791	-0.528181	0	3
A_21_P0001645	Non-Codingoding	XLOC_001265	TCONS_00001886	linc|BROAD Institute lincRNA (XLOC_001265), lincRNA [TCONS_00001886]	chr1	-0.382153	-0.939067	0.405934	0.382153	-0.133283	1.22366	1.54274	0.412831	-0.512775	0.213239	0.673404	0.592182	3	0	-1.34035	-1.02584	-0.212003	-1.36626	0.819131	0.842065	-0.380544	2	3
A_21_P0001646	Non-Codingoding	XLOC_001266	TCONS_00001887	linc|BROAD Institute lincRNA (XLOC_001266), lincRNA [TCONS_00001887]	chr1	0.288549	0.20328	-0.570993	-0.20328	-0.0706109	0.649484	-0.290522	-0.341055	-0.566363	-0.253746	-0.827014	-0.271536	1	1	-0.539113	-0.725501	-0.555477	-1.08694	0.0336339	-0.567353	-0.573459	0	2
A_21_P0001647	Non-Codingoding	XLOC_001266	ENST00000549744	linc|BROAD Institute lincRNA (XLOC_001266), lincRNA [TCONS_00001888]	chr1	-0.136479	0.136479	1.56995	-0.185482	0.346117	0.622798	2.33611	-0.262818	-0.383387	1.67644	1.20651	0.865942	4	0	-1.15808	-0.760696	-0.213099	-1.38532	0.45773	2.32648	-0.122164	1	3
A_21_P0001652	Non-Codingoding	XLOC_001286	TCONS_00001898	linc|BROAD Institute lincRNA (XLOC_001286), lincRNA [TCONS_00001898]	chr1	-0.00870895	0.00870895	0.39433	-0.290527	0.0259508	0.142559	0.966968	0.422287	0.498192	0.307714	-0.398008	0.323285	1	0	-0.907482	-1.17735	-0.891461	0.300456	-0.45676	-0.345206	-0.579633	0	3
A_21_P0001653	Non-Codingoding	XLOC_001288	THC2730649	linc|BROAD Institute lincRNA (XLOC_001288), lincRNA [TCONS_00001899]	chr1	-0.128733	0.245391	0.128733	-0.395808	-0.0376041	-0.385287	-0.844597	-1.15445	-0.621856	-0.823924	-1.16815	-0.833044	0	5	-0.275717	-0.932424	-0.713112	-0.558551	0.130438	-0.431699	-0.463511	0	2
A_21_P0001664	Non-Codingoding	XLOC_000041	ENST00000414210	linc|BROAD Institute lincRNA (XLOC_000041), lincRNA [TCONS_00001934]	chr1	-0.119591	0.119591	0.206181	-1.15744	-0.237815	0.0132806	-0.883489	-1.76153	-0.492162	-1.61109	-0.646269	-0.896876	0	4	-1.1426	-1.79774	-0.79017	-0.854491	-0.13201	-0.512296	-0.871552	0	4
A_21_P0001666	Non-Codingoding	XLOC_000090	TCONS_00001956	linc|BROAD Institute lincRNA (XLOC_000090), lincRNA [TCONS_00001956]	chr1	-0.0510392	-0.169454	0.0792775	0.0510392	-0.0225441	0.451553	-0.15497	-0.892697	-0.768106	-0.504141	-0.656497	-0.42081	0	3	-0.304285	-0.401534	-0.315251	-0.112435	-0.471143	-0.384989	-0.331606	0	0
A_21_P0001671	Non-Codingoding	XLOC_000133	TCONS_00001982	linc|BROAD Institute lincRNA (XLOC_000133), lincRNA [TCONS_00001982]	chr1	-0.542016	0.961492	-0.0163679	0.0163679	0.104869	-0.406668	-1.59175	-2.06517	-2.20662	-1.95278	-2.05866	-1.71361	0	5	0.0835204	-0.117673	-0.320476	-0.489827	-2.16394	-0.933392	-0.656964	0	2
A_21_P0001673	Non-Codingoding	XLOC_000152	THC2785820	linc|BROAD Institute lincRNA (XLOC_000152), lincRNA [TCONS_00001989]	chr1	-0.0967536	0.0967536	0.122301	-1.44929	-0.331749	-0.0231166	0.243536	0.98235	1.39777	0.502661	0.473001	0.596033	2	0	-0.504647	0.175535	0.70438	-0.160326	1.08475	0.643751	0.323908	3	0
A_21_P0001676	Non-Codingoding	XLOC_000166	THC2624247	linc|BROAD Institute lincRNA (XLOC_000166), lincRNA [TCONS_00002016]	chr1	-0.145644	0.145644	0.269057	-0.210989	0.0145171	0.729942	-0.643104	-1.94095	-1.99681	-1.6286	-1.20027	-1.1133	1	5	0.807877	-0.0893831	0.33366	1.29242	-1.39921	-1.26503	-0.0532781	2	2
A_21_P0001680	Non-Codingoding	XLOC_000208	TCONS_00002039	linc|BROAD Institute lincRNA (XLOC_000208), lincRNA [TCONS_00002039]	chr1	-0.494988	0.16713	-0.16713	0.774376	0.0698471	-0.119607	0.276172	0.0518239	-0.326278	0.271192	-0.395611	-0.0403846	0	0	1.2343	1.26402	0.799523	0.546527	-0.0528433	0.409328	0.700144	3	0
A_21_P0001689	Non-Codingoding	MGC27382	NR_027310	ref|Homo sapiens uncharacterized MGC27382 (MGC27382), non-coding RNA [NR_027310]	chr1	0.708666	-0.325647	-0.213621	0.213621	0.0957547	0.719513	0.13246	-1.20157	-1.02102	-0.130568	-0.937818	-0.406501	1	3	0.204921	0.047646	-0.46664	0.574986	-0.777848	-0.521893	-0.156471	0	1
A_21_P0001704	Non-Codingoding	XLOC_000390	AW963279	gb|EST375352 MAGE resequences, MAGH Homo sapiens cDNA, mRNA sequence [AW963279]	chr1	-0.494922	0.115924	-0.115924	0.610926	0.0290009	0.318952	1.25867	-0.337876	-0.808306	-0.501178	0.193	0.0205435	1	1	1.02856	0.568251	0.572535	1.31712	-0.0795693	0.415628	0.637088	2	0
A_21_P0001705	Non-Codingoding	LOC728875	NR_024584	ref|Homo sapiens uncharacterized LOC728875 (LOC728875), non-coding RNA [NR_024584]	chr1	0.795894	0.063879	-0.063879	-0.123931	0.167991	0.132804	0.331582	0.135669	0.460063	0.193387	0.923017	0.362754	1	0	-0.436904	-0.0822983	-0.102139	-0.0270858	0.592338	0.234236	0.0296911	0	0
A_21_P0001706	Non-Codingoding	XLOC_000401	ENST00000502767	tc|Q9NRV3_HUMAN (Q9NRV3) TNF intracellular domain-interacting protein (CK2-interacting protein-1) (C-Jun binding protein JBP) (OC120) (CK2 interacting protein 1\; HQ0024c protein) (CKIP-1), partial (6%) [THC2669567]	chr1	-0.126683	-0.457799	0.260765	0.126683	-0.0492586	-0.034462	-0.248952	-0.0380273	-0.164362	-0.327306	-0.626337	-0.239908	0	1	-0.266184	0.172397	0.844855	-0.399724	-0.0992165	0.507628	0.126626	1	0
A_21_P0001708	Non-Codingoding	XLOC_000495	TCONS_00002202	linc|BROAD Institute lincRNA (XLOC_000495), lincRNA [TCONS_00002202]	chr1	2.43009	-0.526812	0.526812	-2.22388	0.0515547	1.5863	-2.45632	-2.51179	-3.08496	-3.46213	-3.7177	-2.27443	1	5	-1.8972	-2.60057	-2.27103	-0.404607	-2.24675	-2.22587	-1.94101	0	5
A_21_P0001716	Non-Codingoding	XLOC_000633	TCONS_00002269	linc|BROAD Institute lincRNA (XLOC_000633), lincRNA [TCONS_00002269]	chr1	-0.480539	0.480539	0.491739	-0.511915	-0.00504411	-0.0530975	-0.419069	-0.340966	-0.480551	-1.52081	-0.0917819	-0.484379	0	1	-0.370549	-0.687059	0.486381	-0.370747	0.0472076	0.145407	-0.124893	0	1
A_21_P0001718	Non-Codingoding	XLOC_000683	THC2749835	tc|Q6IMA3_RAT (Q6IMA3) RAS-like family 11 member A, partial (6%) [THC2749835]	chr1	0.864779	-0.311471	-0.0361028	0.0361028	0.138327	0.452471	-0.895238	-2.61784	-1.1286	-0.208738	-1.83742	-1.03923	0	4	-0.350855	-0.241527	-2.58708	-0.351345	-1.08771	-0.969594	-0.93135	0	3
A_21_P0001741	Non-Codingoding	XLOC_001009	CU674887	tc|S67783 lymphocyte-specific protein 1 {Homo sapiens} (exp=-1; wgp=0; cg=0), partial (10%) [THC2772555]	chr11	-0.356057	0.0873721	0.170892	-0.0873721	-0.0462912	0.410465	0.162286	0.140979	0.404156	-0.0871003	-0.142167	0.148103	0	0	-0.354245	-0.566213	0.368514	-0.171214	-0.0154226	0.0564516	-0.113688	0	0
A_21_P0001752	Non-Codingoding	XLOC_001174	TCONS_00002569	linc|BROAD Institute lincRNA (XLOC_001174), lincRNA [TCONS_00002569]	chr1	-0.279611	0.0887625	-0.0187466	0.0187466	-0.0477121	0.234703	0.151996	-0.502136	-0.500617	-0.420128	-0.891463	-0.321274	0	1	-0.00631642	-0.815296	-0.194522	-0.337336	-0.430395	-0.546666	-0.388422	0	1
A_21_P0001760	Non-Codingoding	XLOC_001254	TCONS_00002621	linc|BROAD Institute lincRNA (XLOC_001254), lincRNA [TCONS_00002621]	chr1	0.219958	-0.129976	-0.00813699	0.00813699	0.0224954	0.386982	-1.15278	-0.184854	-0.665387	-0.519914	0.679226	-0.242788	1	2	-0.989929	-1.91897	-1.59618	-1.3489	-0.279359	0.368631	-0.960785	0	4
A_21_P0001765	Non-Codingoding	FLJ12334	NR_033875	ref|Homo sapiens uncharacterized LOC400946 (FLJ12334), non-coding RNA [NR_033875]	chr2	0.0307441	0.434256	-0.0307441	-0.342326	0.0229824	0.441256	0.10092	-0.292425	0.0737748	-0.239994	0.0646806	0.0247022	0	0	0.694589	-0.231867	0.473113	0.29818	-0.406413	0.361868	0.198245	1	0
A_21_P0001767	Non-Codingoding	FONG	NR_034096	ref|Homo sapiens uncharacterized LOC348751 (FONG), non-coding RNA [NR_034096]	chr2	1.24055	0.146592	-0.146592	-0.197229	0.260829	2.84113	2.39628	0.196727	-0.335462	1.7224	-0.899996	0.986846	3	1	3.70821	3.27105	2.47571	3.881	2.7821	-1.12012	2.49966	5	1
A_21_P0001768	Non-Codingoding	LOC200772	NR_033841	ref|Homo sapiens uncharacterized LOC200772 (LOC200772), non-coding RNA [NR_033841]	chr2	0.172134	-0.620135	0.558689	-0.172134	-0.0153615	-0.899394	-0.758431	-1.04523	-0.374838	-0.177204	0.111226	-0.523979	0	3	-0.281449	-0.0208201	0.818592	0.12027	-0.42498	-0.370729	-0.0265195	1	0
A_21_P0001773	Non-Codingoding	LOC100134259	NR_024452	ref|Homo sapiens uncharacterized LOC100134259 (LOC100134259), non-coding RNA [NR_024452]	chr2	-0.0510275	0.0510275	-0.116979	0.457429	0.0851126	0.367202	0.325798	-0.799457	-0.282632	-0.266103	-0.632158	-0.214559	0	2	0.185553	-0.113704	-0.352694	-0.0294101	-0.44394	-0.457068	-0.201877	0	0
A_21_P0001776	Non-Codingoding	XLOC_001558	BC036617	linc|BROAD Institute lincRNA (XLOC_001558), lincRNA [TCONS_00004837]	chr2	0.886131	-0.151946	0.151946	-0.370548	0.128896	-0.231091	-0.835729	-0.657131	-0.35396	-0.0913506	-1.03947	-0.534788	0	3	-0.677528	-0.0404487	-0.135204	-0.632702	-0.707847	0.119337	-0.345732	0	3
A_21_P0001777	Non-Codingoding	LOC100507360	XR_109953	ref|PREDICTED: Homo sapiens hypothetical LOC100507360 (LOC100507360), miscRNA [XR_109953]	chr2	0.516298	0.400913	-0.400913	-1.22844	-0.178037	0.371886	-0.910945	-1.49509	-1.4246	-1.86387	-0.227481	-0.925017	0	4	-0.324179	-0.976818	-2.07126	-2.07996	-1.44085	-1.62978	-1.42047	0	5
A_21_P0001790	Non-Codingoding	XLOC_002129	ENST00000445865	linc|BROAD Institute lincRNA (XLOC_002129), lincRNA [TCONS_00002754]	chr2	-0.118886	0.118886	0.28672	-0.424314	-0.0343984	0.844616	-0.215518	0.312952	0.50219	-0.24142	0.274231	0.246175	1	0	-0.582655	-0.948961	0.23761	-0.615694	0.0611732	0.256296	-0.265372	0	2
A_21_P0001793	Non-Codingoding	XLOC_002211	ENST00000425578	gb|AL557700 Homo sapiens T CELLS (JURKAT CELL LINE) Homo sapiens cDNA clone CS0DH007YI06 5-PRIME, mRNA sequence [AL557700]	chr2	0.24581	0.130255	-0.220056	-0.130255	0.00643861	0.242333	-0.570657	-1.18525	-1.06093	-1.18589	-1.3121	-0.845414	0	4	-0.283992	-0.632	-0.729503	-0.30571	-0.707006	-0.766453	-0.570777	0	4
A_21_P0001800	Non-Codingoding	XLOC_002487	BC031974	gb|602720851F1 NIH_MGC_97 Homo sapiens cDNA clone IMAGE:4837645 5', mRNA sequence [BG772703]	chr2	0.0998874	-0.570952	-0.0998874	1.71621	0.286314	-0.463137	0.219969	-1.71906	-0.442341	-0.230379	-1.83318	-0.744689	0	2	0.8413	-0.592773	-0.160914	-0.204884	-0.337406	-0.700998	-0.192613	1	1
A_21_P0001802	Non-Codingoding	LOC348761	NR_033879	ref|Homo sapiens uncharacterized LOC348761 (LOC348761), non-coding RNA [NR_033879]	chr2	1.48134	-0.0403264	0.0403264	-1.03477	0.111644	0.466099	-1.14687	-1.09188	-0.507161	-1.19564	-1.32357	-0.799837	0	4	-1.13548	-1.8128	-0.646386	-1.57219	-0.690696	-1.10946	-1.16117	0	6
A_21_P0001811	Non-Codingoding	XLOC_001320	TCONS_00003548	linc|BROAD Institute lincRNA (XLOC_001320), lincRNA [TCONS_00003548]	chr2	-0.254964	-0.469348	0.254964	2.5903	0.530238	-0.265586	2.33079	-0.570907	0.551996	2.03496	0.302215	0.730577	2	0	1.72122	0.690904	0.19321	1.52352	0.460956	0.788988	0.896466	4	0
A_21_P0001817	Non-Codingoding	XLOC_001331	ENST00000417930	linc|BROAD Institute lincRNA (XLOC_001331), lincRNA [TCONS_00002811]	chr2	1.16468	-0.526475	0.259268	-0.259268	0.159551	0.533487	1.92613	2.52668	2.30955	0.145635	4.41642	1.97632	4	0	-0.577206	-1.35553	-1.33336	0.405832	0.069555	1.1097	-0.280167	1	2
A_21_P0001837	Non-Codingoding	XLOC_001370	ENST00000423925	linc|BROAD Institute lincRNA (XLOC_001370), lincRNA [TCONS_00002839]	chr2	0.171949	-0.195582	-0.171949	0.314926	0.0298361	0.551527	0.320057	-0.892175	-0.67477	-0.0761719	-0.9281	-0.283272	0	3	0.0968413	-0.0465689	-0.445808	0.0268836	-0.734572	-0.150155	-0.208897	0	1
A_21_P0001847	Non-Codingoding	XLOC_001398	AK130860	Unknown	chr2	0.375413	-0.513762	-0.375413	1.25597	0.185551	0.835805	-0.163475	-1.19628	-0.811655	-0.0298505	-1.36147	-0.454488	1	3	0.872767	-0.0493779	-0.791495	0.500568	-0.705194	-0.622301	-0.132505	1	3
A_21_P0001856	Non-Codingoding	XLOC_001452	ENST00000442821	linc|BROAD Institute lincRNA (XLOC_001452), lincRNA [TCONS_00002885]	chr2	-0.482271	0.482271	0.620456	-0.526722	0.0234333	-0.74172	-0.934465	-0.400001	-0.629155	-1.51812	-0.816226	-0.839947	0	5	-1.39608	-1.87427	0.292593	-1.23644	-0.59063	-0.159761	-0.827431	0	3
A_21_P0001876	Non-Codingoding	XLOC_001517	ENST00000415138	Unknown	chr2	0.239353	-0.239353	-0.252444	0.411728	0.0398209	0.11702	0.509743	0.0560758	0.394499	0.21562	-0.050812	0.207024	0	0	-0.206112	0.25723	-0.293112	-0.49923	0.374382	0.779814	0.0688287	1	0
A_21_P0001879	Non-Codingoding	MOB1A	AK123865	linc|BROAD Institute lincRNA (XLOC_001532), lincRNA [TCONS_00002935]	chr2	-0.131211	0.103431	0.021369	-0.021369	-0.00694513	-0.997582	-0.40495	0.142213	-0.34288	0.194278	-0.287608	-0.282755	0	1	0.164176	0.287293	0.328189	-0.112277	0.00514746	0.591953	0.210747	0	0
A_21_P0001897	Non-Codingoding	XLOC_001619	ENST00000443205	gb|full-length cDNA clone CS0DD009YK02 of Neuroblastoma Cot 50-normalized of Homo sapiens (human) [CR626349]	chr2	-0.0595534	0.0595534	0.438663	-0.785745	-0.0867707	0.166364	-0.673459	-1.34253	-0.643126	-1.07187	-0.12833	-0.615492	0	4	-0.890572	-2.10884	-0.239655	-0.876167	-0.36604	-0.19357	-0.77914	0	3
A_21_P0001900	Non-Codingoding	XLOC_001620	ENST00000419650	gb|DB077273 TESTI4 Homo sapiens cDNA clone TESTI4021828 5', mRNA sequence [DB077273]	chr2	-0.843601	-0.0871484	0.0871484	1.8568	0.253301	-0.653458	1.19416	-1.26178	-0.0981705	0.834052	-1.01137	-0.166094	2	3	1.18729	0.191964	-0.255108	0.787713	-0.308797	-0.0607464	0.257053	2	0
A_21_P0001902	Non-Codingoding	XLOC_001625	ENST00000455309	ref|PREDICTED: Homo sapiens hypothetical LOC100507286 (LOC100507286), miscRNA [XR_109951]	chr2	0.587262	-0.857941	0.709806	-0.587262	-0.0370338	1.29769	0.199011	-1.15356	-1.64559	-2.15979	-0.429689	-0.648655	1	3	-1.04686	-1.20178	-0.791378	-0.315901	-1.16591	-1.70641	-1.03804	0	5
A_21_P0001911	Non-Codingoding	LOC254128	NR_037858	ref|Homo sapiens uncharacterized LOC254128 (LOC254128), transcript variant 2, non-coding RNA [NR_037858]	chr2	0.622421	0.0742314	-0.0742314	-0.475942	0.0366198	1.03682	-0.234269	0.368737	0.309655	0.244156	0.372176	0.349546	1	0	-0.292981	-0.81457	-0.401742	-0.28839	0.268797	0.158276	-0.228435	0	1
A_21_P0001917	Non-Codingoding	XLOC_001686	ENST00000446520	linc|BROAD Institute lincRNA (XLOC_001686), lincRNA [TCONS_00003009]	chr2	0.133693	0.0254405	-0.466047	-0.0254405	-0.0830885	0.327343	-0.136369	-1.13707	-0.792509	-0.759009	-1.01609	-0.585618	0	4	-0.0535619	-0.268585	-0.428182	-0.272186	-0.96123	-0.673699	-0.442907	0	2
A_21_P0001923	Non-Codingoding	XLOC_001699	ENST00000450667	linc|BROAD Institute lincRNA (XLOC_001699), lincRNA [TCONS_00003027]	chr2	2.36083	-0.49332	0.49332	-1.99092	0.0924768	1.52377	-2.16292	-2.10944	-2.78766	-2.97307	-3.39412	-1.98391	1	5	-1.99183	-2.1779	-2.11277	-0.262061	-2.43973	-1.91428	-1.81643	0	5
A_21_P0001948	Non-Codingoding	XLOC_001792	ENST00000414394	linc|BROAD Institute lincRNA (XLOC_001792), lincRNA [TCONS_00003068]	chr2	0.294656	-0.0662017	0.0662017	-0.524078	-0.0573556	0.395459	-0.265476	-0.397189	-0.440085	-0.849968	-0.428736	-0.330999	0	1	-0.331188	-1.02321	-0.0863485	-0.342935	-0.336722	-0.0994048	-0.369969	0	1
A_21_P0001952	Coding	CFLAR	NM_001202519	ref|Homo sapiens CASP8 and FADD-like apoptosis regulator (CFLAR), transcript variant 8, mRNA [NM_001202519]	chr2	0.458311	0.0641208	-0.184315	-0.0641208	0.0684989	0.941343	0.129982	-1.42936	-1.50722	-1.0233	-0.79731	-0.61431	1	4	0.588433	0.530413	0.721281	0.903709	-1.39806	-0.388943	0.159472	2	1
A_21_P0001959	Non-Codingoding	XLOC_001826	ENST00000430494	linc|BROAD Institute lincRNA (XLOC_001826), lincRNA [TCONS_00003088]	chr2	-0.87475	0.303229	0.20396	-0.20396	-0.14288	0.100941	-0.408534	-0.443394	-0.42516	-0.71682	-0.374275	-0.377874	0	1	-1.20999	-1.47897	-0.14907	-1.13758	-0.322758	-0.0949993	-0.732228	0	3
A_21_P0001964	Non-Codingoding	XLOC_001847	ENST00000414756	linc|BROAD Institute lincRNA (XLOC_001847), lincRNA [TCONS_00003099]	chr2	0.740577	0.0697193	-0.0697193	-1.2258	-0.121305	-0.35396	-1.20574	-1.26822	-1.12896	-2.23651	-1.17569	-1.22818	0	5	-1.61495	-1.92256	-0.566597	-1.62313	-0.650877	0.161827	-1.03605	0	4
A_21_P0001969	Non-Codingoding	XLOC_001862	ENST00000451711	linc|BROAD Institute lincRNA (XLOC_001862), lincRNA [TCONS_00003109]	chr2	-0.329655	0.329655	-0.818824	0.464604	-0.0885552	-0.107213	-0.156713	-0.783255	-0.828648	-1.04131	-1.00481	-0.653658	0	4	-0.476849	-0.789612	-0.165777	-0.490125	-1.08959	-0.895566	-0.651253	0	3
A_21_P0001971	Non-Codingoding	XLOC_001868	ENST00000442416	linc|BROAD Institute lincRNA (XLOC_001868), lincRNA [TCONS_00003111]	chr2	0.632098	0.204935	-0.692424	-0.204935	-0.0150813	0.13211	-0.176463	-0.357508	-0.993151	-1.00863	-0.654139	-0.509631	0	3	-0.825563	-0.861358	0.310556	-0.493521	-0.579603	-0.27411	-0.453933	0	2
A_21_P0001987	Non-Codingoding	XLOC_001930	ENST00000439196	linc|BROAD Institute lincRNA (XLOC_001930), lincRNA [TCONS_00003144]	chr2	1.10279	-0.145264	0.145264	-1.66535	-0.140641	0.117528	-1.4104	-3.06118	-0.867668	-2.2344	-3.25041	-1.78442	0	5	-2.5165	-2.59091	-1.54766	-2.46985	-1.7405	-1.82505	-2.11508	0	6
A_21_P0001988	Non-Codingoding	XLOC_001932	ENST00000433724	gb|DB452204 RIKEN full-length enriched human cDNA library, testis Homo sapiens cDNA clone H013056J05 5', mRNA sequence [DB452204]	chr2	0.723014	-0.434085	-0.43417	0.434085	0.0722111	1.31408	0.341753	-3.16471	-2.26394	-2.8917	-1.18176	-1.30771	1	4	0.180572	-0.236056	-1.05023	-0.31745	-2.19306	-1.15981	-0.796005	0	3
A_21_P0001989	Non-Codingoding	XLOC_001938	ENST00000427019	linc|BROAD Institute lincRNA (XLOC_001938), lincRNA [TCONS_00003147]	chr2	-0.262435	0.475163	0.262435	-0.661064	-0.0464751	0.203842	-0.813058	-0.304628	-0.54056	-0.877757	-0.924503	-0.542777	0	3	-0.475323	-0.874881	-0.00936317	-0.562273	-0.972862	-0.257208	-0.525318	0	2
A_21_P0001995	Non-Codingoding	XLOC_001954	ENST00000457371	linc|BROAD Institute lincRNA (XLOC_001954), lincRNA [TCONS_00003165]	chr2	-0.0590754	-0.0276346	0.281438	0.0276346	0.0555906	0.301909	-0.0416122	-0.827297	-0.458474	-0.950521	-0.898735	-0.479122	0	3	-0.35924	-0.606194	-0.668072	-0.151739	-0.535835	-0.138507	-0.409931	0	2
A_21_P0002006	Non-Codingoding	XLOC_001966	ENST00000414795	linc|BROAD Institute lincRNA (XLOC_001966), lincRNA [TCONS_00004118]	chr2	-1.68698	-2.25373	1.68698	2.38397	0.0325613	-0.926554	-1.23855	-0.00614858	-1.60826	1.49436	-1.88371	-0.69481	1	4	0.729393	1.00651	1.73949	-0.903339	-0.517503	1.57722	0.605297	4	1
A_21_P0002010	Non-Codingoding	XLOC_001974	ENST00000454043	linc|BROAD Institute lincRNA (XLOC_001974), lincRNA [TCONS_00003195]	chr2	-0.361764	0.513594	0.171974	-0.171974	0.0379575	0.266712	-0.362586	-0.261058	-0.41281	-0.838099	-0.0181031	-0.270991	0	1	-0.24728	-0.794126	0.169209	-0.18917	-0.0607181	-0.0261803	-0.191378	0	1
A_21_P0002019	Non-Codingoding	XLOC_001994	ENST00000431117	linc|BROAD Institute lincRNA (XLOC_001994), lincRNA [TCONS_00003210]	chr2	-0.99044	1.22066	0.685397	-0.685397	0.0575545	-0.684875	-0.752117	-1.75714	-1.02321	-2.74945	-0.931175	-1.31633	0	6	-0.862761	-0.706967	0.147999	-1.26979	-0.719768	0.629043	-0.463707	1	4
A_21_P0002021	Non-Codingoding	XLOC_001998	ENST00000422415	linc|BROAD Institute lincRNA (XLOC_001998), lincRNA [TCONS_00003212]	chr2	-0.0314183	0.28374	0.0314186	-0.697466	-0.103432	0.0584624	-0.158051	-0.590395	-0.613426	-0.679232	-0.588934	-0.428596	0	2	-1.00519	-1.41388	-0.157859	-1.28592	-0.704859	-0.11902	-0.781121	0	4
A_21_P0002041	Non-Codingoding	XLOC_002067	THC2541016	linc|BROAD Institute lincRNA (XLOC_002067), lincRNA [TCONS_00003262]	chr2	0.610669	0.0969238	-0.0969238	-1.3342	-0.180883	-0.386479	-1.64048	-1.02076	-1.33908	-2.18044	-1.41396	-1.3302	0	5	-1.67563	-2.0185	-1.01779	-1.45043	-1.3485	-1.28564	-1.46608	0	6
A_21_P0002042	Non-Codingoding	XLOC_002069	ENST00000438736	gb|DB066812 TESTI4 Homo sapiens cDNA clone TESTI4008254 5', mRNA sequence [DB066812]	chr2	0.636462	0.0772953	-0.0772951	-0.199054	0.109352	0.0439031	-0.0259647	-1.64922	-1.05128	-1.12202	-1.85439	-0.943161	0	4	-0.967591	-1.22547	-0.833135	-1.10263	-0.766586	-1.01664	-0.985343	0	6
A_21_P0002053	Non-Codingoding	XLOC_002106	ENST00000457668	gb|full-length cDNA clone CS0DL005YD14 of B cells (Ramos cell line) Cot 25-normalized of Homo sapiens (human) [CR595699]	chr2	0.974437	-0.149914	0.149914	-0.247732	0.181676	0.344825	-0.522702	-1.10843	-1.1407	-1.69145	-1.44641	-0.927477	0	4	-0.825445	-0.275809	-0.802355	-0.163239	-0.859641	-1.27244	-0.699821	0	4
A_21_P0002054	Non-Codingoding	LOC339803	NR_036496	ref|Homo sapiens uncharacterized LOC339803 (LOC339803), non-coding RNA [NR_036496]	chr2	0.844811	0.21658	-0.21658	-0.569438	0.0688432	0.135047	-0.418012	0.0245452	-0.42436	-0.921934	-0.0986009	-0.283886	0	1	-0.545748	-0.667621	0.000425339	-0.458605	0.217596	-0.0561571	-0.251685	0	1
A_21_P0002061	Non-Codingoding	XLOC_002140	ENST00000451698	linc|BROAD Institute lincRNA (XLOC_002140), lincRNA [TCONS_00003313]	chr2	-0.353379	0.613567	0.353379	-1.0841	-0.117633	-0.527585	-0.572882	-0.587542	-0.162362	-0.870367	-1.11726	-0.639666	0	2	-1.11038	-1.26944	-0.137372	-1.36336	-0.0926144	-0.915687	-0.814809	0	4
A_21_P0002073	Non-Codingoding	XLOC_002217	ENST00000422600	gb|DB092709 TESTI4 Homo sapiens cDNA clone TESTI4042421 5', mRNA sequence [DB092709]	chr2	0.563821	-0.524507	-0.476679	0.476679	0.00982857	0.938106	-0.0914378	-1.81712	-1.3241	-0.389134	-1.373	-0.676115	1	3	0.598799	0.0558062	-0.80989	0.292917	-1.19544	-0.75331	-0.301853	0	3
A_21_P0002091	Non-Codingoding	XLOC_002288	ENST00000450325	gb|DA874553 PROST2 Homo sapiens cDNA clone PROST2012117 5', mRNA sequence [DA874553]	chr2	1.02468	0.00130057	-0.00130057	-1.81716	-0.198121	-0.63262	-1.95407	-1.02515	-1.20614	-2.77474	-1.34901	-1.49029	0	6	-2.1989	-2.26369	-0.367795	-2.80285	-1.21703	-0.52972	-1.56333	0	4
A_21_P0002097	Non-Codingoding	XLOC_002299	ENST00000441053	linc|BROAD Institute lincRNA (XLOC_002299), lincRNA [TCONS_00003394]	chr2	-0.0730128	0.0730128	0.465261	-0.692335	-0.0567684	-0.0232787	-1.50685	-0.519902	-0.728169	-1.55072	-0.58257	-0.818581	0	3	-1.26082	-1.18018	-0.306167	-1.07946	-0.492765	-0.398154	-0.786257	0	3
A_21_P0002106	Non-Codingoding	XLOC_002335	ENST00000458351	linc|BROAD Institute lincRNA (XLOC_002335), lincRNA [TCONS_00003408]	chr2	-0.0770023	-0.422533	0.0770023	1.29614	0.218402	-0.271654	-0.42926	-0.912763	-1.12456	-0.64415	-1.208	-0.765064	0	4	-0.247945	-0.65252	-0.3443	-0.874141	-0.594102	-0.582259	-0.549211	0	2
A_21_P0002117	Non-Codingoding	XLOC_002358	ENST00000413043	linc|BROAD Institute lincRNA (XLOC_002358), lincRNA [TCONS_00003422]	chr2	0.0582235	-0.0582235	-0.573397	0.340711	-0.0581714	0.744108	-0.189282	-1.28402	-0.45449	-1.12587	-0.56358	-0.478856	1	2	-0.168063	-0.694914	-1.02428	-0.403388	-0.611956	-0.481814	-0.56407	0	3
A_21_P0002139	Non-Codingoding	XLOC_002484	ENST00000449783	linc|BROAD Institute lincRNA (XLOC_002484), lincRNA [TCONS_00003496]	chr2	1.19535	-0.150349	0.150349	-0.682492	0.128214	0.0911763	-0.815157	-1.90558	-1.1376	-1.60581	-1.64968	-1.17044	0	5	-0.987997	-1.46431	-1.0674	-1.18208	-1.26685	-1.11643	-1.18084	0	6
A_21_P0002166	Non-Codingoding	XLOC_001341	TCONS_00003566	linc|BROAD Institute lincRNA (XLOC_001341), lincRNA [TCONS_00003566]	chr2	0.499263	-0.499263	1.40471	-0.828994	0.143929	0.508627	0.150475	1.24944	1.09734	1.0206	-0.321354	0.617521	3	0	-0.520536	0.304009	0.578988	-0.528138	0.453882	-0.922409	-0.105701	0	1
A_21_P0002182	Coding	FLJ12334	AK022396	tc|ALU7_HUMAN (P39194) Alu subfamily SQ sequence contamination warning entry, partial (9%) [THC2497478]	chr2	0.559603	0.0592799	-0.0592799	-1.24457	-0.171241	0.0551949	-1.18493	-1.31971	-0.785377	-1.19662	-0.969775	-0.900201	0	5	-1.08297	-1.33163	-0.413963	-1.02949	-0.939964	-1.32284	-1.02014	0	5
A_21_P0002205	Non-Codingoding	XLOC_001448	TCONS_00003661	linc|BROAD Institute lincRNA (XLOC_001448), lincRNA [TCONS_00003661]	chr2	-1.03666	-0.111025	0.427446	0.111025	-0.152305	-0.350179	0.166676	-0.00474906	-0.164195	0.0478413	-0.662892	-0.161249	0	1	0.0145614	0.494778	-0.0602362	-0.428917	-0.0237548	0.0573399	0.00896184	0	0
A_21_P0002206	Non-Codingoding	XLOC_001449	TCONS_00003662	linc|BROAD Institute lincRNA (XLOC_001449), lincRNA [TCONS_00003662]	chr2	-0.204755	0.204755	0.234053	-0.249877	-0.00395584	0.0750978	-0.382701	-0.878763	-0.743823	-1.26912	-0.518306	-0.619603	0	3	-0.445493	-1.13048	-0.0575178	-0.972775	-0.592412	0.0653675	-0.522218	0	2
A_21_P0002212	Non-Codingoding	LOC100506235	XR_109987	ref|PREDICTED: Homo sapiens hypothetical LOC100506235, transcript variant 2 (LOC100506235), miscRNA [XR_109987]	chr2	-0.274092	0.274092	0.990286	-0.292755	0.174383	0.497743	-0.328454	-0.280715	-0.0371828	-0.248818	-0.123611	-0.0868399	0	0	-0.21465	-0.081327	0.151112	0.0527492	-0.326654	-0.320525	-0.123216	0	0
A_21_P0002225	Non-Codingoding	XLOC_001496	TCONS_00003709	linc|BROAD Institute lincRNA (XLOC_001496), lincRNA [TCONS_00003709]	chr2	1.13316	0.052727	-0.052727	-1.25505	-0.0304737	-0.131487	-1.8159	-2.46643	-1.8761	-1.80743	-2.6966	-1.79899	0	5	-1.49973	-1.64662	-0.636564	-1.11159	-1.69507	-2.45119	-1.5068	0	6
A_21_P0002226	Non-Codingoding	LOC339807	NR_034023	ref|Homo sapiens uncharacterized LOC339807 (LOC339807), non-coding RNA [NR_034023]	chr2	0.0661402	0.425427	-0.821676	-0.0661402	-0.0990623	-0.0840888	-0.5513	-1.32528	-0.869598	-0.999645	-1.09808	-0.821332	0	4	-0.456764	-0.799862	-0.657289	-0.623036	-1.02799	-0.747578	-0.718753	0	5
A_21_P0002239	Non-Codingoding	XLOC_001526	TCONS_00003731	linc|BROAD Institute lincRNA (XLOC_001526), lincRNA [TCONS_00003731]	chr2	0.427895	-0.427895	-0.572735	1.23331	0.165143	0.297381	-2.56801	-1.44178	-1.64305	-2.80338	-1.68548	-1.64072	0	5	-1.88881	-2.47884	-1.35048	-1.91255	-1.31189	-1.27857	-1.70352	0	6
A_21_P0002242	Non-Codingoding	XLOC_001532	ENST00000529783	ref|PREDICTED: Homo sapiens hypothetical LOC100507171, transcript variant 2 (LOC100507171), miscRNA [XR_109948]	chr2	-0.161918	0.161918	0.261887	-0.410599	-0.0371779	0.254652	-0.357894	-0.789095	-0.800417	-0.985132	-0.944105	-0.603665	0	4	-0.649969	-1.21546	-0.28935	-0.869564	-0.704931	-0.428121	-0.692899	0	4
A_21_P0002245	Non-Codingoding	XLOC_001543	ENST00000439259	linc|BROAD Institute lincRNA (XLOC_001543), lincRNA [TCONS_00003746]	chr2	-0.0181253	0.0181253	0.181631	-1.67845	-0.374205	-0.610921	-2.31476	-0.928694	-0.708013	-2.27425	-1.13095	-1.32793	0	6	-1.61414	-2.55236	-0.242025	-1.82838	-1.03306	-0.231302	-1.25021	0	4
A_21_P0002253	Non-Codingoding	XLOC_001558	BC036617	linc|BROAD Institute lincRNA (XLOC_001558), lincRNA [TCONS_00004837]	chr2	0.556764	-0.60577	0.183673	-0.183673	-0.0122516	-0.53369	-1.1271	-0.730485	-0.823215	-0.0714145	-1.38897	-0.779146	0	4	-0.562211	-0.0301604	-0.377529	-0.803583	-1.27953	0.00586843	-0.507857	0	2
A_21_P0002256	Non-Codingoding	XLOC_001561	TCONS_00003761	linc|BROAD Institute lincRNA (XLOC_001561), lincRNA [TCONS_00003761]	chr2	0.55585	0.0857749	-0.0857749	-0.289403	0.0666118	0.657464	-0.442333	-1.0104	-1.29156	-1.08495	-1.38151	-0.758881	1	4	-0.336708	-0.721529	-0.566321	-0.398975	-0.999961	-0.928924	-0.658736	0	3
A_21_P0002259	Non-Codingoding	XLOC_001591	TCONS_00003794	linc|BROAD Institute lincRNA (XLOC_001591), lincRNA [TCONS_00003794]	chr2	-1.32738	0.286811	0.171129	-0.171129	-0.260143	-0.886178	0.122139	-0.829099	-0.175683	-0.503416	-1.08506	-0.559549	0	3	-0.51731	-1.33106	0.210108	-0.497808	-0.797471	-0.21119	-0.524122	0	2
A_21_P0002270	Non-Codingoding	XLOC_001624	TCONS_00003819	linc|BROAD Institute lincRNA (XLOC_001624), lincRNA [TCONS_00003819]	chr2	-0.00713038	0.182481	0.00713038	-1.62401	-0.360382	-0.365572	-1.69811	-0.534969	-0.511182	-1.7078	-0.293013	-0.851773	0	2	-1.7179	-1.94378	-0.0150115	-1.75332	-0.357714	-0.114514	-0.983707	0	3
A_21_P0002276	Non-Codingoding	XLOC_001638	TCONS_00003829	linc|BROAD Institute lincRNA (XLOC_001638), lincRNA [TCONS_00003829]	chr2	0.163962	0.0482919	-0.0482919	-0.235167	-0.0178013	0.0140731	-0.042505	-0.886796	-0.787075	-0.955352	-0.890829	-0.591414	0	4	0.0408351	-0.681735	0.099118	-0.0744264	-0.665606	-0.683475	-0.327548	0	3
A_21_P0002294	Non-Codingoding	XLOC_001680	ENST00000536500	linc|BROAD Institute lincRNA (XLOC_001680), lincRNA [TCONS_00003878]	chr19	-0.517708	0.517708	0.746881	-0.584046	0.0407085	-0.636018	-0.454666	0.390679	0.0517416	-1.04416	-0.344294	-0.339453	0	2	-0.490856	-1.53248	0.566132	-0.81318	0.0336452	0.255813	-0.330155	0	2
A_21_P0002334	Non-Codingoding	XLOC_001788	THC2686815	linc|BROAD Institute lincRNA (XLOC_001788), lincRNA [TCONS_00003974]	chr2	0.680073	0.226407	-0.255679	-0.226407	0.106098	0.666525	-0.567171	-2.5316	-2.48632	-1.63523	-0.813544	-1.22789	1	4	-0.0916734	-0.805032	-0.726373	-0.0062232	-2.51358	-0.536508	-0.779898	0	3
A_21_P0002395	Non-Codingoding	XLOC_001966	THC2693011	tc|Q8SY72_DROME (Q8SY72) RH56317p (CG33169-PA, isoform A), partial (31%) [THC2693011]	chr2	-0.773986	-2.0084	0.773986	1.2927	-0.178925	-1.16647	-2.00523	-1.06314	-2.20735	0.94724	-3.00618	-1.41685	1	5	-0.104737	0.182101	0.40521	-1.76443	-1.46079	0.435027	-0.384602	0	2
A_21_P0002397	Non-Codingoding	XLOC_001971	TCONS_00004125	linc|BROAD Institute lincRNA (XLOC_001971), lincRNA [TCONS_00004125]	chr2	0.827879	-0.461059	0.0789671	-0.0789671	0.091705	-0.482393	-0.474236	-1.53877	-2.0051	-1.77082	-1.27638	-1.25795	0	4	-2.23611	-1.55294	0.0939178	-1.48823	-1.07372	-2.36825	-1.43755	0	5
A_21_P0002402	Non-Codingoding	XLOC_001984	TCONS_00004141	linc|BROAD Institute lincRNA (XLOC_001984), lincRNA [TCONS_00004141]	chr2	0.526431	-0.315583	0.315583	-0.520064	0.00159169	0.547892	-0.670712	-0.378211	-0.427738	-1.10658	-0.655974	-0.448553	0	3	-0.647324	-0.575973	-0.0788836	-0.601674	-0.0974755	0.202874	-0.299742	0	2
A_21_P0002412	Non-Codingoding	XLOC_002013	TCONS_00004173	linc|BROAD Institute lincRNA (XLOC_002013), lincRNA [TCONS_00004173]	chr2	1.72881	-0.122845	0.122845	-1.27958	0.112308	-0.401745	-1.89151	-2.53994	-1.64826	-2.6398	-3.22405	-2.05755	0	5	-0.230788	-2.23313	-1.479	-2.04149	-1.29177	-2.34987	-1.60434	0	5
A_21_P0002415	Non-Codingoding	XLOC_002024	TCONS_00004183	linc|BROAD Institute lincRNA (XLOC_002024), lincRNA [TCONS_00004183]	chr2	0.799078	-0.112814	0.112814	-0.423697	0.0938452	-0.0976114	-0.376096	-0.477161	-0.707847	-0.573845	-0.731453	-0.494002	0	2	-0.56298	-0.994258	-0.24241	-0.284152	-0.505121	0.16968	-0.403207	0	1
A_21_P0002422	Non-Codingoding	XLOC_002049	ENST00000413792	tc|ALU1_HUMAN (P39188) Alu subfamily J sequence contamination warning entry, partial (9%) [THC2630557]	chr2	0.192626	1.54999	-0.451338	-0.192626	0.274663	0.836537	-0.175154	-0.75861	-0.342454	0.112609	-2.86062	-0.531282	1	2	0.561914	-0.0364909	0.375385	1.76177	-1.26993	-1.9345	-0.0903087	1	2
A_21_P0002429	Non-Codingoding	XLOC_002066	TCONS_00004223	linc|BROAD Institute lincRNA (XLOC_002066), lincRNA [TCONS_00004223]	chr2	0.855308	-0.387472	-0.0964301	0.0964301	0.116959	1.10537	-1.59515	-2.05607	-1.47061	-2.0177	-2.5627	-1.43281	1	5	-1.53178	-2.03507	-1.41496	-1.69712	-0.914323	-2.37142	-1.66078	0	6
A_21_P0002431	Non-Codingoding	XLOC_002067	TCONS_00004225	linc|BROAD Institute lincRNA (XLOC_002067), lincRNA [TCONS_00004225]	chr2	0.234401	0.0297079	-0.0297079	-1.00424	-0.192459	-0.801105	-1.70175	-3.18917	-2.57429	-3.40742	-1.34552	-2.16987	0	6	0.608802	0.208713	0.653828	-1.05012	-1.94339	-2.73959	-0.710293	2	3
A_21_P0002435	Non-Codingoding	XLOC_002080	THC2682661	linc|BROAD Institute lincRNA (XLOC_002080), lincRNA [TCONS_00004240]	chr2	0.300113	0.0699275	-0.0699275	-0.724703	-0.106147	0.894846	-1.06591	-0.866991	-0.668522	-0.637549	-1.08579	-0.571653	1	5	0.923727	-0.380301	0.495402	-0.068784	-1.06325	-0.982854	-0.179343	1	2
A_21_P0002437	Non-Codingoding	XLOC_002085	TCONS_00005144	linc|BROAD Institute lincRNA (XLOC_002085), lincRNA [TCONS_00005144]	chr2	0.773639	-0.156454	0.156454	-1.69573	-0.230523	-0.289092	-1.45444	-1.55428	-1.97495	-1.65046	-2.28712	-1.53506	0	5	-0.687302	-1.34214	-1.54672	-1.42579	-1.06179	-0.712639	-1.1294	0	6
A_21_P0002441	Non-Codingoding	XLOC_002098	TCONS_00004256	linc|BROAD Institute lincRNA (XLOC_002098), lincRNA [TCONS_00004256]	chr2	1.19907	-0.553262	-0.0485442	0.0485444	0.161452	0.950171	-0.529179	-1.3773	-0.821245	-0.804854	-0.897353	-0.579959	1	4	0.00750303	-1.14521	-0.899381	0.141971	-1.04998	-0.470994	-0.569349	0	3
A_21_P0002445	Non-Codingoding	XLOC_002109	TCONS_00004267	linc|BROAD Institute lincRNA (XLOC_002109), lincRNA [TCONS_00004267]	chr2	0.624764	-0.0676425	0.0676425	-1.13049	-0.126431	-0.0938485	-1.16416	-1.14386	-1.23364	-1.95986	-1.13737	-1.12212	0	5	-1.44937	-2.45466	-1.06078	-0.985862	-1.11196	-1.07633	-1.35649	0	6
A_21_P0002446	Non-Codingoding	XLOC_002111	TCONS_00004269	linc|BROAD Institute lincRNA (XLOC_002111), lincRNA [TCONS_00004269]	chr2	-0.0684092	-0.262161	0.0684092	0.173303	-0.0222145	0.253692	-0.210147	-0.481982	-1.01166	-0.713023	-0.958513	-0.520272	0	3	-0.17037	-0.763354	0.148297	-0.261064	-0.800248	-0.310419	-0.359526	0	2
A_21_P0002454	Non-Codingoding	XLOC_002133	THC2641422	tc|BC016138 CXorf17 protein {Homo sapiens} (exp=0; wgp=1; cg=0), partial (14%) [THC2641422]	chr2	-0.422191	-0.209997	0.216255	0.209997	-0.0514839	0.100874	0.576917	0.674665	0.90728	0.599088	0.830168	0.614832	3	0	0.257952	-0.123232	-0.0300477	-0.642203	0.908168	-0.049298	0.0535568	1	1
A_21_P0002458	Non-Codingoding	XLOC_002153	TCONS_00004303	linc|BROAD Institute lincRNA (XLOC_002153), lincRNA [TCONS_00004303]	chr2	-0.0882816	-0.744595	0.0882816	2.17092	0.35658	0.626532	-0.387802	-2.34727	-2.33007	-3.1073	-2.26048	-1.6344	1	4	1.58702	0.0734568	-0.15672	-0.117235	-1.41608	-1.41024	-0.239967	1	2
A_21_P0002469	Non-Codingoding	XLOC_002191	TCONS_00004324	linc|BROAD Institute lincRNA (XLOC_002191), lincRNA [TCONS_00004324]	chr2	0.522167	-0.221786	-0.364441	0.221786	0.0394313	0.263271	0.393243	-1.06018	-1.30401	-0.489831	-0.979041	-0.529425	0	3	0.416882	0.558694	-0.0669513	0.650147	-0.662972	-0.598085	0.049619	1	1
A_21_P0002474	Coding	ANKRD36	NM_001164315	ref|Homo sapiens ankyrin repeat domain 36 (ANKRD36), mRNA [NM_001164315]	chr2	-0.0744855	-0.190658	0.617779	0.0744855	0.10678	0.189133	0.722271	0.768946	0.581454	0.585529	2.49279	0.890021	3	0	0.775575	-0.405163	-0.378564	0.629523	1.04708	1.01054	0.446499	4	0
A_21_P0002481	Non-Codingoding	XLOC_002243	TCONS_00004363	linc|BROAD Institute lincRNA (XLOC_002243), lincRNA [TCONS_00004363]	chr2	-0.461823	0.461823	0.674552	-0.659488	0.00376618	-0.756817	-1.03278	0.230021	-0.247913	-1.08684	-0.104045	-0.499728	0	3	-1.09477	-1.81621	0.582726	-1.40694	-0.0668881	0.189177	-0.602152	0	3
A_21_P0002483	Non-Codingoding	LOC100506473	XR_109933	ref|PREDICTED: Homo sapiens hypothetical LOC100506473 (LOC100506473), miscRNA [XR_109933]	chr2	0.372611	-0.162982	0.162982	-0.504724	-0.0330281	0.196465	-0.484978	-0.731815	-0.498875	-1.13447	-0.328582	-0.497043	0	2	-0.217714	-0.662971	-0.505582	0.532092	-0.765639	-1.01663	-0.439407	0	3
A_21_P0002492	Non-Codingoding	XLOC_002275	CR749588	tc|AB084276 prepro-Neuropeptide W polypeptide {Homo sapiens} (exp=-1; wgp=0; cg=0), partial (11%) [THC2552922]	chr2	-0.460217	-0.0210385	0.374914	0.0210385	-0.0213258	0.212175	0.839725	1.17947	1.18542	0.895306	0.907655	0.869958	5	0	0.0695209	0.209064	0.220314	-0.395372	1.40245	0.331389	0.306228	1	0
A_21_P0002493	Non-Codingoding	XLOC_002277	THC2716004	linc|BROAD Institute lincRNA (XLOC_002277), lincRNA [TCONS_00004393]	chr2	0.0614977	-0.630777	-0.0614977	0.560905	-0.0174682	-0.353505	1.15506	-1.96985	-2.77131	-2.27874	-2.23112	-1.40825	1	4	-1.18844	-1.15926	-0.373163	-0.61217	0.680121	0.429861	-0.370509	1	3
A_21_P0002496	Non-Codingoding	XLOC_002291	TCONS_00004419	linc|BROAD Institute lincRNA (XLOC_002291), lincRNA [TCONS_00004419]	chr2	0.296074	1.37905	-0.373468	-0.296074	0.251394	0.264734	-0.480434	0.0966709	-0.287308	-0.493831	-0.568273	-0.24474	0	0	-0.509413	-0.532439	0.798251	0.103484	-0.371674	0.74644	0.0391081	2	0
A_21_P0002497	Non-Codingoding	XLOC_002293	TCONS_00004420	linc|BROAD Institute lincRNA (XLOC_002293), lincRNA [TCONS_00004420]	chr2	0.00224996	-0.213228	0.254239	-0.00224996	0.010253	0.787078	-0.0482333	-0.524217	-0.530976	-0.251213	-0.896563	-0.244021	1	1	0.288486	0.0184996	0.489019	0.3651	-0.493944	-0.111588	0.0925954	0	0
A_21_P0002505	Non-Codingoding	XLOC_002323	TCONS_00004445	linc|BROAD Institute lincRNA (XLOC_002323), lincRNA [TCONS_00004445]	chr2	-0.041203	0.261253	-0.0419445	0.041203	0.0548271	0.288121	0.909882	0.888643	0.262088	0.849963	1.02904	0.704622	4	0	0.17616	0.699719	-0.0354705	0.513821	1.04708	-0.137533	0.377296	2	0
A_21_P0002506	Non-Codingoding	XLOC_002331	TCONS_00004454	linc|BROAD Institute lincRNA (XLOC_002331), lincRNA [TCONS_00004454]	chr2	0.247222	0.0493698	-0.0493698	-0.515714	-0.0671229	-0.39192	-0.968539	-0.708097	-0.751608	-1.50084	-0.898322	-0.869888	0	5	-1.08541	-1.00004	-0.0752935	-1.22219	-0.512088	-0.0292792	-0.654051	0	3
A_21_P0002510	Non-Codingoding	XLOC_002342	TCONS_00004464	linc|BROAD Institute lincRNA (XLOC_002342), lincRNA [TCONS_00004464]	chr2	0.148184	-0.148184	0.399737	-1.49224	-0.273124	0.0337081	-0.676518	-1.91715	-1.93355	-2.3975	-1.28575	-1.36279	0	5	-0.82746	-2.30708	0.390774	-1.06442	-1.11096	-0.759053	-0.946366	0	5
A_21_P0002511	Non-Codingoding	XLOC_002344	THC2723627	tc|Q2H1E0_CHAGB (Q2H1E0) Predicted protein, partial (5%) [THC2723627]	chr2	0.281241	0.299309	-0.329388	-0.281241	-0.00751972	1.32418	0.407392	-0.182272	-0.598987	0.0196848	-0.63493	0.0558446	1	1	-0.150548	-0.198022	-0.273399	-0.0896363	0.0649476	-0.513297	-0.193326	0	0
A_21_P0002529	Non-Codingoding	XLOC_002440	TCONS_00004538	linc|BROAD Institute lincRNA (XLOC_002440), lincRNA [TCONS_00004538]	chr2	-0.955176	0.644807	0.222657	-0.222657	-0.0775921	-1.00865	0.324096	-2.16725	-1.78939	-3.12596	-0.956808	-1.45399	0	5	0.224119	-0.718888	0.212547	1.04637	1.0394	-0.719801	0.180626	2	2
A_21_P0002555	Non-Codingoding	XLOC_002541	TCONS_00004627	linc|BROAD Institute lincRNA (XLOC_002541), lincRNA [TCONS_00004627]	chr2	0.540643	-0.387046	0.387046	-1.73092	-0.297568	0.945658	-1.6584	-1.84679	-1.9032	-2.73903	-1.92745	-1.52154	1	5	-0.0589702	-1.67555	-0.460043	1.58556	-1.58017	-1.24898	-0.573026	1	3
A_21_P0002558	Non-Codingoding	XLOC_002554	TCONS_00004641	linc|BROAD Institute lincRNA (XLOC_002554), lincRNA [TCONS_00004641]	chr2	-0.255476	0.255476	0.715316	-0.832698	-0.0293455	0.615736	-0.28069	-1.15358	-1.41693	-2.54695	-1.80543	-1.09797	1	4	-1.29632	-1.35141	-0.60115	-1.57276	-0.835079	-0.835155	-1.08198	0	6
A_21_P0002566	Non-Codingoding	XLOC_001327	TCONS_00003554	linc|BROAD Institute lincRNA (XLOC_001327), lincRNA [TCONS_00003554]	chr2	-0.766321	-0.115394	0.115394	0.544513	-0.055452	0.399679	0.910833	-0.391233	-0.0904441	0.518827	-0.657274	0.115065	1	1	0.562274	-0.240012	-0.135018	-0.048624	-0.605577	-0.258248	-0.120867	0	1
A_21_P0002584	Non-Codingoding	XLOC_001414	THC2741794	linc|BROAD Institute lincRNA (XLOC_001414), lincRNA [TCONS_00004741]	chr2	0.334692	-0.334692	-0.785798	0.513713	-0.0680211	1.13667	-0.432036	-1.97367	-1.9208	-1.6231	-1.26417	-1.01285	1	4	-0.0785789	-0.461857	-0.77011	-0.353847	-1.52609	-1.2402	-0.738447	0	3
A_21_P0002591	Non-Codingoding	XLOC_001453	TCONS_00004770	linc|BROAD Institute lincRNA (XLOC_001453), lincRNA [TCONS_00004770]	chr2	0.244892	-0.244892	0.274024	-0.472482	-0.0496147	0.017226	-0.81911	-1.00937	-1.29199	-1.25738	-0.66859	-0.838203	0	5	-0.268694	-0.866935	-0.501254	-0.723445	-0.745006	-0.624127	-0.621577	0	4
A_21_P0002596	Non-Codingoding	XLOC_001496	TCONS_00004804	linc|BROAD Institute lincRNA (XLOC_001496), lincRNA [TCONS_00004804]	chr2	-0.601522	0.601522	0.799474	-1.48426	-0.171196	0.982088	-1.48188	-3.22232	-3.75165	-2.90398	-2.61393	-2.16528	1	5	-1.27148	-1.25498	-0.48099	-1.6962	-2.10299	-0.207515	-1.16903	0	4
A_21_P0002606	Non-Codingoding	XLOC_001631	TCONS_00004875	linc|BROAD Institute lincRNA (XLOC_001631), lincRNA [TCONS_00004875]	chr2	0.116098	-0.116098	0.717633	-0.529368	0.0470661	-0.661319	-0.673876	-1.55204	-0.586848	-1.58294	-1.3056	-1.06044	0	5	-0.859064	-1.38559	-0.745118	-0.827874	-0.885284	-0.930863	-0.938965	0	6
A_21_P0002612	Non-Codingoding	XLOC_001680	TCONS_00004898	linc|BROAD Institute lincRNA (XLOC_001680), lincRNA [TCONS_00004898]	chr2	0.175062	-0.175062	1.22586	-0.655538	0.14258	-0.182247	-0.651184	-1.02459	0.219465	-0.95343	-0.380661	-0.495441	0	3	-0.693367	-1.11423	-0.70181	-0.729158	0.0421681	-0.512404	-0.618133	0	4
A_21_P0002614	Non-Codingoding	XLOC_001701	TCONS_00004912	linc|BROAD Institute lincRNA (XLOC_001701), lincRNA [TCONS_00004912]	chr2	-0.0675528	0.0675528	0.08129	-0.868063	-0.196693	-0.367625	-1.25929	-0.952595	-0.875656	-0.931765	-0.959802	-0.891122	0	5	-0.680852	-1.06949	-0.177515	-0.566109	-0.705686	-0.523607	-0.620543	0	3
A_21_P0002616	Non-Codingoding	XLOC_001707	THC2776683	linc|BROAD Institute lincRNA (XLOC_001707), lincRNA [TCONS_00004918]	chr2	0.323262	0.0840588	-0.084059	-0.535534	-0.0530681	0.525236	-1.40486	-0.44774	-0.63259	0.743375	-0.800011	-0.336099	1	3	-1.14175	-1.8193	-0.529057	-1.35219	-0.508352	-0.554103	-0.984126	0	3
A_21_P0002617	Non-Codingoding	XLOC_001732	TCONS_00004935	linc|BROAD Institute lincRNA (XLOC_001732), lincRNA [TCONS_00004935]	chr2	0.96502	-0.427075	-1.16587	0.427075	-0.0502125	1.33963	-1.46828	-2.89467	-3.10566	-2.12993	-3.21602	-1.91249	1	5	1.11177	-1.27844	-0.549511	0.166358	-2.76381	-0.928739	-0.707062	1	3
A_21_P0002619	Non-Codingoding	XLOC_001747	TCONS_00004944	linc|BROAD Institute lincRNA (XLOC_001747), lincRNA [TCONS_00004944]	chr2	-0.423037	-0.272723	0.272723	1.06817	0.161284	0.455	1.01071	-0.784752	-0.271105	0.798287	-0.358795	0.141557	2	1	0.446316	-0.637316	-0.36141	0.316152	-0.125909	-0.174559	-0.0894543	0	1
A_21_P0002632	Non-Codingoding	XLOC_001910	ENST00000445534	linc|BROAD Institute lincRNA (XLOC_001910), lincRNA [TCONS_00005038]	chr2	0.107868	0.386073	-0.297266	-0.107868	0.0222018	0.366387	-0.395411	-0.700087	-0.0961688	-0.187386	-0.382205	-0.232479	0	1	-0.0583923	-0.328607	-0.228744	-0.0525367	-0.27088	0.160077	-0.129847	0	0
A_21_P0002639	Non-Codingoding	XLOC_001935	TCONS_00005057	linc|BROAD Institute lincRNA (XLOC_001935), lincRNA [TCONS_00005057]	chr2	0.0836387	-0.0272808	0.0272808	-0.954272	-0.217658	-0.471109	-1.03134	-0.813159	-0.837	-1.46434	-0.760434	-0.896231	0	5	-1.23706	-1.53144	-0.192842	-1.15164	-0.713585	-0.286198	-0.852127	0	4
A_21_P0002650	Non-Codingoding	XLOC_002010	TCONS_00004167	linc|BROAD Institute lincRNA (XLOC_002010), lincRNA [TCONS_00004167]	chr2	-1.43699	0.744979	0.613381	-0.613381	-0.173002	-1.18196	-0.94604	-0.430427	-0.111223	-1.5304	-0.588645	-0.798116	0	3	-1.05292	-2.17637	0.357447	-1.29184	-0.300472	0.168492	-0.715942	0	3
A_21_P0002654	Non-Codingoding	XLOC_002032	TCONS_00005118	linc|BROAD Institute lincRNA (XLOC_002032), lincRNA [TCONS_00005118]	chr2	0.120954	-0.0284426	0.0284426	-0.881724	-0.190192	0.273106	-1.42722	-0.813425	-1.27888	-1.45156	-0.371876	-0.844975	0	4	-0.807683	-1.037	-0.629971	-0.177889	0.152197	-0.799689	-0.550006	0	4
A_21_P0002661	Non-Codingoding	XLOC_002094	DA652386	gb|DA652386 MESAN2 Homo sapiens cDNA clone MESAN2006778 5', mRNA sequence [DA652386]	chr2	-0.461335	0.461335	0.608426	-0.939843	-0.0828543	-0.640593	-0.78506	-0.864175	-1.17642	-1.1552	-0.762722	-0.897362	0	6	-0.963142	-1.17045	-0.609262	-1.45668	-0.587758	-0.818662	-0.934326	0	5
A_21_P0002689	Non-Codingoding	XLOC_002461	THC2695122	linc|BROAD Institute lincRNA (XLOC_002461), lincRNA [TCONS_00005314]	chr2	-0.160139	0.160139	-0.235664	0.271571	0.0089767	-0.232472	-0.202272	0.908854	0.371301	1.17866	-0.267185	0.292814	2	0	0.149952	-0.216638	0.24803	0.133247	-0.0930162	0.790098	0.168612	1	0
A_21_P0002692	Non-Codingoding	XLOC_002498	TCONS_00005339	linc|BROAD Institute lincRNA (XLOC_002498), lincRNA [TCONS_00005339]	chr2	0.273705	-0.265214	-0.0461438	0.0461438	0.00212288	0.267536	0.231848	-0.871028	-0.360099	-0.625151	-0.423142	-0.296673	0	2	-0.404721	-1.10548	-0.867094	-0.488022	-0.875994	-0.807812	-0.758187	0	4
A_21_P0002693	Non-Codingoding	XLOC_002543	TCONS_00004629	linc|BROAD Institute lincRNA (XLOC_002543), lincRNA [TCONS_00004629]	chr2	-0.481457	0.481457	0.514872	-0.96833	-0.113364	0.134166	-1.17258	0.0778997	0.0196741	-0.793453	0.169391	-0.260817	0	2	-1.02617	-1.3365	0.488024	-1.03667	-0.0246341	0.544019	-0.398654	0	3
A_21_P0002705	Non-Codingoding	XLOC_002769	ENST00000487512	ref|PREDICTED: Homo sapiens hypothetical LOC100506724 (LOC100506724), miscRNA [XR_108471]	chr3	0.0419872	-0.0319688	0.0319688	-1.24924	-0.301813	-0.191825	-1.46215	-0.832572	-1.05969	-1.77736	-1.32998	-1.10893	0	5	-1.1141	-1.01463	-1.38021	-1.1	-0.40411	-0.88406	-0.982852	0	5
A_21_P0002706	Non-Codingoding	XLOC_002859	ENST00000467198	ref|PREDICTED: Homo sapiens hypothetical LOC100507447 (LOC100507447), miscRNA [XR_108503]	chr3	2.35456	-0.041363	0.00769401	-0.00769401	0.578298	1.36734	-0.576586	-3.06647	-1.78813	-3.44389	-3.52079	-1.83809	1	4	-1.26438	-1.19644	-1.38723	-2.01329	-1.8851	-2.87722	-1.77061	0	6
A_21_P0002711	Non-Codingoding	LOC401109	NR_034088	ref|Homo sapiens uncharacterized LOC401109 (LOC401109), non-coding RNA [NR_034088]	chr3	-0.441884	0.250179	0.0782025	-0.0782025	-0.0479264	-0.185879	-0.638632	-1.52757	-1.18482	-1.71705	-1.41838	-1.11205	0	5	-0.778591	-0.97563	-0.0181153	-0.465065	-0.684494	-0.27069	-0.532098	0	3
A_21_P0002727	Non-Codingoding	XLOC_002593	ENST00000425799	linc|BROAD Institute lincRNA (XLOC_002593), lincRNA [TCONS_00005496]	chr3	-0.180548	0.234941	0.180548	-0.907916	-0.168244	-0.213768	-0.828816	-0.74324	-0.944435	-1.37072	-1.09155	-0.865421	0	5	-1.22219	-1.62639	-0.181478	-1.24375	-0.584993	0.00326109	-0.809255	0	3
A_21_P0002768	Non-Codingoding	XLOC_002802	ENST00000479610	gb|603075994F1 NIH_MGC_119 Homo sapiens cDNA clone IMAGE:5168014 5', mRNA sequence [BI826287]	chr3	0.505884	0.0762434	-0.0762434	-0.366817	0.0347669	0.592782	-0.28591	-1.09695	-1.02231	-0.7588	-1.02375	-0.599156	0	4	-0.298138	-0.639748	-0.563999	-0.575124	-0.753649	-0.899204	-0.621644	0	3
A_21_P0002772	Coding	CHST2	AK097380	tc|Q4T0V7_TETNG (Q4T0V7) Chromosome undetermined SCAF10840, whole genome shotgun sequence. (Fragment), partial (7%) [THC2703506]	chr3	0.0572538	-0.0572538	0.597052	-0.0862813	0.127693	-0.492887	0.170193	-0.02912	-0.567419	-0.722469	-0.10419	-0.290982	0	1	-0.375805	-0.511057	0.294121	-0.236798	0.402884	-0.0099864	-0.0727736	0	0
[truncated: 18,585 more rows]
