# Supplementary material for: Comparison of monocyte gene expression among patients with neurocysticercosis-associated epilepsy, Idiopathic Epilepsy and idiopathic headaches in India
Source: PLoS Negl Trop Dis. 2017 Jun 16;11(6):e0005664. doi: 10.1371/journal.pntd.0005664 (PMC5489221; doi:10.1371/journal.pntd.0005664)
Supplement: S2 Dataset — Please refer to the readme tab for more details. (XLSX) [file pntd.0005664.s004.xlsx]

## Sheet: readme
Genotypic Technology/(SO_2022) QF/LAB/26
Column Header	Description
ProbeName	Unique probe identifier
Fold	Fold change calculated is log base 2
Geomean Fold	Geometric mean Fold of Replicate samples
Regarding Non-Coding Probes in the Array :
The non-coding RNAs are included in the GXP arrays to understand their role in gene regulation and complement gene expression studies. The non-coding RNA and mRNA are often functionally related, a combined analysis of non-coding and mRNA expression would potentially provide much more information concerning non-coding RNA function than separate analyses.
The non-coding RNA along with mRNA probes in the GXP array is the standard design by Agilent. For more details, please refer to the following link
http://www.agilent.com/about/newsroom/presrel/2008/06nov-ca08072.html

## Sheet: data
ProbeName	Coding /Non Coding	GeneName	SystematicName	Description	Chromosome Number	Fold_IUDBTR-53_C_G3	Fold_IUDBTR-76_C_G3	Fold_IUDBTR-84_C_G3	Fold_IUDBTR-86_C_G3	Fold_IUDBTR-90_C_G3	Fold_IUDBTR-91_C_G3	Geomean_Control Group 3	Fold_IUDBT-32_T_G1	Fold_IUDBT-34_T_G1	Fold_IUDBTR-37_T_G1	Fold_IUDBTR-41_T_G1	Fold_IUDBTR-66_T_G1	Fold_IUDBTR-68_T_G1	Geomean_Test Group 1	Up out of 6 samples	Down out of 6 samples
A_19_P00315452	Non-Codingoding	LOC100130938	XR_110148	ref|PREDICTED: Homo sapiens hypothetical LOC100130938 (LOC100130938), miscRNA [XR_110148]	chr18	0.834576	-0.578234	0.112278	-0.140557	-0.112278	1.30451	0.236715	-0.523955	-0.756641	-0.576788	-1.28591	0.296548	0.0429525	-0.467298	0	2
A_19_P00315459	Non-Codingoding	U66048	U66048	Unknown	chrX	0.175784	-0.325562	-0.00349045	0.00349045	-0.389198	0.1438	-0.0658629	0.174807	-0.638665	0.150138	-0.365035	-0.232176	-0.0193677	-0.15505	0	1
A_19_P00315493	Non-Codingoding	LOC145474	NR_027046	ref|Homo sapiens uncharacterized LOC145474 (LOC145474), non-coding RNA [NR_027046]	chr14	2.51107	1.53299	-0.696142	-0.688755	0.098093	-0.098093	0.443195	2.21596	1.69234	2.64518	2.63898	-0.201568	0.886692	1.64627	5	0
A_19_P00315506	Coding	KIAA0040	NM_001162893	ref|Homo sapiens KIAA0040 (KIAA0040), transcript variant 1, mRNA [NM_001162893]	chr1	-0.808491	-0.325509	0.457048	0.325509	0.621729	-0.357119	-0.0144721	-0.255618	0.322954	-0.247149	-0.25597	-0.0129611	0.532031	0.0138812	0	0
A_19_P00315524	Non-Codingoding	MIAT	NR_003491	ref|Homo sapiens myocardial infarction associated transcript (non-protein coding) (MIAT), transcript variant 1, non-coding RNA [NR_003491]	chr22	-0.623894	-0.107426	0.107426	0.169465	-1.94995	1.27833	-0.187675	-1.00884	-2.60954	-2.85655	-1.7475	-2.14882	-1.22085	-1.93202	0	6
A_19_P00315550	Non-Codingoding	LOC400043	NR_026656	ref|Homo sapiens uncharacterized LOC400043 (LOC400043), non-coding RNA [NR_026656]	chr12	0.2424	-0.255449	0.132335	-0.0400701	-1.08145	0.0400701	-0.160361	-0.484148	-0.808608	0.237023	-0.611803	0.223903	0.327677	-0.185993	0	2
A_19_P00315551	Non-Codingoding	LOC400043	NR_026656	ref|Homo sapiens uncharacterized LOC400043 (LOC400043), non-coding RNA [NR_026656]	chr12	0.599096	-0.726324	-0.132256	0.328666	-0.509012	0.132256	-0.0512621	-0.532214	-1.13277	0.0383186	-0.600323	0.114204	0.740712	-0.228679	1	2
A_19_P00315581	Non-Codingoding	FLJ30838	NR_033873	ref|Homo sapiens uncharacterized LOC400955 (FLJ30838), non-coding RNA [NR_033873]	chr2	0.921429	0.847611	-0.400632	-0.385391	0.385391	-0.511318	0.142848	1.05545	1.16964	0.186894	0.963776	-0.264429	-0.351244	0.460014	3	0
A_19_P00315583	Non-Codingoding	LOC100130691	NR_026966	ref|Homo sapiens uncharacterized LOC100130691 (LOC100130691), non-coding RNA [NR_026966]	chr2	-0.878972	-0.238416	0.902896	-0.189881	0.189881	0.331195	0.0194505	0.820772	0.814068	0.098644	0.212358	0.396842	-0.482472	0.310035	2	0
A_19_P00315584	Non-Codingoding	LOC100130691	NR_026966	ref|Homo sapiens uncharacterized LOC100130691 (LOC100130691), non-coding RNA [NR_026966]	chr2	-0.393431	-0.419206	0.714744	-0.308832	0.308832	0.345645	0.041292	0.801804	0.657756	0.205367	-0.0671	0.256975	-0.719159	0.189274	2	1
A_19_P00315593	Non-Codingoding	XLOC_004643	ENST00000521373	gb|DB301429 BRAMY2 Homo sapiens cDNA clone BRAMY2002043 3', mRNA sequence [DB301429]	chr5	0.542272	0.945055	-0.146827	-0.0474815	0.0474815	-0.430912	0.151598	0.660975	-0.385541	0.0937548	0.629386	0.0850387	-0.321809	0.126967	2	0
A_19_P00315601	Non-Codingoding	XLOC_l2_015760	TCONS_l2_00030536	linc|BROAD Institute lincRNA (XLOC_l2_015760), lincRNA [TCONS_l2_00030536]	chrX	0.182246	-0.239697	-0.0104294	0.0519838	-0.166142	0.0104294	-0.0286015	-0.370351	-0.704106	-0.635008	-0.344208	0.027308	0.0921659	-0.322367	0	2
A_19_P00315603	Non-Codingoding	XLOC_l2_015760	TCONS_l2_00030536	linc|BROAD Institute lincRNA (XLOC_l2_015760), lincRNA [TCONS_l2_00030536]	chrX	0.437046	-0.293771	-0.0996327	-0.0207648	0.0207648	0.253102	0.0494574	-0.603949	-1.03142	-0.821165	-0.435888	-0.0725393	0.447609	-0.419558	0	3
A_19_P00315651	Non-Codingoding	LOC100652730	XR_132670	ref|PREDICTED: Homo sapiens hypothetical LOC100652730 (LOC100652730), miscRNA [XR_132670]	chr20	0.34742	-0.242412	-0.298059	0.380386	-0.904639	0.242412	-0.0791486	-0.663682	-0.37124	0.23843	0.0923719	0.383413	0.328649	0.00132362	0	1
A_19_P00315668	Coding	HIPK2	NM_022740	ref|Homo sapiens homeodomain interacting protein kinase 2 (HIPK2), transcript variant 1, mRNA [NM_022740]	chr7	-0.0376697	0.255098	-0.284543	-0.0784407	0.413703	0.0376697	0.0509697	0.627638	0.426757	0.123071	0.464719	-0.18216	-0.29045	0.194929	1	0
A_19_P00315716	Non-Codingoding	SNORA71A	NR_002911	ref|Homo sapiens small nucleolar RNA, H/ACA box 71A (SNORA71A), small nucleolar RNA [NR_002911]	chr20	0.0517311	0.610439	-0.0517311	0.286123	-0.171324	-0.170118	0.0925201	-0.256691	0.362822	0.220735	-0.206704	0.0270848	0.397398	0.090774	0	0
A_19_P00315717	Coding	FAM200B	NM_001145191	ref|Homo sapiens family with sequence similarity 200, member B (FAM200B), mRNA [NM_001145191]	chr4	0.249678	0.0246263	-0.0246267	-0.235494	0.246105	-0.802273	-0.0903306	-0.507737	-0.21222	-0.175739	-0.365488	0.0964026	0.0154667	-0.191552	0	0
A_19_P00315718	Coding	FAM200B	NM_001145191	ref|Homo sapiens family with sequence similarity 200, member B (FAM200B), mRNA [NM_001145191]	chr4	0.346723	0.120543	-0.120543	-0.312862	0.292429	-0.676072	-0.0582969	-0.249789	-0.189317	-0.300687	-0.207417	0.102707	-0.100809	-0.157552	0	0
A_19_P00315738	Non-Codingoding	LOC100506342	XR_113168	ref|PREDICTED: Homo sapiens hypothetical LOC100506342 (LOC100506342), miscRNA [XR_113168]	chr8	3.76492	1.80886	-0.604454	-0.906225	-1.01562	0.604454	0.608656	3.62124	2.91458	3.02611	3.15381	-0.0541029	1.27301	2.32244	5	0
A_19_P00315764	Non-Codingoding	LOC644277	XR_110541	ref|PREDICTED: Homo sapiens hypothetical LOC644277 (LOC644277), miscRNA [XR_110541]	chr11	0.860486	0.22073	0.0479865	-0.529237	-0.0479865	-0.617419	-0.0109068	-0.00279236	-0.647695	0.46784	0.311257	0.336306	0.259201	0.120686	0	1
A_19_P00315780	Non-Codingoding	LOC100506342	XR_113168	ref|PREDICTED: Homo sapiens hypothetical LOC100506342 (LOC100506342), miscRNA [XR_113168]	chr8	3.68229	1.74753	-0.690451	-1.18387	-0.9135	0.690451	0.555409	3.53118	2.88675	3.13632	3.15937	-0.0803728	1.26967	2.31715	5	0
A_19_P00315810	Non-Codingoding	XLOC_001906	ENST00000455068	linc|BROAD Institute lincRNA (XLOC_001906), lincRNA [TCONS_00003130]	chr2	0.989003	0.515526	-0.767478	-0.0133705	0.0133705	-0.629215	0.0179726	0.334413	-0.117653	0.290842	0.566538	-0.411086	0.135585	0.133107	0	0
A_19_P00315824	Non-Codingoding	LOC100505495	NR_040109	ref|Homo sapiens uncharacterized LOC100505495 (LOC100505495), non-coding RNA [NR_040109]	chr19	1.36987	0.973659	-0.400665	-0.25307	0.25307	-0.331246	0.268604	0.922633	0.341958	0.293738	0.670108	-0.208561	0.447076	0.411159	2	0
A_19_P00315826	Non-Codingoding	XLOC_001148	EF413001	linc|BROAD Institute lincRNA (XLOC_001148), lincRNA [TCONS_00000111]	chr1	1.0696	0.449079	0.853029	-0.486213	-1.48188	-0.449079	-0.00757796	-0.813641	-0.726478	1.63682	-0.106301	-0.457663	0.170005	-0.0495431	1	2
A_19_P00315841	Non-Codingoding	XLOC_002249	ENST00000431411	linc|BROAD Institute lincRNA (XLOC_002249), lincRNA [TCONS_00003359]	chr2	0.455441	0.122933	-0.253234	-0.464004	0.0446031	-0.0446031	-0.023144	0.835911	0.360634	-0.198098	0.0470207	-0.164969	-0.790343	0.0150257	1	1
A_19_P00315843	Non-Codingoding	SCARNA16	NR_003013	ref|Homo sapiens small Cajal body-specific RNA 16 (SCARNA16), guide RNA [NR_003013]	chr17	0.724086	-0.679925	0.216372	-0.074235	-0.199332	0.074235	0.0102002	-2.43531	-2.78988	-1.21162	-2.72254	-0.63548	0.207823	-1.59784	0	5
A_19_P00315869	Non-Codingoding	XLOC_011568	AK090766	Unknown	chr15	0.426092	0.759801	-0.773902	0.0233374	-0.0233374	-0.656266	-0.0407124	0.61957	0.371392	-0.147075	0.410154	-0.921362	-0.192663	0.0233361	1	1
A_19_P00315914	Non-Codingoding	XLOC_007868	TCONS_00016491	linc|BROAD Institute lincRNA (XLOC_007868), lincRNA [TCONS_00016491]	chr9	0.494469	0.224646	-0.224646	0.269345	-0.728578	-0.921628	-0.147732	-0.225097	-0.170563	-0.107993	-0.24873	0.0144784	-0.25535	-0.165543	0	0
A_19_P00315936	Non-Codingoding	XLOC_l2_010239	TCONS_l2_00020134	linc|BROAD Institute lincRNA (XLOC_l2_010239), lincRNA [TCONS_l2_00020134]	chr3	1.53723	0.605423	-0.999259	-0.212716	0.212716	-0.510898	0.105416	0.972478	0.324002	-0.085407	0.903331	0.0254929	-0.0406835	0.349869	2	0
A_19_P00315941	Non-Codingoding	ENST00000432194	ENST00000432194	Unknown	chr3	-0.32601	0.777096	0.662797	-1.01092	-1.26054	0.32601	-0.138594	-0.782741	-0.458805	-0.101841	-0.124318	-0.396881	0.515851	-0.224789	0	1
A_19_P00315967	Non-Codingoding	XLOC_011803	TCONS_00024895	linc|BROAD Institute lincRNA (XLOC_011803), lincRNA [TCONS_00024895]	chr16	1.20379	-0.197132	0.0291464	0.338181	-0.0291464	-0.39206	0.158796	0.992018	0.838775	0.856526	-0.27413	0.526925	0.283722	0.537306	3	0
A_19_P00316000	Non-Codingoding	FLJ43663	NR_015431	ref|Homo sapiens uncharacterized LOC378805 (FLJ43663), transcript variant 1, non-coding RNA [NR_015431]	chr7	2.4244	-0.20926	0.20926	-0.47752	-0.561687	1.22242	0.434602	1.3131	0.718192	1.33844	2.26135	0.5537	0.325788	1.0851	4	0
A_19_P00316034	Non-Codingoding	SNHG11	NR_003239	ref|Homo sapiens small nucleolar RNA host gene 11 (non-protein coding) (SNHG11), non-coding RNA [NR_003239]	chr20	-0.309675	0.22463	0.776047	0.145959	-0.221019	-0.145959	0.0783305	-0.0830686	-0.603756	0.846019	-0.403427	0.310143	0.364055	0.0716607	1	1
A_19_P00316050	Non-Codingoding	LOC100506860	XR_108813	ref|PREDICTED: Homo sapiens hypothetical LOC100506860, transcript variant 1 (LOC100506860), miscRNA [XR_108813]	chr7	0.178138	0.886879	-0.178138	-0.447373	-0.365959	0.805949	0.146583	0.878979	-0.447594	1.11882	0.799547	0.522666	0.763345	0.60596	4	0
A_19_P00316063	Non-Codingoding	LOC100506190	BC038559	Unknown	chr9	-0.146834	0.167952	0.0951672	0.330765	-0.0951672	-0.809052	-0.0761949	-0.39845	-0.679925	-0.929891	-0.502816	0.668172	-0.409025	-0.375322	1	2
A_19_P00316105	Non-Codingoding	L3MBTL1	ENST00000422861	ref|PREDICTED: Homo sapiens hypothetical LOC100505763 (LOC100505763), miscRNA [XR_109604]	chr20	-0.972896	0.0690854	0.219635	0.225745	-0.0825675	-0.0690854	-0.101681	0.0578454	-0.130915	-0.572395	-0.328917	-0.0878799	-0.323081	-0.23089	0	0
A_19_P00316107	Non-Codingoding	L3MBTL1	ENST00000422861	ref|PREDICTED: Homo sapiens hypothetical LOC100505763 (LOC100505763), miscRNA [XR_109604]	chr20	-0.671087	-0.066977	0.300942	0.309441	-0.0302625	0.0302625	-0.0212801	-0.0483198	-0.328305	-0.495275	-0.491335	-0.137369	-0.269615	-0.295036	0	0
A_19_P00316135	Non-Codingoding	CYP1B1-AS1	NR_027252	ref|Homo sapiens CYP1B1 antisense RNA 1 (non-protein coding) (CYP1B1-AS1), non-coding RNA [NR_027252]	chr2	-0.115017	-1.24046	0.454367	0.115017	1.14661	-1.95452	-0.265667	-0.857738	-0.182499	-1.0909	-1.87744	-0.297968	-1.83434	-1.02348	0	4
A_19_P00316159	Non-Codingoding	XLOC_l2_007876	ENST00000415520	linc|BROAD Institute lincRNA (XLOC_l2_007876), lincRNA [TCONS_l2_00015692]	chr2	0.0140848	1.72635	-0.735608	-0.0140848	1.17248	-0.0557404	0.351247	0.663542	-4.14398	0.682036	-0.0196099	-0.0675263	1.00169	-0.313975	3	1
A_19_P00316185	Non-Codingoding	XLOC_005810	TCONS_00012257	linc|BROAD Institute lincRNA (XLOC_005810), lincRNA [TCONS_00012257]	chr6	2.41527	0.633283	-0.633283	-0.96591	0.713946	-0.699484	0.243971	0.466146	-0.13351	-0.12819	0.586835	-0.720648	0.313252	0.0639807	0	1
A_19_P00316187	Non-Codingoding	LOC100505687	NR_038301	ref|Homo sapiens uncharacterized LOC100505687 (LOC100505687), transcript variant 1, non-coding RNA [NR_038301]	chr3	0.905343	-0.159725	0.249853	0.159725	-0.889853	-1.31245	-0.174518	0.213812	-0.367486	0.697196	-0.774948	0.58408	-1.19717	-0.140753	1	2
A_19_P00316194	Non-Codingoding	MIAT	NR_003491	ref|Homo sapiens myocardial infarction associated transcript (non-protein coding) (MIAT), transcript variant 1, non-coding RNA [NR_003491]	chr22	0.0115497	-0.560448	0.436663	-0.0115495	-1.17535	0.599668	-0.116579	-0.321507	-1.07636	0.421144	-0.734155	-0.222607	0.0797381	-0.308958	0	2
A_19_P00316199	Coding	STRN	NM_003162	ref|Homo sapiens striatin, calmodulin binding protein (STRN), mRNA [NM_003162]	chr2	-1.73172	-0.607488	0.584762	0.655522	-0.169276	0.169276	-0.183154	-0.978004	-0.932054	-1.05883	-1.26734	0.158563	-0.487024	-0.760781	0	4
A_19_P00316200	Coding	STRN	NM_003162	ref|Homo sapiens striatin, calmodulin binding protein (STRN), mRNA [NM_003162]	chr2	-2.03581	-0.876234	0.550553	0.520553	-0.158766	0.158766	-0.306824	-1.03974	-1.02112	-0.844838	-1.06452	0.349022	-0.39855	-0.669957	0	4
A_19_P00316202	Non-Codingoding	LOC286149	XR_132545	ref|PREDICTED: Homo sapiens hypothetical LOC286149 (LOC286149), miscRNA [XR_132545]	chr8	0.374484	0.149452	-0.287982	-0.136622	-0.361845	0.136622	-0.0209818	-0.116393	-0.511065	0.159559	0.0650022	0.39049	-0.162494	-0.02915	0	0
A_19_P00316225	Non-Codingoding	LOC100506924	XR_110015	ref|PREDICTED: Homo sapiens hypothetical LOC100506924 (LOC100506924), miscRNA [XR_110015]	chr3	1.03705	0.0377338	-0.0377338	0.383654	-0.170158	-0.703259	0.0912141	-0.133423	-0.588868	0.101921	-0.0670359	0.159169	-0.258745	-0.131164	0	0
A_19_P00316284	Non-Codingoding	XLOC_004598	AK126541	Unknown	chr5	0.965704	0.156665	-0.541284	0.122397	-0.197917	-0.122397	0.0638612	0.155123	-0.646908	0.121864	-0.118644	-0.288001	0.154053	-0.103752	0	1
A_19_P00316286	Non-Codingoding	LOC401320	NR_038889	ref|Homo sapiens uncharacterized LOC401320 (LOC401320), non-coding RNA [NR_038889]	chr7	-0.349809	0.166607	0.058702	0.122177	-0.058702	-0.170496	-0.038587	-0.295661	-0.198431	0.266159	-0.286373	-0.508409	0.202374	-0.136724	0	0
A_19_P00316326	Coding	MAP3K13	NM_001242317	ref|Homo sapiens mitogen-activated protein kinase kinase kinase 13 (MAP3K13), transcript variant 3, mRNA [NM_001242317]	chr3	-0.0165277	0.414799	0.326435	-0.150298	0.0165277	-0.034987	0.0926581	0.899923	0.326046	0.781564	0.382586	0.610432	0.553789	0.59239	3	0
A_19_P00316333	Non-Codingoding	LOC100506714	NR_038956	ref|Homo sapiens uncharacterized LOC100506714 (LOC100506714), transcript variant 1, non-coding RNA [NR_038956]	chr22	-0.768252	0.0677302	0.589965	-0.450982	0.159063	-0.0677302	-0.0783677	-0.250678	0.885703	0.322006	-0.335075	-0.12257	0.607876	0.184544	2	0
A_19_P00316340	Non-Codingoding	LOC100506860	XR_108813	ref|PREDICTED: Homo sapiens hypothetical LOC100506860, transcript variant 1 (LOC100506860), miscRNA [XR_108813]	chr7	3.63623	2.2681	-0.790254	-1.15473	-1.43929	0.790254	0.551718	1.40181	1.01033	2.22624	2.01947	-0.285066	0.546116	1.15315	4	0
A_19_P00316341	Non-Codingoding	LOC100506860	XR_108813	ref|PREDICTED: Homo sapiens hypothetical LOC100506860, transcript variant 1 (LOC100506860), miscRNA [XR_108813]	chr7	2.98301	1.26673	-0.430833	-0.488747	-1.41657	0.430833	0.390738	0.98252	0.687404	1.75714	1.47148	-0.266829	0.498806	0.855086	4	0
A_19_P00316344	Coding	Q8E8P5	BC007236	tc|Q8E8P5_SHEON (Q8E8P5) Polysaccharide deacetylase family protein, partial (5%) [THC2637826]	chr9	-0.202174	-0.422671	0.417219	0.202174	-0.621856	0.457949	-0.0282265	-0.738084	-0.709207	0.792704	-0.48594	0.324332	0.671037	-0.0241926	2	2
A_19_P00316370	Non-Codingoding	LOC100506178	NR_038393	ref|Homo sapiens uncharacterized LOC100506178 (LOC100506178), non-coding RNA [NR_038393]	chr7	2.64388	1.38666	-0.104369	0.104369	-0.157536	-0.86773	0.500879	1.22956	0.762724	1.24847	0.455826	0.52273	-0.614123	0.600865	3	1
A_19_P00316398	Coding	Q8NDX4	BC092509	tc|Q8NDX4_HUMAN (Q8NDX4) PREBP1 protein, complete [THC2471066]	chr14	0.0381334	-0.0381334	0.754456	-0.0966947	-0.857559	0.452664	0.0421443	-0.261972	-1.06076	1.48322	-0.332854	0.252333	0.895001	0.162494	2	1
A_19_P00316401	Non-Codingoding	XLOC_007052	ENST00000518765	gb|DKFZp779O0656_r1 779 (synonym: hncc1) Homo sapiens cDNA clone DKFZp779O0656 5', mRNA sequence [BX500531]	chr8	3.51451	-0.298738	-2.3447	0.298738	0.789964	-2.01778	-0.00966745	2.1929	1.85674	-1.73232	0.659889	0.657519	-2.26835	0.22773	4	2
A_19_P00316404	Coding	C17orf51	NM_001113434	ref|Homo sapiens chromosome 17 open reading frame 51 (C17orf51), mRNA [NM_001113434]	chr17	0.0183525	-1.13842	0.853401	1.36769	-0.800911	-0.0183525	0.0469598	-0.708243	-0.704932	-0.693947	-1.52119	0.120335	-0.753901	-0.710312	0	5
A_19_P00316419	Non-Codingoding	SNHG5	NR_003038	ref|Homo sapiens small nucleolar RNA host gene 5 (non-protein coding) (SNHG5), non-coding RNA [NR_003038]	chr6	1.17197	0.883171	0.285497	-0.285497	-0.315265	-0.389519	0.22506	-0.460128	0.766153	-0.915101	0.232131	-0.84531	-1.5597	-0.463659	1	3
A_19_P00316423	Non-Codingoding	LOC646808	XR_132560	ref|PREDICTED: Homo sapiens L antigen family member 3-like (LOC646808), miscRNA [XR_132560]	chr9	-0.129616	-0.283569	-0.0225439	0.24479	0.0225439	0.096776	-0.0119365	-0.311144	-0.189118	-0.152067	-0.596469	0.387376	-0.109725	-0.161858	0	0
A_19_P00316479	Non-Codingoding	LOC553137	AK123416	linc|BROAD Institute lincRNA (XLOC_l2_013080), lincRNA [TCONS_l2_00025448]	chr6	1.02148	-0.112827	-0.0489771	0.0489771	-0.87076	0.257672	0.0492609	-0.427884	-0.272286	0.819288	-0.442342	0.061866	0.746484	0.0808544	2	0
A_19_P00316493	Non-Codingoding	XLOC_001946	ENST00000452701	gb|DA414427 BRTHA3 Homo sapiens cDNA clone BRTHA3022791 5', mRNA sequence [DA414427]	chr2	2.71781	1.0751	-0.206092	-0.0188127	-0.262323	0.0188127	0.554082	0.598855	0.722441	0.742586	0.28288	0.0332446	0.524525	0.484089	2	0
A_19_P00316497	Coding	AK098523	AK098523	tc|GB|AK098523.1|AK098523.1 Homo sapiens cDNA FLJ25657 fis, clone TST00324 [NP1153976]	chr12	1.52838	0.952944	-0.377203	-0.0834248	0.0834248	-0.268808	0.305886	-0.315409	-0.65188	1.05491	0.645232	0.393103	-0.192146	0.155636	2	1
A_19_P00316511	Coding	CCDC149	NM_173463	ref|Homo sapiens coiled-coil domain containing 149 (CCDC149), transcript variant 1, mRNA [NM_173463]	chr4	-0.306332	0.84996	0.194806	0.149583	-0.149583	-0.57179	0.0277741	0.295031	0.373357	0.557354	0.366563	0.226556	0.790661	0.43492	1	0
A_19_P00316512	Coding	Q20ZE8	ENST00000511431	tc|Q20ZE8_RHOPA (Q20ZE8) Ribosomal protein S21, partial (10%) [THC2682395]	chr4	0.146468	0.376349	-0.22692	-0.146468	-0.268589	0.42107	0.0503183	0.3008	-0.402861	0.11142	0.341068	0.565916	-0.161775	0.125762	0	0
A_19_P00316533	Non-Codingoding	XLOC_013732	AK093009	linc|BROAD Institute lincRNA (XLOC_013732), lincRNA [TCONS_00028662]	chr20	1.27294	0.501396	-0.280404	-0.360443	-0.492579	0.280404	0.153553	1.39024	0.90129	0.862697	1.37518	0.346015	0.235426	0.851809	4	0
A_19_P00316541	Non-Codingoding	SNHG5	NR_003038	ref|Homo sapiens small nucleolar RNA host gene 5 (non-protein coding) (SNHG5), non-coding RNA [NR_003038]	chr6	0.558482	0.724249	0.327042	-0.51791	-0.327042	-0.392502	0.0620532	-0.545415	0.639362	-1.08607	0.0739818	-1.04694	-1.54307	-0.584692	1	3
A_19_P00316547	Non-Codingoding	XLOC_003429	ENST00000505702	linc|BROAD Institute lincRNA (XLOC_003429), lincRNA [TCONS_00007462]	chr4	0.310754	-0.487163	0.0904198	-0.0904198	-0.680099	0.455177	-0.0668884	-0.623112	-0.97446	0.540766	-0.762182	0.0466208	0.644805	-0.187927	1	3
A_19_P00316564	Non-Codingoding	LOC653712	NR_034179	ref|Homo sapiens intraflagellar transport 122 homolog (Chlamydomonas) pseudogene (LOC653712), non-coding RNA [NR_034179]	chr3	1.35032	0.9794	-0.0151	-0.066154	0.0151	-0.0686545	0.365819	0.204994	0.623871	0.502832	0.311755	0.0916128	0.22332	0.326398	1	0
A_19_P00316629	Coding	PIEZO1	NM_001142864	ref|Homo sapiens piezo-type mechanosensitive ion channel component 1 (PIEZO1), mRNA [NM_001142864]	chr16	1.91419	0.689642	-0.387272	-0.171409	0.171409	-0.411753	0.300802	0.593579	0.779009	-0.0557709	0.555111	0.179492	-0.65862	0.232133	1	1
A_19_P00316659	Non-Codingoding	SNHG5	NR_003038	ref|Homo sapiens small nucleolar RNA host gene 5 (non-protein coding) (SNHG5), non-coding RNA [NR_003038]	chr6	0.85962	0.750905	0.422508	-0.493459	-0.422508	-0.716066	0.0668333	-0.632323	0.631292	-0.991874	0.0656242	-1.09213	-1.72211	-0.623587	1	4
A_19_P00316663	Non-Codingoding	XLOC_007868	TCONS_00016491	linc|BROAD Institute lincRNA (XLOC_007868), lincRNA [TCONS_00016491]	chr9	0.419436	-0.0863848	0.0863848	0.226805	-0.306612	-0.197807	0.0236371	-0.0274429	-0.457675	0.535333	-0.314731	0.738489	0.445625	0.153266	1	0
A_19_P00316666	Non-Codingoding	XLOC_001952	ENST00000423704	Unknown	chr2	-0.14222	-1.07187	0.14222	0.199833	-0.473679	0.283867	-0.176975	-0.553281	-0.581851	-0.0512246	-1.46078	-0.037815	-0.586595	-0.545258	0	1
A_19_P00316670	Non-Codingoding	XLOC_003462	ENST00000503532	linc|BROAD Institute lincRNA (XLOC_003462), lincRNA [TCONS_00007480]	chr4	1.24685	0.408752	-0.1457	-0.123446	0.123446	-0.213447	0.216075	0.475722	0.520333	0.146241	0.669617	0.0931091	-0.267155	0.272978	1	0
A_19_P00316701	Non-Codingoding	SNHG5	NR_003038	ref|Homo sapiens small nucleolar RNA host gene 5 (non-protein coding) (SNHG5), non-coding RNA [NR_003038]	chr6	0.950162	0.685819	0.384752	-0.384752	-0.473812	-0.469096	0.115512	-0.727128	0.554805	-1.00926	-0.0159783	-1.02162	-1.52361	-0.623797	0	4
A_19_P00316726	Coding	THC2516708	THC2516708	tc|BC042500 zinc finger protein 678 {Homo sapiens} (exp=-1; wgp=0; cg=0), partial (33%) [THC2516708]	chr1	0.555094	-0.00435185	-0.107151	-0.201644	0.00435185	0.261605	0.0846508	-0.105604	-0.905122	0.358993	-0.0187371	-0.401281	1.45809	0.0643902	1	1
A_19_P00316745	Non-Codingoding	LOC100506190	BC038559	Unknown	chr9	0.0873435	0.115626	-0.0873435	0.148905	-0.234035	-0.918902	-0.148068	-0.540041	-0.791008	-1.12374	-0.681517	0.460394	-0.374722	-0.508438	0	3
A_19_P00316753	Non-Codingoding	XLOC_006925	BC033263	Unknown	chr8	0.773841	-0.0329628	0.0329628	0.0535336	-0.214694	-0.227174	0.064251	-0.171915	0.171687	0.333997	0.0330443	-0.139415	0.169985	0.0662306	0	0
A_19_P00316758	Non-Codingoding	MAP3K13	NR_038322	ref|Homo sapiens mitogen-activated protein kinase kinase kinase 13 (MAP3K13), transcript variant 4, non-coding RNA [NR_038322]	chr3	0.201396	0.128339	-0.0689092	-0.563207	-0.339862	0.0689092	-0.0955559	0.470286	0.0330987	0.569311	0.0583572	0.242642	0.439726	0.302237	0	0
A_19_P00316778	Non-Codingoding	XLOC_002286	TCONS_00004414	linc|BROAD Institute lincRNA (XLOC_002286), lincRNA [TCONS_00004414]	chr2	1.30285	0.165079	-0.132232	0.132232	-0.894721	-0.469014	0.0173658	0.117465	-0.119585	0.941659	-0.200326	-0.280998	0.096426	0.0924402	1	0
A_19_P00316857	Non-Codingoding	LOC440993	ENST00000451228	ref|PREDICTED: Homo sapiens hypothetical LOC440993 (LOC440993), miscRNA [XR_110395]	chr3	-0.380726	0.380726	0.655397	-1.83388	-2.22194	0.441229	-0.493198	-1.18009	-0.587577	-0.754113	-0.534618	-0.282211	0.198772	-0.523306	0	2
A_19_P00316911	Non-Codingoding	XLOC_001688	ENST00000453636	gb|UI-E-CK1-abt-e-09-0-UI.r1 UI-E-CK1 Homo sapiens cDNA clone UI-E-CK1-abt-e-09-0-UI 5', mRNA sequence [BM687923]	chr2	-1.65085	-0.24657	0.568354	0.496522	0.24657	-0.647393	-0.205561	-2.17745	-1.54314	-1.1633	-1.60784	1.51162	0.369765	-0.768388	1	4
A_19_P00316919	Non-Codingoding	LINC00338	NR_027058	ref|Homo sapiens long intergenic non-protein coding RNA 338 (LINC00338), non-coding RNA [NR_027058]	chr17	0.152767	-0.180048	0.450667	0.447558	-0.308091	-0.152767	0.0683477	-0.407106	-0.697938	0.896326	0.0782199	1.12819	0.107052	0.184125	2	1
A_19_P00317016	Non-Codingoding	XLOC_006037	THC2573057	linc|BROAD Institute lincRNA (XLOC_006037), lincRNA [TCONS_00012989]	chr7	0.636281	0.125493	0.171105	-0.125493	-0.799851	-0.423893	-0.069393	0.296637	-0.822587	0.508268	-0.266815	-0.040657	0.223121	-0.0170054	0	1
A_19_P00317023	Coding	Q6IHG2	AK129745	tc|Q6IHG2_DROME (Q6IHG2) HDC02633, partial (8%) [THC2534303]	chr8	-0.504922	-0.524285	0.238308	0.0938907	-0.0938907	0.432406	-0.0597488	-0.897624	-1.20809	-1.12272	-1.30229	-0.135654	-0.701932	-0.894717	0	5
A_19_P00317052	Coding	RNF213	NM_020914	ref|Homo sapiens ring finger protein 213 (RNF213), transcript variant 1, mRNA [NM_020914]	chr17	-0.345371	-0.848206	-0.067502	0.20698	0.922687	0.067502	-0.0106517	0.502373	-0.790098	1.03571	-0.291637	0.328528	1.74335	0.421371	2	1
A_19_P00317053	Non-Codingoding	XLOC_005810	TCONS_00012259	linc|BROAD Institute lincRNA (XLOC_005810), lincRNA [TCONS_00012259]	chr6	2.21371	2.22533	-0.904171	-2.21645	-1.04086	0.904171	0.196954	1.90392	1.84751	2.06119	1.51988	0.25163	1.17948	1.4606	5	0
A_19_P00317066	Non-Codingoding	LOC388210	XM_001716361	ref|PREDICTED: Homo sapiens apolipophorins-like (LOC388210), mRNA [XM_001716361]	chr16	0.0206847	-0.0206847	0.029058	-0.0629344	-0.305992	0.135511	-0.0340595	-0.101323	-0.536408	0.355018	0.191803	0.266745	0.228121	0.0673261	0	0
A_19_P00317082	Non-Codingoding	HCG18	NR_024052	ref|Homo sapiens HLA complex group 18 (non-protein coding) (HCG18), non-coding RNA [NR_024052]	chr6	0.00535297	-0.447989	-0.1236	0.219749	-0.00535297	0.129414	-0.0370712	-0.552349	-0.469841	-0.418456	-0.270219	-0.247715	-0.54252	-0.41685	0	0
A_19_P00317108	Non-Codingoding	LOC647979	NR_027451	ref|Homo sapiens uncharacterized LOC647979 (LOC647979), non-coding RNA [NR_027451]	chr20	0.223296	-0.367218	0.0628943	0.137004	-0.0628943	-0.393431	-0.0667248	-0.0747414	0.308099	-0.411787	-0.0997953	-0.0462608	-0.894264	-0.203125	0	1
A_19_P00317109	Non-Codingoding	LOC647979	NR_027451	ref|Homo sapiens uncharacterized LOC647979 (LOC647979), non-coding RNA [NR_027451]	chr20	0.438356	0.645058	-0.735459	-0.438356	0.945214	-1.2231	-0.0613817	0.698218	1.44993	-0.89194	0.66713	-0.872043	-1.43687	-0.0642615	3	3
A_19_P00317127	Non-Codingoding	XLOC_005297	ENST00000455005	tc|GB|AL157439.1|AL157439.1 Homo sapiens mRNA; cDNA DKFZp434A225 (from clone DKFZp434A225) [NP1167808]	chr6	2.75774	0.466392	-0.0591619	0.0591619	-0.396723	-0.708113	0.353217	0.463852	0.0090158	1.08493	0.00336814	0.262834	0.0363386	0.310056	1	0
A_19_P00317128	Non-Codingoding	LOC100506190	BC038559	Unknown	chr9	0.20298	0.180153	-0.133118	0.0906978	-0.0906978	-0.883141	-0.105521	-0.380772	-0.475612	-1.22324	-0.548833	0.429351	-0.653021	-0.475355	0	2
A_19_P00317141	Non-Codingoding	LOC729177	NR_034143	ref|Homo sapiens uncharacterized LOC729177 (LOC729177), non-coding RNA [NR_034143]	chr6	1.92297	-0.0988641	-0.607272	0.48663	0.0988641	-0.639116	0.193869	0.21669	0.324975	1.18585	0.474521	0.864906	-0.210472	0.476078	2	0
A_19_P00317178	Non-Codingoding	SNHG5	NR_003038	ref|Homo sapiens small nucleolar RNA host gene 5 (non-protein coding) (SNHG5), non-coding RNA [NR_003038]	chr6	0.408786	0.672121	0.287076	-0.667387	-0.287076	-0.50585	-0.0153883	-0.452013	0.58655	-1.03243	0.0437408	-1.15813	-1.65521	-0.611249	0	3
A_19_P00317180	Non-Codingoding	PVT1	NR_003367	ref|Homo sapiens Pvt1 oncogene (non-protein coding) (PVT1), non-coding RNA [NR_003367]	chr8	0.317358	0.663189	-0.0746615	0.0136483	-0.750773	-0.0136483	0.0258521	0.334208	-0.16519	0.158181	0.680567	0.13108	-0.597224	0.0902705	1	0
A_19_P00317237	Non-Codingoding	LOC100653004	XR_132505	ref|PREDICTED: Homo sapiens hypothetical LOC100653004 (LOC100653004), miscRNA [XR_132505]	chr5	-0.524795	-0.75167	-0.107983	0.511864	0.107983	0.271175	-0.0822376	-0.817989	-1.41668	-1.40878	-1.2226	-0.0845327	-0.483932	-0.905753	0	4
A_19_P00317242	Non-Codingoding	LOC388210	XM_001716361	ref|PREDICTED: Homo sapiens apolipophorins-like (LOC388210), mRNA [XM_001716361]	chr16	-0.695212	1.07867	-0.149586	0.149586	0.421642	-0.456136	0.0581601	0.466534	-0.703339	0.281727	0.0758824	-0.0725074	0.25922	0.0512529	0	1
A_19_P00317272	Non-Codingoding	LOC440900	NR_034128	ref|Homo sapiens uncharacterized LOC440900 (LOC440900), non-coding RNA [NR_034128]	chr2	1.19614	0.444627	0.0378563	-0.38843	-0.235093	-0.0378563	0.169541	0.570385	-0.137462	0.905222	0.309288	-0.182371	0.445644	0.318451	1	0
A_19_P00317276	Non-Codingoding	MGC23284	NR_024399	ref|Homo sapiens uncharacterized LOC197187 (MGC23284), transcript variant 2, non-coding RNA [NR_024399]	chr16	-0.0286448	0.139471	-0.0462143	0.0286448	0.123748	-0.277382	-0.0100629	-0.622826	-1.30139	-0.15114	-1.24704	0.136114	-0.392768	-0.596507	0	3
A_19_P00317314	Coding	IGSF23	NM_001205280	ref|Homo sapiens immunoglobulin superfamily, member 23 (IGSF23), mRNA [NM_001205280]	chr19	1.77219	0.567698	-0.662261	0.351189	-0.647927	-0.351189	0.171617	0.322218	0.305611	0.0647547	-0.115151	0.625878	1.48368	0.447832	2	0
A_19_P00317318	Coding	RFX8	NM_001145664	ref|Homo sapiens regulatory factor X, 8 (RFX8), mRNA [NM_001145664]	chr2	-0.562712	0.849081	-0.173591	0.173591	-0.199781	2.98024	0.511138	-1.36891	-4.60603	0.325324	-0.0601997	3.38717	0.689054	-0.272265	2	2
A_19_P00317337	Non-Codingoding	LOC100506047	ENST00000434020	ref|PREDICTED: Homo sapiens hypothetical LOC100506047 (LOC100506047), miscRNA [XR_109976]	chr2	0.328216	-0.0501556	0.0501556	-0.368975	-0.49655	0.0965772	-0.0734553	-1.22123	-0.924401	0.318562	-1.05516	0.10418	0.527169	-0.375145	0	3
A_19_P00317360	Coding	ATP2C1	NM_001199182	ref|Homo sapiens ATPase, Ca++ transporting, type 2C, member 1 (ATP2C1), transcript variant 8, mRNA [NM_001199182]	chr3	3.05864	2.53594	-1.38894	-2.56547	-2.43559	1.38894	0.0989221	1.71646	0.647455	1.70044	2.35774	0.241244	2.1688	1.47202	5	0
A_19_P00317398	Non-Codingoding	HCG18	NR_024052	ref|Homo sapiens HLA complex group 18 (non-protein coding) (HCG18), non-coding RNA [NR_024052]	chr6	-1.04365	-0.00241733	0.00241733	0.150824	-0.453717	0.35344	-0.165517	-0.33595	-0.348841	0.020623	-0.0227349	0.101531	-0.18821	-0.12893	0	0
A_19_P00317411	Non-Codingoding	LOC728431	NR_038842	ref|Homo sapiens uncharacterized LOC728431 (LOC728431), non-coding RNA [NR_038842]	chr1	0.985107	0.239817	-0.137299	-0.24086	-0.0495129	0.0495129	0.141128	-0.232776	-0.579594	-0.161729	0.283061	-0.0597253	-0.232113	-0.163813	0	0
A_19_P00317412	Non-Codingoding	LOC728431	NR_038842	ref|Homo sapiens uncharacterized LOC728431 (LOC728431), non-coding RNA [NR_038842]	chr1	0.891478	0.102625	-0.0803828	-0.258037	-0.131979	0.0803828	0.100681	-0.968177	-0.865679	-0.312233	0.187294	-0.34184	-0.833206	-0.522307	0	3
A_19_P00317444	Non-Codingoding	LOC389602	XR_108709	ref|PREDICTED: Homo sapiens hypothetical LOC389602 (LOC389602), miscRNA [XR_108709]	chr7	1.30219	0.398819	-0.0772846	0.0772846	-0.484582	-0.343771	0.145443	0.284872	-0.0043633	0.615328	-0.109887	0.231771	0.477201	0.249153	1	0
A_19_P00317447	Non-Codingoding	XLOC_002736	ENST00000473756	ref|PREDICTED: Homo sapiens hypothetical LOC100506377 (LOC100506377), miscRNA [XR_108458]	chr3	2.37946	-0.137254	-0.663473	-1.27762	1.47644	0.137254	0.319136	0.754601	-1.38168	-0.261653	0.0932171	-0.417423	0.615071	-0.0996449	2	1
A_19_P00317471	Non-Codingoding	LOC100509196	XM_003119833	ref|PREDICTED: Homo sapiens putative uncharacterized protein encoded by NCRNA00205-like (LOC100509196), mRNA [XM_003119833]	chr21	0.432567	-0.176692	-0.110537	0.110537	-0.957661	0.305715	-0.0660117	-0.527667	-0.935908	0.480458	-0.524454	0.557361	0.375834	-0.0957295	0	1
A_19_P00317473	Non-Codingoding	SNHG5	NR_003038	ref|Homo sapiens small nucleolar RNA host gene 5 (non-protein coding) (SNHG5), non-coding RNA [NR_003038]	chr6	0.365151	0.642992	0.312795	-0.578486	-0.312795	-0.57634	-0.0244471	-0.435915	0.706879	-1.00999	0.0209389	-1.14404	-1.59925	-0.576896	1	3
A_19_P00317547	Non-Codingoding	LOC100507429	XR_110179	ref|PREDICTED: Homo sapiens hypothetical LOC100507429 (LOC100507429), miscRNA [XR_110179]	chr6	2.41605	1.372	-0.599731	-1.23287	-0.575215	0.575215	0.32591	-0.141331	0.536726	0.580474	0.147912	0.976502	-0.0721087	0.338029	1	0
A_19_P00317550	Non-Codingoding	BC034319	BC034319	Unknown	chr8	0.692794	0.440707	0.317242	-0.317242	-0.474421	-0.735673	-0.0127654	0.533608	-0.14783	-0.00743198	0.129055	0.438185	-0.243048	0.11709	0	0
A_19_P00317560	Non-Codingoding	LOC646329	NR_034120	ref|Homo sapiens uncharacterized LOC646329 (LOC646329), non-coding RNA [NR_034120]	chr7	3.53037	1.18595	-0.705978	-1.97392	-1.16033	0.705978	0.263679	1.44265	0.585552	1.84217	1.529	0.0542102	1.20688	1.11008	4	0
A_19_P00317597	Non-Codingoding	XLOC_012826	AK309717	linc|BROAD Institute lincRNA (XLOC_012826), lincRNA [TCONS_00026204]	chr18	1.11393	0.131611	-0.320539	-0.312632	-0.131611	6.9527	1.23891	-0.0694084	-0.357427	0.00516176	0.321499	5.73419	-0.120458	0.918925	1	0
A_19_P00317616	Coding	Q2I700	ENST00000428487	tc|Q2I700_9GAST (Q2I700) NADH dehydrogenase subunit 1, partial (7%) [THC2764903]	chr2	1.52311	0.725729	0.0900657	-0.420047	-0.0900657	-0.687107	0.190282	0.371806	0.248557	0.509804	-1.00688	-0.422605	-0.461837	-0.126859	0	1
A_19_P00317653	Coding	Q9N083	THC2558373	tc|Q9N083_MACFA (Q9N083) Unnamed portein product, partial (29%) [THC2524584]	chr3	1.32802	0.549024	-0.471838	-0.267172	0.20666	-0.20666	0.189673	0.296864	-0.0653815	0.154455	0.342617	-0.207518	0.338278	0.143219	0	0
A_19_P00317660	Non-Codingoding	LOC100505495	NR_040109	ref|Homo sapiens uncharacterized LOC100505495 (LOC100505495), non-coding RNA [NR_040109]	chr19	0.807958	0.156507	0.0619049	-0.137036	-0.0619049	-0.0958843	0.121924	-0.187915	-0.742809	0.432457	-0.48116	0.0750084	0.21469	-0.114955	0	1
A_19_P00317683	Non-Codingoding	LOC100506190	BC038559	Unknown	chr9	0.348604	0.1525	-0.1525	0.276866	-0.185449	-0.65456	-0.0357565	-0.540667	-0.872216	-1.10105	-0.632994	0.616571	-0.479486	-0.50164	1	3
A_19_P00317704	Non-Codingoding	LOC100507006	XR_109941	ref|PREDICTED: Homo sapiens hypothetical LOC100507006 (LOC100507006), miscRNA [XR_109941]	chr2	1.00988	0.690027	-0.459184	0.0443029	-0.0443029	-0.790801	0.0749873	0.624281	0.895818	1.31501	1.58049	0.140567	1.11768	0.945642	5	0
A_19_P00317732	Non-Codingoding	XLOC_009544	AK090719	linc|BROAD Institute lincRNA (XLOC_009544), lincRNA [TCONS_00019750]	chr11	-0.223523	0.0368385	-0.00261164	0.00261164	-1.09545	0.823976	-0.0763604	-0.17165	-0.0281663	0.292568	-0.435785	-0.126483	0.0515304	-0.0696644	0	0
A_19_P00317743	Non-Codingoding	SNHG5	NR_003038	ref|Homo sapiens small nucleolar RNA host gene 5 (non-protein coding) (SNHG5), non-coding RNA [NR_003038]	chr6	0.618298	0.700368	0.36703	-0.439434	-0.36703	-0.394098	0.0808557	-0.76769	0.692358	-1.05278	0.00784493	-1.21816	-1.69441	-0.67214	1	4
A_19_P00317753	Coding	CR627240	CR627240	tc|GB|BX648051.1|BX648051.1 Homo sapiens mRNA; cDNA DKFZp686D01203 (from clone DKFZp686D01203) [NP1160476]	chr9	0.871368	0.325114	-0.458724	-0.0668628	0.0600178	-0.0600178	0.111816	0.391226	0.641158	0.468354	0.860914	-0.0124319	0.0132368	0.393743	2	0
A_19_P00317789	Non-Codingoding	LOC93622	NR_015433	ref|Homo sapiens Morf4 family associated protein 1-like 1 pseudogene (LOC93622), non-coding RNA [NR_015433]	chr4	-1.93896	-1.47235	0.124038	0.255856	-0.124038	0.943674	-0.36863	-1.83513	-1.62122	-2.0131	-1.93894	-0.296323	-1.53048	-1.5392	0	5
A_19_P00317793	Non-Codingoding	LOC388796	NR_027241	ref|Homo sapiens uncharacterized LOC388796 (LOC388796), transcript variant 2, non-coding RNA [NR_027241]	chr20	0.337021	0.094424	-0.094424	-0.105655	0.474133	-0.269112	0.072731	1.0476	-0.544108	0.255836	0.724853	0.490143	-0.549253	0.237512	2	0
A_19_P00317824	Coding	P39193	ENST00000415215	tc|ALU6_HUMAN (P39193) Alu subfamily SP sequence contamination warning entry, partial (13%) [THC2587145]	chrX	0.683093	0.0194991	-0.394609	-0.145483	-0.0194991	0.127829	0.0451384	-0.62277	-0.714141	-0.480554	-0.689647	-0.273865	0.0363109	-0.457445	0	3
A_19_P00317835	Non-Codingoding	ENST00000514376	ENST00000514376	Unknown	chr5	0.94868	0.315821	-0.124508	0.0916178	-0.0916178	-0.12663	0.168894	0.142493	-0.123852	0.549875	0.283416	-0.0051682	0.643569	0.248389	1	0
A_19_P00317856	Coding	Q6P4E4	ENST00000427280	tc|Q6P4E4_HUMAN (Q6P4E4) RPL37A protein, partial (54%) [THC2593447]	chr2	0.600305	0.293882	0.0670781	-0.0670781	-0.149531	-0.328462	0.0693656	0.561226	-0.24929	-0.0428295	0.0979867	0.183431	-0.17086	0.0632775	0	0
A_19_P00317871	Non-Codingoding	PVT1	NR_003367	ref|Homo sapiens Pvt1 oncogene (non-protein coding) (PVT1), non-coding RNA [NR_003367]	chr8	-0.273423	0.356902	0.273423	-0.299869	-0.664095	0.526454	-0.0134347	-0.404891	-0.28392	-0.128521	-0.381702	0.248514	-0.526828	-0.246225	0	0
A_19_P00317872	Non-Codingoding	PVT1	NR_003367	ref|Homo sapiens Pvt1 oncogene (non-protein coding) (PVT1), non-coding RNA [NR_003367]	chr8	0.130575	0.0583601	-0.0583601	-0.405856	-0.696568	0.327181	-0.107445	-0.635211	0.270655	0.138052	-0.43201	0.196883	-0.0856509	-0.0912137	0	1
A_19_P00317887	Coding	MPRIP	NM_201274	ref|Homo sapiens myosin phosphatase Rho interacting protein (MPRIP), transcript variant 2, mRNA [NM_201274]	chr17	-0.0655344	0.0655344	-0.0786645	0.272745	-0.384254	1.26231	0.17869	-0.534761	-0.525166	-0.797218	-0.600311	0.000190496	-0.863994	-0.553543	0	3
A_19_P00317897	Non-Codingoding	ENST00000367716	ENST00000367716	Unknown	chr1	-0.529182	-1.24818	0.259068	0.0236721	-0.0236721	0.846513	-0.111963	-1.08377	-0.686402	-1.07737	-1.39576	-0.194585	-0.0320253	-0.744986	0	4
A_19_P00317937	Non-Codingoding	PPP4R1L	NR_003505	ref|Homo sapiens protein phosphatase 4, regulatory subunit 1-like (PPP4R1L), non-coding RNA [NR_003505]	chr20	0.0489919	0.0587249	-0.0468125	0.0468125	-0.258235	-0.172555	-0.0538456	0.0942726	-0.406024	0.21507	0.0528212	0.556931	0.371005	0.147346	0	0
A_19_P00317953	Non-Codingoding	LOC100508196	XR_111691	ref|PREDICTED: Homo sapiens hypothetical LOC100508196 (LOC100508196), miscRNA [XR_111691]	chr17	-0.0558908	-0.474318	0.216111	0.0558908	-1.25987	2.01221	0.0823556	-3.9908	-3.469	-3.82065	-0.769626	-1.96679	-2.48734	-2.7507	0	6
A_19_P00317965	Coding	Q29HP5	THC2614488	tc|Q29HP5_DROPS (Q29HP5) GA14742-PA (Fragment), partial (9%) [THC2614488]	chr2	-0.125302	0.233882	0.0816431	-0.0816431	-0.351817	0.101849	-0.0235646	-0.0227928	0.0665417	0.0768075	-0.107931	-0.027998	-0.070508	-0.0143135	0	0
A_19_P00317984	Non-Codingoding	SNHG5	NR_003038	ref|Homo sapiens small nucleolar RNA host gene 5 (non-protein coding) (SNHG5), non-coding RNA [NR_003038]	chr6	0.350111	0.615347	0.324204	-0.633594	-0.324204	-0.396594	-0.0107883	-0.491177	0.662559	-1.03746	0.0652113	-1.11168	-1.578	-0.581759	1	3
A_19_P00318013	Non-Codingoding	SNHG11	NR_003239	ref|Homo sapiens small nucleolar RNA host gene 11 (non-protein coding) (SNHG11), non-coding RNA [NR_003239]	chr20	-0.844877	-0.418898	0.383841	0.50634	-0.0765042	0.0765042	-0.0622655	-0.897912	-0.486863	-1.07712	-1.15851	0.390784	-0.0837703	-0.552232	0	3
A_19_P00318014	Non-Codingoding	SNHG11	NR_003239	ref|Homo sapiens small nucleolar RNA host gene 11 (non-protein coding) (SNHG11), non-coding RNA [NR_003239]	chr20	-1.06314	-0.322898	0.319524	0.462218	-0.0790033	0.0790033	-0.100717	-0.766539	-0.626984	-0.677906	-1.11672	0.542373	0.108556	-0.42287	0	4
A_19_P00318029	Non-Codingoding	XLOC_007600	ENST00000446184	linc|BROAD Institute lincRNA (XLOC_007600), lincRNA [TCONS_00015770]	chr9	0.4417	0.389611	0.458489	-0.585391	-0.389611	-0.768316	-0.0755864	-0.246035	-0.772983	0.877537	0.0785615	-0.2691	0.0436141	-0.0480676	1	1
A_19_P00318054	Coding	Q89B38	ENST00000462931	tc|ATPE_BUCBP (Q89B38) ATP synthase epsilon chain (ATP synthase F1 sector epsilon subunit) , partial (13%) [THC2624251]	chr3	0.559834	0.594771	-0.264793	-0.299914	-0.584019	0.264793	0.0451119	0.289796	0.174325	1.08078	0.843309	0.0157826	0.521532	0.487588	2	0
A_19_P00318085	Non-Codingoding	HCG18	NR_024052	ref|Homo sapiens HLA complex group 18 (non-protein coding) (HCG18), non-coding RNA [NR_024052]	chr6	-0.403745	-0.0614617	0.0614617	0.650001	-0.40416	0.749023	0.0985197	-0.0085299	-0.17644	0.440812	0.272426	0.291405	-0.109899	0.118296	0	0
A_19_P00318110	Non-Codingoding	HCG18	NR_024052	ref|Homo sapiens HLA complex group 18 (non-protein coding) (HCG18), non-coding RNA [NR_024052]	chr6	-0.376034	-0.0346863	0.0346863	0.252139	-0.170212	0.130133	-0.0273289	-0.204854	-0.37612	-0.0339429	-0.0690129	-0.0855782	-0.243974	-0.168914	0	0
A_19_P00318152	Non-Codingoding	SNHG11	NR_003239	ref|Homo sapiens small nucleolar RNA host gene 11 (non-protein coding) (SNHG11), non-coding RNA [NR_003239]	chr20	-1.00012	1.2498	-0.393283	0.241053	0.587019	-0.241053	0.0739018	0.828618	-0.402262	0.359611	0.35521	-0.0347934	0.204509	0.218482	1	0
A_19_P00318172	Coding	ENST00000485364	ENST00000485364	ref|PREDICTED: Homo sapiens hypothetical protein LOC284804 (LOC284804), mRNA [XM_003118803]	chr20	0.913863	0.102598	-0.136519	-0.364157	-0.102598	0.290377	0.117261	0.462083	0.104206	0.6816	1.37311	-0.66196	-0.593193	0.227641	2	1
A_19_P00318183	Non-Codingoding	LOC400456	NR_034095	ref|Homo sapiens uncharacterized LOC400456 (LOC400456), non-coding RNA [NR_034095]	chr15	-0.873033	-0.0799649	1.58264	1.46853	-1.84138	0.0799649	0.0561258	0.765515	0.63678	0.404487	1.45916	-1.88095	2.46866	0.642276	4	1
A_19_P00318189	Non-Codingoding	LOC401320	NR_038889	ref|Homo sapiens uncharacterized LOC401320 (LOC401320), non-coding RNA [NR_038889]	chr7	-0.740261	0.727168	-0.0585299	0.129618	-0.48665	0.0585299	-0.0616877	0.272545	0.409908	0.833549	0.659212	0.0642066	0.343049	0.430412	2	0
A_19_P00318191	Non-Codingoding	LOC401320	NR_038889	ref|Homo sapiens uncharacterized LOC401320 (LOC401320), non-coding RNA [NR_038889]	chr7	-0.958708	0.672762	0.0733628	0.0122552	-0.6416	-0.0122552	-0.142364	0.237858	0.373201	0.902663	0.595663	-0.0143108	0.276125	0.3952	1	0
A_19_P00318213	Non-Codingoding	HCG18	NR_024052	ref|Homo sapiens HLA complex group 18 (non-protein coding) (HCG18), non-coding RNA [NR_024052]	chr6	1.64174	0.317621	-0.317621	-0.463827	-0.786721	0.600819	0.165336	1.82414	1.31294	2.20846	2.05696	0.317151	0.338908	1.34309	4	0
A_19_P00318243	Non-Codingoding	ENST00000514376	ENST00000514376	Unknown	chr5	0.8935	0.127743	0.0482831	-0.0482831	-0.176678	-0.173033	0.111922	0.0510354	-0.322262	0.226829	-0.00861692	0.100744	0.0212173	0.0114911	0	0
A_19_P00318280	Non-Codingoding	LOC100506860	XR_108813	ref|PREDICTED: Homo sapiens hypothetical LOC100506860, transcript variant 1 (LOC100506860), miscRNA [XR_108813]	chr7	0.090805	0.519092	-0.368902	-0.090805	-0.397395	0.476267	0.0381769	0.573112	-0.695973	0.801059	0.773123	0.329562	1.03128	0.468694	3	1
A_19_P00318284	Non-Codingoding	FLJ30838	NR_033873	ref|Homo sapiens uncharacterized LOC400955 (FLJ30838), non-coding RNA [NR_033873]	chr2	1.05102	0.145392	0.0222926	-0.189203	-0.0222926	-0.43935	0.0946441	-0.0932732	-0.360351	0.576794	0.16038	-0.380928	0.27347	0.0293488	0	0
A_19_P00318304	Non-Codingoding	LOC388796	NR_027241	ref|Homo sapiens uncharacterized LOC388796 (LOC388796), transcript variant 2, non-coding RNA [NR_027241]	chr20	-0.00135255	0.133786	-0.0543439	0.00135255	0.474035	-0.250359	0.0505197	1.04284	-0.175734	0.146495	0.746547	0.342116	-0.350289	0.291996	2	0
A_19_P00318314	Non-Codingoding	LOC100506694	XR_132650	ref|PREDICTED: Homo sapiens hypothetical LOC100506694, transcript variant 3 (LOC100506694), miscRNA [XR_132650]	chr19	2.0807	-0.351314	0.141223	0.954455	-0.830839	-0.141223	0.308834	-0.40038	-1.20224	0.675786	0.734085	0.0804241	0.799632	0.114552	3	1
A_19_P00318323	Non-Codingoding	LINC00340	NR_015410	ref|Homo sapiens long intergenic non-protein coding RNA 340 (LINC00340), non-coding RNA [NR_015410]	chr6	1.05684	0.0379045	-0.326773	-0.0379045	0.209126	-0.44602	0.0821959	0.412592	-0.0280802	-0.178803	-0.462842	1.04628	-0.149893	0.106542	1	0
A_19_P00318361	Non-Codingoding	FLJ39534	NR_033373	ref|Homo sapiens uncharacterized FLJ39534 (FLJ39534), non-coding RNA [NR_033373]	chr3	0.000650644	-0.000650644	-0.0447233	-0.266702	0.27655	0.115387	0.0134187	-0.161175	-0.492496	-0.0495226	-0.510066	-0.2901	0.189696	-0.218944	0	0
A_19_P00318404	Non-Codingoding	LOC100506035	NR_038826	ref|Homo sapiens uncharacterized LOC100506035 (LOC100506035), non-coding RNA [NR_038826]	chr4	0.474508	0.114927	-0.325275	-0.601288	0.0478716	-0.0478716	-0.056188	-0.192502	-0.0951214	-0.349821	0.124812	0.516271	-0.265967	-0.0437214	0	0
A_19_P00318409	Non-Codingoding	NEAT1	NR_028272	ref|Homo sapiens nuclear paraspeckle assembly transcript 1 (non-protein coding) (NEAT1), non-coding RNA [NR_028272]	chr11	0.605897	0.0357649	-0.0357649	-0.44695	0.0363424	-0.611764	-0.0694125	0.510637	0.774327	0.275102	0.522884	0.315705	0.450465	0.474853	1	0
A_19_P00318422	Non-Codingoding	XLOC_007868	TCONS_00016491	linc|BROAD Institute lincRNA (XLOC_007868), lincRNA [TCONS_00016491]	chr9	0.153611	-0.00850964	-0.110826	0.00850964	0.00887346	-0.247233	-0.0325957	0.223278	-0.264134	0.143597	0.290792	0.401593	0.288948	0.180679	0	0
A_19_P00318494	Non-Codingoding	LINC00467	NR_026761	ref|Homo sapiens long intergenic non-protein coding RNA 467 (LINC00467), non-coding RNA [NR_026761]	chr1	0.100523	0.0868309	0.212761	-0.112762	-0.0868309	-0.394151	-0.0322716	0.282642	0.891101	0.431403	0.0104764	0.428098	0.189397	0.372186	1	0
A_19_P00318495	Non-Codingoding	LINC00467	NR_026761	ref|Homo sapiens long intergenic non-protein coding RNA 467 (LINC00467), non-coding RNA [NR_026761]	chr1	0.147781	0.261236	-0.147781	0.332973	-0.231641	-0.345531	0.00283957	0.212788	0.891711	0.18381	0.163853	0.814401	0.644073	0.485106	3	0
A_19_P00318507	Non-Codingoding	XLOC_002997	ENST00000432194	Unknown	chr3	-0.49992	0.540446	0.802873	-1.51634	-1.47711	0.49992	-0.275022	-0.669546	-0.166903	-0.00259519	0.229655	-0.0457637	0.659577	0.000737189	1	1
A_19_P00318531	Coding	HOOK3	NM_032410	ref|Homo sapiens hook homolog 3 (Drosophila) (HOOK3), mRNA [NM_032410]	chr8	-0.456933	0.261163	-0.0267062	0.0267062	0.254681	-0.28049	-0.0369299	0.305642	0.360308	0.0704808	-0.0466862	0.233481	-0.00160551	0.153603	0	0
A_19_P00318533	Coding	HOOK3	NM_032410	ref|Homo sapiens hook homolog 3 (Drosophila) (HOOK3), mRNA [NM_032410]	chr8	-0.534179	0.214474	0.0251112	-0.0251112	0.168343	-0.193192	-0.0574258	0.30327	0.243737	0.054966	-0.124158	0.155084	-0.0210123	0.101981	0	0
A_19_P00318561	Non-Codingoding	LOC100506516	XR_108763	ref|PREDICTED: Homo sapiens hypothetical LOC100506516 (LOC100506516), miscRNA [XR_108763]	chr7	0.250426	-0.260856	-0.101403	0.333434	0.101403	-0.614356	-0.0485588	-0.183545	0.490019	0.419531	0.74436	0.357026	0.177272	0.33411	1	0
A_19_P00318568	Non-Codingoding	LOC388210	XM_001716361	ref|PREDICTED: Homo sapiens apolipophorins-like (LOC388210), mRNA [XM_001716361]	chr16	2.62875	1.82773	-0.242478	-0.691907	0.027812	-0.027812	0.587017	1.78335	1.30437	1.24972	1.34842	-0.472923	0.814721	1.00461	5	0
A_19_P00318587	Coding	HP07349	XM_003403534	ref|PREDICTED: Homo sapiens hypothetical protein LOC100652853 (LOC100652853), mRNA [XM_003403534]	chr5	0.642317	0.262714	-0.262714	0.28046	-0.353953	-0.692389	-0.0205943	-0.729686	-0.822457	-0.479466	-0.483771	0.488856	-0.510187	-0.422785	0	2
A_19_P00318599	Non-Codingoding	LOC648987	NR_034085	ref|Homo sapiens uncharacterized LOC648987 (LOC648987), transcript variant 1, non-coding RNA [NR_034085]	chr5	-0.354655	-1.12065	0.354655	0.387978	0.468173	-0.42373	-0.114704	-0.554305	-0.200062	-0.313416	-0.49035	0.689624	0.256262	-0.102041	1	0
A_19_P00318600	Non-Codingoding	LOC648987	NR_034085	ref|Homo sapiens uncharacterized LOC648987 (LOC648987), transcript variant 1, non-coding RNA [NR_034085]	chr5	-0.184074	-1.19445	0.345605	0.184074	0.43406	-0.647282	-0.177012	-0.94582	-0.623785	-0.721828	-0.921177	0.545788	0.0704744	-0.432724	0	4
A_19_P00318694	Non-Codingoding	LOC441204	NR_015364	ref|Homo sapiens uncharacterized locus LOC441204 (LOC441204), non-coding RNA [NR_015364]	chr7	1.32012	0.335677	-0.19756	0.0465696	-0.0465696	-0.752824	0.117569	0.230162	-0.0642521	0.931325	-0.457759	-0.107833	0.581222	0.185477	1	0
A_19_P00318715	Non-Codingoding	FLJ43663	NR_015431	ref|Homo sapiens uncharacterized LOC378805 (FLJ43663), transcript variant 1, non-coding RNA [NR_015431]	chr7	1.43104	-0.160844	-0.0884776	-0.42021	0.0884776	1.02739	0.312896	-0.106002	-0.4797	0.394228	-0.285618	0.0262222	0.61662	0.027625	1	0
A_19_P00318741	Coding	Q6UXP8	ENST00000430650	tc|Q6UXP8_HUMAN (Q6UXP8) NGNL6975, partial (46%) [THC2509833]	chr2	0.178725	0.787199	-0.942062	-0.00530553	0.00530553	-0.858988	-0.139188	0.268035	-1.08047	-0.182771	-0.165282	-0.557684	-0.25067	-0.32814	0	1
A_19_P00318761	Non-Codingoding	XLOC_011803	TCONS_00024895	linc|BROAD Institute lincRNA (XLOC_011803), lincRNA [TCONS_00024895]	chr16	0.168074	-0.672344	-0.0303054	0.0303054	-0.591336	0.166513	-0.154849	-0.63541	-0.96672	-0.358608	-0.326536	0.233749	0.00163889	-0.341981	0	2
A_19_P00318780	Non-Codingoding	XLOC_004558	ENST00000513329	linc|BROAD Institute lincRNA (XLOC_004558), lincRNA [TCONS_00009513]	chr5	1.17937	0.167308	-0.585376	0.380127	-0.544714	-0.167308	0.0715672	-0.640791	-0.877569	0.511207	-0.553546	0.48295	0.137904	-0.156641	0	2
A_19_P00318803	Coding	Q3T5P7	ENST00000424194	tc|Q3T5P7_HORVD (Q3T5P7) HvCBF5, partial (10%) [THC2521292]	chr7	0.162377	0.351958	-0.0637143	-0.0442684	-0.321077	0.0442684	0.0215906	0.0531719	0.0182145	0.249996	0.244434	-0.0396397	-0.123505	0.067112	0	0
A_19_P00318813	Non-Codingoding	XLOC_012335	DB297613	gb|DB297613 BRACE2 Homo sapiens cDNA clone BRACE2023991 3', mRNA sequence [DB297613]	chr17	0.591415	0.0645855	-0.520577	-0.421314	-0.0645855	3.68655	0.556013	-0.120991	-0.573987	-0.141552	0.409892	3.19865	-0.280823	0.415197	1	0
A_19_P00318815	Non-Codingoding	XLOC_007052	ENST00000518765	gb|DKFZp779O0656_r1 779 (synonym: hncc1) Homo sapiens cDNA clone DKFZp779O0656 5', mRNA sequence [BX500531]	chr8	0.250334	0.239783	-0.286434	-0.0531139	-0.564411	0.0531139	-0.0601213	0.0464988	-0.0955529	0.718372	0.324161	0.291451	0.459762	0.290782	1	0
A_19_P00318831	Non-Codingoding	HCG18	NR_024052	ref|Homo sapiens HLA complex group 18 (non-protein coding) (HCG18), non-coding RNA [NR_024052]	chr6	-0.684758	0.0241687	-0.0241687	0.345969	-0.566419	0.245651	-0.109926	-0.49244	-0.283147	0.016609	0.0709031	0.168376	-0.291505	-0.135201	0	0
A_19_P00318860	Non-Codingoding	XLOC_011183	ENST00000553134	Unknown	chr15	1.39435	0.291854	-0.291854	-0.334388	-0.702237	1.48034	0.306345	0.220764	-0.356207	-0.525068	0.466969	-0.110117	0.300262	-0.000565928	0	0
A_19_P00318878	Coding	BC030094	BC030094	gb|full-length cDNA clone CS0DL009YE09 of B cells (Ramos cell line) Cot 25-normalized of Homo sapiens (human) [CR609715]	chr1	-0.022908	0.357649	-0.120079	-0.219259	0.122649	0.022908	0.0234932	-0.119573	-0.108613	-0.0353329	0.620049	-0.0390537	-0.0219204	0.0492592	1	0
A_19_P00318889	Non-Codingoding	LOC100289134	ENST00000507732	ref|PREDICTED: Homo sapiens uncharacterized protein KIAA1671-like (LOC100289134), mRNA [XM_002343892]	chrUn_gl000242	0.623236	-0.40921	0.374129	-0.0195687	-0.742698	0.0195687	-0.0257572	-0.0803316	-0.518075	0.84531	-0.419686	-0.296403	0.329797	-0.0232314	1	0
A_19_P00318894	Coding	Q6BWL2	AK093758	tc|Q6BWL2_DEBHA (Q6BWL2) Debaryomyces hansenii chromosome B of strain CBS767 of Debaryomyces hansenii, partial (5%) [THC2715356]	chr15	0.682172	-0.359448	0.142068	0.168434	-0.142068	-0.626501	-0.0225573	-0.486567	-1.16901	0.223743	-1.21411	-0.0306187	-0.24074	-0.486217	0	2
A_19_P00318909	Non-Codingoding	XLOC_l2_010751	TCONS_l2_00020645	linc|BROAD Institute lincRNA (XLOC_l2_010751), lincRNA [TCONS_l2_00020645]	chr4	0.0250614	0.00385118	0.0867588	-0.195664	-0.619929	-0.00385118	-0.117295	0.139818	-0.494917	1.17303	0.242731	0.0806658	0.216946	0.226379	1	0
A_19_P00318915	Coding	Q9EPR2	THC2570003	tc|PG12A_MOUSE (Q9EPR2) Group XIIA secretory phospholipase A2 precursor (Phosphatidylcholine 2-acylhydrolase GXII) (GXII sPLA2) , partial (8%) [THC2540052]	chr8	1.42313	0.667739	0.0723262	-0.17303	-0.0723262	-0.0925527	0.304215	0.450847	-0.0578217	-0.509857	0.292781	-0.0435381	-0.459251	-0.0544733	0	0
A_19_P00318978	Non-Codingoding	ENST00000413944	ENST00000413944	Unknown	chr7	0.600612	0.899819	-0.141986	-0.631542	0.141986	-0.39149	0.0795663	0.442438	0.610885	-0.186723	0.466684	-0.373158	-0.0980875	0.143673	1	0
A_19_P00319007	Non-Codingoding	LOC401320	NR_038889	ref|Homo sapiens uncharacterized LOC401320 (LOC401320), non-coding RNA [NR_038889]	chr7	-1.51755	0.754014	-0.0329213	0.0725217	-0.233535	0.0329213	-0.154092	0.283603	0.274971	0.850699	0.688068	-0.175425	-0.00926542	0.318775	2	0
A_19_P00319019	Non-Codingoding	SNHG5	NR_003038	ref|Homo sapiens small nucleolar RNA host gene 5 (non-protein coding) (SNHG5), non-coding RNA [NR_003038]	chr6	1.2616	1.21238	-0.323272	-0.103507	-0.00435305	0.00435305	0.341201	-0.186444	1.10165	-0.903648	0.501985	-0.596934	-1.22653	-0.218319	1	2
A_19_P00319050	Non-Codingoding	ENST00000443467	ENST00000443467	Unknown	chr2	0.385972	-0.469753	0.00373054	-0.00373054	-0.375598	0.620361	0.0268304	-0.49876	-0.877359	0.453856	-1.0258	-0.27351	-0.117511	-0.389847	0	2
A_19_P00319095	Non-Codingoding	SNHG5	NR_003038	ref|Homo sapiens small nucleolar RNA host gene 5 (non-protein coding) (SNHG5), non-coding RNA [NR_003038]	chr6	1.06909	0.693011	0.358407	-0.358407	-0.430663	-0.759065	0.0953953	-0.665587	0.4711	-0.819035	-0.00446701	-1.18815	-1.34362	-0.591627	0	4
A_19_P00319099	Non-Codingoding	XLOC_007506	TCONS_00016118	linc|BROAD Institute lincRNA (XLOC_007506), lincRNA [TCONS_00016118]	chr9	0.508282	0.916033	-0.505848	-0.0663834	0.0663834	-0.214944	0.117254	0.621908	0.286095	0.220414	0.610295	-0.00903797	-0.363148	0.227754	2	0
A_19_P00319108	Non-Codingoding	LOC401320	NR_038889	ref|Homo sapiens uncharacterized LOC401320 (LOC401320), non-coding RNA [NR_038889]	chr7	-0.952718	0.708434	-0.0857034	0.152339	-0.378669	0.0857034	-0.0784356	0.506332	0.514797	0.732587	0.986381	0.0910788	0.275456	0.517772	2	0
A_19_P00319147	Non-Codingoding	IPW	NR_023915	ref|Homo sapiens imprinted in Prader-Willi syndrome (non-protein coding) (IPW), non-coding RNA [NR_023915]	chr15	0.687059	0.170338	-0.498667	-0.252637	-0.0809274	0.0809274	0.0176821	0.0841503	0.0443583	0.146941	0.309325	0.465275	0.279225	0.221546	0	0
A_19_P00319155	Non-Codingoding	LOC100126447	XR_109781	ref|PREDICTED: Homo sapiens hypothetical LOC100126447 (LOC100126447), miscRNA [XR_109781]	chrX	1.86745	0.95049	-0.389179	-0.245275	0.245275	-0.245663	0.36385	0.350833	0.532434	0.509639	0.0853734	-0.154091	0.557933	0.313687	0	0
A_19_P00319160	Non-Codingoding	LOC100506924	XR_110015	ref|PREDICTED: Homo sapiens hypothetical LOC100506924 (LOC100506924), miscRNA [XR_110015]	chr3	0.352744	-0.298801	0.00912499	-0.00912499	-0.885513	1.13461	0.0505069	-0.602822	-0.754067	0.712484	-0.097111	1.17944	0.500539	0.15641	2	2
A_19_P00319177	Non-Codingoding	LOC401320	NR_038889	ref|Homo sapiens uncharacterized LOC401320 (LOC401320), non-coding RNA [NR_038889]	chr7	0.0935907	0.035862	-1.38091	-0.035862	0.0496845	-0.128838	-0.227745	-0.177759	-0.281657	-0.18315	-0.112426	-0.495835	0.176931	-0.178983	0	0
A_19_P00319181	Non-Codingoding	LOC441204	NR_015364	ref|Homo sapiens uncharacterized locus LOC441204 (LOC441204), non-coding RNA [NR_015364]	chr7	-0.131173	-0.262386	0.344252	0.185106	0.131173	-0.493427	-0.0377424	-0.706009	-0.181116	-0.00392902	-0.685712	-0.0805725	-0.384348	-0.340281	0	2
A_19_P00319201	Coding	CCDC149	NM_173463	ref|Homo sapiens coiled-coil domain containing 149 (CCDC149), transcript variant 1, mRNA [NM_173463]	chr4	-0.36842	-0.243622	0.377674	0.372677	0.243622	-0.981728	-0.0999662	-1.04815	-0.672859	-0.101165	-1.26592	0.265568	0.481106	-0.390237	0	3
A_19_P00319236	Non-Codingoding	XLOC_010503	BC032817	gb|603071515F1 NIH_MGC_119 Homo sapiens cDNA clone IMAGE:5163818 5', mRNA sequence [BI520510]	chr13	-0.00516176	-0.0345592	0.00516176	0.104436	-0.520074	0.0590386	-0.065193	0.0730147	-0.555603	0.871095	-0.272979	0.203714	0.810807	0.188341	2	0
A_19_P00319295	Coding	MAVS	NM_020746	ref|Homo sapiens mitochondrial antiviral signaling protein (MAVS), nuclear gene encoding mitochondrial protein, transcript variant 1, mRNA [NM_020746]	chr20	-0.300698	-0.230466	0.00787306	0.387098	0.13031	-0.00787306	-0.00229271	0.0484657	0.0899625	-0.177905	-0.1755	0.605083	-0.359799	0.00505138	1	0
A_19_P00319335	Non-Codingoding	LOC100505702	NR_038308	ref|Homo sapiens uncharacterized LOC100505702 (LOC100505702), transcript variant 6, non-coding RNA [NR_038308]	chr4	0.981605	0.49892	0.00558448	-0.00558448	-0.120183	-0.812711	0.091272	0.503027	0.236982	0.817177	-0.0440905	-0.753432	0.439528	0.199865	1	1
A_19_P00319337	Non-Codingoding	C6orf208	NR_026780	ref|Homo sapiens chromosome 6 open reading frame 208 (C6orf208), non-coding RNA [NR_026780]	chr6	0.140918	-0.338085	0.118687	-0.106113	-0.841337	0.106113	-0.153303	-0.460837	-0.605457	0.835872	-0.0127637	0.377071	0.659666	0.132259	2	1
A_19_P00319372	Non-Codingoding	ENST00000431767	ENST00000431767	Unknown	chr3	0.806073	-0.0344372	0.392845	-0.137308	-1.64714	0.0344372	-0.0975889	-0.658754	-0.546852	0.335327	-0.355805	-0.313178	0.53039	-0.168145	0	1
A_19_P00319413	Non-Codingoding	BC034319	BC034319	Unknown	chr8	0.761925	0.443578	0.383123	-0.383123	-0.428939	-0.694154	0.0137348	0.497434	-0.200107	0.0508189	0.0655251	0.476965	-0.255274	0.105894	0	0
A_19_P00319453	Non-Codingoding	ENST00000506864	ENST00000506864	Unknown	chr4	1.3783	0.967028	-0.185682	-0.284134	0.185682	-0.242882	0.303051	0.333747	-0.00706506	-0.00195813	0.560659	0.104557	-0.255538	0.1224	0	0
A_19_P00319465	Coding	MAVS	NM_020746	ref|Homo sapiens mitochondrial antiviral signaling protein (MAVS), nuclear gene encoding mitochondrial protein, transcript variant 1, mRNA [NM_020746]	chr20	-0.682489	-0.103484	0.430083	0.495991	0.0357614	-0.0357614	0.0233502	-0.504843	-0.432951	-0.0787978	-0.360183	0.196804	-0.242049	-0.237003	0	0
A_19_P00319476	Non-Codingoding	LOC100507645	XR_132900	ref|PREDICTED: Homo sapiens hypothetical LOC100507645 (LOC100507645), miscRNA [XR_132900]	chr11	2.59653	0.693648	-0.297619	0.297619	-0.425387	-0.890249	0.329091	0.749994	0.775286	0.14093	1.12832	0.174281	-0.566597	0.400368	3	0
A_19_P00319503	Non-Codingoding	ENST00000451884	ENST00000451884	Unknown	chr2	0.135056	-0.642525	0.00263906	-0.00263906	-0.397485	0.466101	-0.0731422	-0.499777	-0.695114	0.442845	-0.956743	0.0832121	-0.198201	-0.303963	0	2
A_19_P00319525	Non-Codingoding	LOC100130890	NM_001195131	ref|Homo sapiens uncharacterized protein LOC100130890 (LOC100130890), mRNA [NM_001195131]	chr6	-0.102382	-0.742857	0.331792	0.222495	-0.220083	0.102382	-0.0681087	-0.79513	-0.791809	-0.803883	-1.05585	0.398868	-0.348954	-0.566126	0	4
A_19_P00319591	Non-Codingoding	BC034319	BC034319	Unknown	chr8	0.870089	0.475423	0.351615	-0.351615	-0.551645	-0.921922	-0.0213424	0.484148	-0.124862	-0.034503	0.186458	0.19382	-0.30188	0.0671971	0	0
A_19_P00319623	Non-Codingoding	JPX	NR_024582	ref|Homo sapiens JPX transcript, XIST activator (non-protein coding) (JPX), non-coding RNA [NR_024582]	chrX	0.505049	-0.0868304	-0.586139	-0.207282	0.0868304	0.165657	-0.0204523	-0.353437	-0.533701	-0.541541	-0.381429	-0.251718	0.234669	-0.304526	0	0
A_19_P00319633	Non-Codingoding	LOC100294145	NR_037178	ref|Homo sapiens uncharacterized LOC100294145 (LOC100294145), transcript variant 2, non-coding RNA [NR_037178]	chr6	-0.0655308	0.765723	-0.389469	0.424566	0.0655308	-0.411343	0.0649129	0.0422282	-0.656031	0.771634	0.0543075	0.173765	0.416525	0.133738	1	1
A_19_P00319640	Non-Codingoding	XLOC_001589	ENST00000441036	linc|BROAD Institute lincRNA (XLOC_001589), lincRNA [TCONS_00002951]	chr2	0.223497	0.861948	-0.090363	0.090363	-0.226619	-0.11761	0.123536	-0.0850363	-0.420815	0.339566	-0.106299	0.11251	0.343921	0.0306409	0	0
A_19_P00319655	Non-Codingoding	ENST00000514376	ENST00000514376	Unknown	chr5	2.01736	0.919026	-0.466609	-0.0523708	0.0523708	-0.0553963	0.402396	0.586415	0.835798	0.621626	0.593931	0.258852	0.606077	0.583783	3	0
A_19_P00319675	Non-Codingoding	LOC100506190	BC038559	Unknown	chr9	0.0387938	0.196612	-0.0387938	0.231635	-0.131639	-0.785614	-0.0815011	-0.43612	-0.728201	-0.982143	-0.502023	0.586644	-0.391706	-0.408925	0	2
A_19_P00319682	Coding	LRRFIP1	NM_001137550	ref|Homo sapiens leucine rich repeat (in FLII) interacting protein 1 (LRRFIP1), transcript variant 1, mRNA [NM_001137550]	chr2	-0.304152	0.133751	-0.234227	0.0524259	0.0336447	-0.0336447	-0.0587004	-0.194067	-0.619737	0.332632	-0.604	0.861422	0.301942	0.013032	1	2
A_19_P00319698	Non-Codingoding	LOC100506821	XR_109474	ref|PREDICTED: Homo sapiens hypothetical LOC100506821 (LOC100506821), miscRNA [XR_109474]	chr18	0.702212	-0.65032	0.393019	-0.32123	-2.16534	0.32123	-0.286738	-0.283072	-1.70811	0.57336	-0.560803	-0.153651	-0.441935	-0.429035	0	1
A_19_P00319712	Coding	Q442D3	AK091028	tc|Q442D3_SOLUS (Q442D3) RND efflux system, outer membrane lipoprotein, NodT, partial (5%) [THC2510388]	chr6	1.06092	0.194382	-0.386033	0.505099	-0.194382	-0.355919	0.137345	0.172416	0.406224	0.183041	0.108696	-0.370994	-0.389615	0.0182947	0	0
A_19_P00319721	Non-Codingoding	FLJ37201	NR_026835	ref|Homo sapiens tigger transposable element derived 2 pseudogene (FLJ37201), non-coding RNA [NR_026835]	chr10	0.0340483	-1.75124	0.218266	-0.0340483	-1.54663	0.404577	-0.445839	-1.19175	-1.31176	0.161699	-1.47986	-0.281172	-0.135238	-0.706347	0	3
A_19_P00319779	Non-Codingoding	LOC100506948	ENST00000553134	ref|PREDICTED: Homo sapiens hypothetical LOC100506948 (LOC100506948), miscRNA [XR_110299]	chr15	0.0258532	-0.0258532	0.664131	-0.110303	-0.388728	2.13554	0.383441	-0.197829	-0.540935	0.216114	0.378989	-0.0786505	0.0949841	-0.0212212	0	0
A_19_P00319800	Non-Codingoding	LOC100287225	NR_040074	ref|Homo sapiens uncharacterized LOC100287225 (LOC100287225), transcript variant 1, non-coding RNA [NR_040074]	chr18	0.85508	-0.651099	0.0277038	0.321193	-0.40766	-0.0277038	0.0195858	-0.190674	-0.277049	0.712868	-0.100379	0.35531	0.568981	0.178176	1	0
A_19_P00319803	Non-Codingoding	LOC202181	NR_026921	ref|Homo sapiens chromosome 5 open reading frame 25 pseudogene (LOC202181), non-coding RNA [NR_026921]	chr5	0.481715	0.0147545	-0.548188	-0.0147545	0.161426	-0.267417	-0.0287439	-0.536631	-0.503626	-0.21654	-0.13801	-0.118662	-0.470988	-0.330743	0	0
A_19_P00319829	Non-Codingoding	XLOC_l2_010511	ENST00000453454	linc|BROAD Institute lincRNA (XLOC_l2_010511), lincRNA [TCONS_l2_00020324]	chr3	-0.07937	0.401063	0.7339	0.046737	-0.165343	-0.046737	0.148375	0.196106	-0.510702	1.20802	-0.362364	0.0733678	0.533179	0.189602	1	0
A_19_P00319854	Non-Codingoding	MGC23284	NR_024399	ref|Homo sapiens uncharacterized LOC197187 (MGC23284), transcript variant 2, non-coding RNA [NR_024399]	chr16	1.31497	0.100899	-0.286781	-0.114878	0.572726	-0.100899	0.247673	-0.216045	-0.217662	0.53955	-0.502359	0.213789	0.151577	-0.00519164	0	0
A_19_P00319882	Non-Codingoding	LOC100130890	NM_001195131	ref|Homo sapiens uncharacterized protein LOC100130890 (LOC100130890), mRNA [NM_001195131]	chr6	-0.0135887	-1.11586	0.0573289	0.140289	0.0135887	-0.146534	-0.177462	-0.763613	-0.478986	-1.48154	-1.14784	-0.106939	-0.850351	-0.804878	0	4
A_19_P00319963	Non-Codingoding	XLOC_005297	ENST00000455005	tc|GB|AL157439.1|AL157439.1 Homo sapiens mRNA; cDNA DKFZp434A225 (from clone DKFZp434A225) [NP1167808]	chr6	2.47086	0.978154	-0.342332	-0.485362	-0.936227	0.342332	0.337905	-1.17407	-0.800016	0.338712	-1.48231	0.720852	0.129409	-0.377904	1	3
A_19_P00319971	Non-Codingoding	ENST00000444663	ENST00000444663	ref|PREDICTED: Homo sapiens hypothetical LOC100507253 (LOC100507253), miscRNA [XR_110118]	chr13	0.065609	-0.709779	0.2288	0.0334644	-0.729326	-0.0334644	-0.190783	-0.242635	-0.387172	0.252928	-0.689163	-0.216125	0.196784	-0.180897	0	1
A_19_P00319981	Non-Codingoding	LOC100506119	ENST00000436710	ref|PREDICTED: Homo sapiens hypothetical LOC100506119, transcript variant 1 (LOC100506119), miscRNA [XR_108951]	chr9	-1.16827	-0.0516937	0.219038	0.175688	0.0516937	-0.906	-0.279925	-0.651828	-0.618568	-0.170571	-0.473671	0.410302	-0.261468	-0.2943	0	2
A_19_P00319990	Non-Codingoding	LOC100506948	ENST00000551938	ref|PREDICTED: Homo sapiens hypothetical LOC100506948 (LOC100506948), miscRNA [XR_110299]	chr15	0.192131	-0.192131	0.34318	-0.555856	-0.688917	1.62592	0.120721	-0.445444	-0.638077	-0.843773	0.102295	-0.816229	-1.53747	-0.696449	0	4
A_19_P00320028	Non-Codingoding	LOC100216546	NR_039981	ref|Homo sapiens uncharacterized LOC100216546 (LOC100216546), non-coding RNA [NR_039981]	chr7	2.47804	0.0434341	-0.0434341	-0.101367	-0.905055	0.486625	0.326373	-0.461362	-0.955202	-0.0222626	-0.209438	-0.932623	-0.832148	-0.568839	0	3
A_19_P00320047	Non-Codingoding	XLOC_002997	THC2591825	linc|BROAD Institute lincRNA (XLOC_002997), lincRNA [TCONS_00006381]	chr3	-0.238904	-0.102776	1.09072	0.0812111	-0.0812111	0.630342	0.229897	-1.99327	-1.22598	0.0421267	-0.458338	0.724234	0.970959	-0.323377	2	2
A_19_P00320056	Non-Codingoding	HCG18	NR_024052	ref|Homo sapiens HLA complex group 18 (non-protein coding) (HCG18), non-coding RNA [NR_024052]	chr6	-0.00435996	-0.149854	0.247251	0.00435996	0.187744	-0.491441	-0.0343834	0.257915	-0.250931	0.209197	0.482984	-0.274707	0.0355051	0.0766605	0	0
A_19_P00320088	Non-Codingoding	XLOC_l2_011793	ENST00000425963	linc|BROAD Institute lincRNA (XLOC_l2_011793), lincRNA [TCONS_l2_00023559]	chr5	0.461729	-1.13001	0.162853	-0.162853	-0.932582	0.238897	-0.226994	-0.515188	-1.0079	0.911373	-0.885931	-0.0187047	0.739977	-0.129396	2	2
A_19_P00320090	Non-Codingoding	LINC00338	NR_027058	ref|Homo sapiens long intergenic non-protein coding RNA 338 (LINC00338), non-coding RNA [NR_027058]	chr17	0.0685501	-0.98109	-0.0685501	0.113248	-0.254415	0.106677	-0.169263	-1.01235	-0.898081	0.0175891	-0.530857	0.335954	-0.882062	-0.494969	0	3
A_19_P00320094	Non-Codingoding	SNHG5	NR_003038	ref|Homo sapiens small nucleolar RNA host gene 5 (non-protein coding) (SNHG5), non-coding RNA [NR_003038]	chr6	0.479052	0.736618	0.333167	-0.623399	-0.333167	-0.43344	0.0264718	-0.484942	0.693405	-1.12487	0.10975	-1.18942	-1.59272	-0.598133	1	3
A_19_P00320108	Non-Codingoding	XLOC_006561	ENST00000435466	linc|BROAD Institute lincRNA (XLOC_006561), lincRNA [TCONS_00013225]	chr7	0.938729	0.734901	-0.287959	0.022054	-0.022054	-0.0522916	0.22223	0.440029	-0.150341	0.312349	0.201053	0.136418	0.16361	0.183853	0	0
A_19_P00320119	Non-Codingoding	TUG1	NR_002323	ref|Homo sapiens taurine upregulated 1 (non-protein coding) (TUG1), non-coding RNA [NR_002323]	chr22	1.649	-0.119275	-0.154441	-0.355754	0.173144	0.119275	0.218658	0.119038	0.0365913	0.234362	0.368019	-0.112857	0.282907	0.154677	0	0
A_19_P00320120	Non-Codingoding	TUG1	NR_002323	ref|Homo sapiens taurine upregulated 1 (non-protein coding) (TUG1), non-coding RNA [NR_002323]	chr22	1.52225	-0.100879	-0.112981	-0.0924463	0.0924463	0.24485	0.258874	0.152255	0.00699711	0.293	0.478323	-0.0894895	0.322846	0.193989	0	0
A_19_P00320132	Non-Codingoding	JPX	NR_024582	ref|Homo sapiens JPX transcript, XIST activator (non-protein coding) (JPX), non-coding RNA [NR_024582]	chrX	0.013756	0.267785	-0.163977	-0.0483053	-0.013756	0.411381	0.0778139	-0.256747	-0.541794	-0.185998	-0.554405	-0.206019	0.116693	-0.271378	0	0
A_19_P00320158	Coding	SEC14L1	NM_001204408	ref|Homo sapiens SEC14-like 1 (S. cerevisiae) (SEC14L1), transcript variant 6, mRNA [NM_001204408]	chr17	-0.0917766	-0.0139863	0.404462	0.140659	-0.31152	0.0139863	0.0236374	-0.528106	-0.633321	0.412663	-0.441586	0.190896	-0.0304077	-0.171644	0	1
A_19_P00320173	Non-Codingoding	XLOC_l2_010565	ENST00000382488	linc|BROAD Institute lincRNA (XLOC_l2_010565), lincRNA [TCONS_l2_00020399]	chr4	1.55333	-0.147518	0.147518	0.317304	-0.351664	-0.430564	0.181402	0.551067	-0.0404849	0.765356	0.448922	0.121303	-0.0833979	0.293794	1	0
A_19_P00320218	Coding	ENST00000415434	ENST00000415434	gb|602721518F1 NIH_MGC_97 Homo sapiens cDNA clone IMAGE:4838333 5', mRNA sequence [BG772076]	chr2	-0.00695729	0.120655	-0.253245	0.0451233	0.00695729	-0.641054	-0.12142	-0.456177	-0.472123	-0.100983	-0.20168	-0.139837	0.000438929	-0.228393	0	0
A_19_P00320226	Non-Codingoding	LOC100272228	NR_027456	ref|Homo sapiens uncharacterized LOC100272228 (LOC100272228), non-coding RNA [NR_027456]	chrX	-0.137198	0.583503	0.0428481	-0.0428481	-0.0796285	0.240178	0.101142	0.678532	0.729851	0.427686	0.599757	0.0326109	0.0670614	0.422583	2	0
A_19_P00320242	Non-Codingoding	LOC100506948	ENST00000551938	ref|PREDICTED: Homo sapiens hypothetical LOC100506948 (LOC100506948), miscRNA [XR_110299]	chr15	0.170728	-0.170728	0.462117	-0.583659	-0.689379	1.90077	0.181642	-0.62894	-0.629054	-1.18693	0.0338733	-1.03466	-1.57454	-0.836708	0	5
A_19_P00320259	Coding	ERVMER34-1	NM_001242690	ref|Homo sapiens endogenous retrovirus group MER34, member 1 (ERVMER34-1), transcript variant 2, mRNA [NM_001242690]	chr4	-0.155335	-0.564537	0.255274	0.155335	-0.461394	0.300216	-0.0784067	-0.244165	-1.41101	0.481926	-1.15975	0.277979	0.364996	-0.281671	0	2
A_19_P00320274	Non-Codingoding	LOC283050	NR_024431	ref|Homo sapiens uncharacterized LOC283050 (LOC283050), transcript variant 1, non-coding RNA [NR_024431]	chr10	0.160926	-0.86223	0.026794	-0.026794	-1.0516	0.0345902	-0.286386	-0.88772	-1.03379	0.692095	-0.523567	0.190475	0.432885	-0.18827	1	2
A_19_P00320314	Non-Codingoding	FLJ32255	XR_108575	ref|PREDICTED: Homo sapiens hypothetical LOC643977 (FLJ32255), miscRNA [XR_108575]	chr5	0.0636229	-0.392802	-0.427502	0.193614	-0.0636229	0.288425	-0.0563777	-0.0031271	-0.245524	-0.179084	0.09834	-0.0381899	0.00481844	-0.0604611	0	0
A_19_P00320343	Non-Codingoding	XLOC_007052	ENST00000523946	ref|PREDICTED: Homo sapiens hypothetical LOC100507403 (LOC100507403), miscRNA [XR_133480]	chr8	0.503368	0.0627594	-0.556496	0.0578785	-0.717703	-0.0578785	-0.118012	0.132813	-0.469827	0.195224	-0.223774	0.683986	0.359838	0.113043	1	0
A_19_P00320351	Non-Codingoding	LOC642852	NR_026943	ref|Homo sapiens uncharacterized LOC642852 (LOC642852), non-coding RNA [NR_026943]	chr21	0.0678766	0.138719	0.579487	-0.0678766	-0.726179	-0.0801685	-0.0146903	-0.11643	-0.423773	0.274414	-0.0775568	0.372257	-0.228275	-0.0332273	0	0
A_19_P00320362	Non-Codingoding	LOC729177	NR_034143	ref|Homo sapiens uncharacterized LOC729177 (LOC729177), non-coding RNA [NR_034143]	chr6	0.0828223	-0.0376785	-0.393953	0.0802867	-0.136822	0.0376785	-0.0612776	0.426342	-0.170203	0.567179	-0.164364	0.128373	0.451689	0.206503	0	0
A_19_P00320371	Non-Codingoding	LOC100506694	XR_132650	ref|PREDICTED: Homo sapiens hypothetical LOC100506694, transcript variant 3 (LOC100506694), miscRNA [XR_132650]	chr19	1.14548	0.32578	0.0858846	-0.0858846	-0.581948	-0.213939	0.112562	-0.303729	-0.694813	0.738535	-0.707171	0.112324	-0.701793	-0.259441	1	3
A_19_P00320384	Non-Codingoding	ENST00000380336	ENST00000380336	ref|PREDICTED: Homo sapiens hypothetical LOC100506661 (LOC100506661), miscRNA [XR_110931]	chrX	0.104621	0.0474932	-0.206231	-0.0484898	0.103032	-0.0474932	-0.00784477	0.107724	0.0214841	0.0583675	0.31216	-0.133585	0.0552776	0.0702381	0	0
A_19_P00320396	Non-Codingoding	HCG18	NR_024052	ref|Homo sapiens HLA complex group 18 (non-protein coding) (HCG18), non-coding RNA [NR_024052]	chr6	-0.599041	-0.100504	0.100504	0.712731	-0.294148	0.991365	0.135151	-0.0243864	-0.130935	0.422232	0.420475	0.423705	0.0335364	0.190771	0	0
A_19_P00320407	Non-Codingoding	LOC100506047	ENST00000434020	ref|PREDICTED: Homo sapiens hypothetical LOC100506047 (LOC100506047), miscRNA [XR_109976]	chr2	0.133057	-0.127033	0.00222063	-0.00222063	-0.945988	0.283006	-0.109493	-0.781261	-1.11235	0.0898247	-0.543235	0.0594459	-0.00520468	-0.38213	0	2
A_19_P00320434	Non-Codingoding	XLOC_001728	AK027541	tc|CECR6_MOUSE (Q99MX7) Cat eye syndrome critical region protein 6 homolog, partial (3%) [THC2616699]	chr2	0.337663	0.0663865	-0.0663865	-1.11932	-1.20774	0.929267	-0.176688	-1.51679	-1.27146	-0.140625	-1.60235	-0.235224	-0.815959	-0.930402	0	4
A_19_P00320449	Non-Codingoding	LOC100506190	BC038559	Unknown	chr9	0.169565	0.0384524	-0.0384524	0.143047	-0.324181	-0.846352	-0.142987	-0.530803	-0.787414	-0.600377	-0.466227	0.414898	-0.309832	-0.379959	0	2
A_19_P00320478	Non-Codingoding	XLOC_005770	ENST00000449463	linc|BROAD Institute lincRNA (XLOC_005770), lincRNA [TCONS_00011521]	chr6	1.18894	0.723325	-0.795612	-0.733588	0.292907	-0.292907	0.0638432	0.837698	0.342967	-0.250745	0.85805	-0.404745	-0.171127	0.202017	2	0
A_19_P00320536	Non-Codingoding	LOC100507580	XR_109752	ref|PREDICTED: Homo sapiens hypothetical LOC100507580 (LOC100507580), miscRNA [XR_109752]	chr22	-1.34963	0.0315189	0.0625019	-0.0315189	-0.434595	0.0728655	-0.274809	-0.0971842	-1.61708	0.376256	-0.13851	-0.0549269	0.251183	-0.213377	0	1
A_19_P00320555	Non-Codingoding	XLOC_l2_014579	TCONS_l2_00028295	linc|BROAD Institute lincRNA (XLOC_l2_014579), lincRNA [TCONS_l2_00028295]	chr8	0.240453	-0.968914	-0.0690479	0.0690479	-1.15988	0.07798	-0.301728	-0.380582	-0.910868	0.341886	-0.520232	-0.203401	0.215601	-0.242933	0	1
A_19_P00320562	Coding	P39189	ENST00000514376	tc|ALU2_HUMAN (P39189) Alu subfamily SB sequence contamination warning entry, partial (8%) [THC2492568]	chr5	0.31802	0.0778758	-0.0247715	-0.0931537	-1.13216	0.0247715	-0.138237	-0.6448	-0.746887	-0.283263	-0.247584	-0.168451	-0.470445	-0.426905	0	2
A_19_P00320567	Non-Codingoding	XLOC_005595	TCONS_00012649	linc|BROAD Institute lincRNA (XLOC_005595), lincRNA [TCONS_00012649]	chr6	-0.127163	0.0483952	0.387897	0.0529327	-0.319205	-0.0483952	-0.000923155	0.314373	-0.609864	0.324325	-0.514194	0.357801	0.417836	0.0483797	0	1
A_19_P00320579	Non-Codingoding	FLJ43663	NR_015431	ref|Homo sapiens uncharacterized LOC378805 (FLJ43663), transcript variant 1, non-coding RNA [NR_015431]	chr7	1.05097	-0.00578761	-0.199721	-0.623249	0.00578761	0.793537	0.170256	0.0869477	-0.404422	0.319858	-0.153849	-0.109708	0.565322	0.0506914	0	0
A_19_P00320597	Non-Codingoding	LOC643733	NR_034079	ref|Homo sapiens caspase 4, apoptosis-related cysteine peptidase pseudogene (LOC643733), transcript variant 2, non-coding RNA [NR_034079]	chr11	0.829421	0.530125	-0.0659266	-0.133372	0.0643148	-0.0643148	0.193374	0.792635	1.2586	1.08881	1.3275	0.151728	0.730576	0.891641	5	0
A_19_P00320602	Non-Codingoding	LOC100506190	BC038559	Unknown	chr9	0.231752	0.208848	-0.0244379	0.0244379	-0.234397	-0.819802	-0.102266	-0.253026	-0.708398	-0.948128	-0.467692	0.651101	-0.46672	-0.365477	1	2
A_19_P00320611	Non-Codingoding	LOC100506694	XR_132651	ref|PREDICTED: Homo sapiens hypothetical LOC100506694, transcript variant 4 (LOC100506694), miscRNA [XR_132651]	chr19	0.880757	0.650424	-0.193816	-0.0972886	0.0548305	-0.0548305	0.206679	0.301325	-0.225999	0.697659	0.402899	0.352797	0.188703	0.286231	1	0
A_19_P00320614	Non-Codingoding	LOC283177	NR_033852	ref|Homo sapiens uncharacterized LOC283177 (LOC283177), non-coding RNA [NR_033852]	chr11	0.914519	0.435737	0.055238	-0.055238	-0.29162	-0.268698	0.131656	0.0537694	0.107839	0.510739	0.468627	-0.0886314	-0.251008	0.133556	0	0
A_19_P00320625	Non-Codingoding	TUG1	NR_002323	ref|Homo sapiens taurine upregulated 1 (non-protein coding) (TUG1), non-coding RNA [NR_002323]	chr22	0.622386	0.415131	-0.0240386	-0.759901	-0.1569	0.0240386	0.0201195	1.01729	0.805014	0.158253	0.79327	-1.03795	-0.52234	0.202256	3	1
A_19_P00320640	Non-Codingoding	ENST00000453317	ENST00000453317	Unknown	chrX	0.330651	0.152916	-0.356176	-0.145063	-0.116517	0.116517	-0.00294543	-0.383903	-0.663814	-0.346401	-0.477729	-0.162555	0.065733	-0.328112	0	1
A_19_P00320644	Non-Codingoding	CA5BP1	NR_026551	ref|Homo sapiens carbonic anhydrase VB pseudogene 1 (CA5BP1), non-coding RNA [NR_026551]	chrX	0.269471	1.03593	-0.561705	0.170924	-0.170924	-0.219782	0.0873192	0.116129	0.437588	0.883188	0.919116	0.629639	0.226811	0.535412	3	0
A_19_P00320664	Non-Codingoding	FLJ46906	NR_033896	ref|Homo sapiens uncharacterized LOC441172 (FLJ46906), non-coding RNA [NR_033896]	chr6	-0.529408	0.220216	-0.0536461	0.0536461	0.330807	-0.143091	-0.0202461	-0.0591221	-0.527274	0.217083	-0.541567	0.498449	0.746064	0.0556055	1	0
A_19_P00320665	Non-Codingoding	FLJ46906	NR_033896	ref|Homo sapiens uncharacterized LOC441172 (FLJ46906), non-coding RNA [NR_033896]	chr6	-0.391665	0.104348	-0.00304484	0.00304484	0.355575	-0.175631	-0.0178954	-0.0963604	-0.341504	0.263833	-0.198235	0.393904	0.868508	0.148358	1	0
A_19_P00320708	Non-Codingoding	LOC401320	NR_038889	ref|Homo sapiens uncharacterized LOC401320 (LOC401320), non-coding RNA [NR_038889]	chr7	-0.592993	0.54685	0.12834	0.0271788	-0.555381	-0.0271788	-0.0788641	-0.0393977	0.243438	0.988766	0.39253	-0.186659	0.0114403	0.235019	1	0
A_19_P00320718	Non-Codingoding	LOC100505495	NR_040109	ref|Homo sapiens uncharacterized LOC100505495 (LOC100505495), non-coding RNA [NR_040109]	chr19	1.62181	0.557972	-0.564346	-0.589179	0.60844	-0.557972	0.179454	0.672332	0.406072	0.0815508	0.260272	-0.686219	0.0341628	0.128028	1	1
A_19_P00320719	Coding	MDM4	NM_002393	ref|Homo sapiens Mdm4 p53 binding protein homolog (mouse) (MDM4), transcript variant 1, mRNA [NM_002393]	chr1	0.00465608	-0.0666854	-0.00465608	-0.169547	0.0672691	0.105416	-0.0105913	0.169672	-0.152412	-0.180712	-0.0509155	0.0470164	-0.101987	-0.0448896	0	0
A_19_P00320721	Coding	MDM4	NM_002393	ref|Homo sapiens Mdm4 p53 binding protein homolog (mouse) (MDM4), transcript variant 1, mRNA [NM_002393]	chr1	-0.0738082	-0.674946	0.0642748	0.0984249	0.056468	-0.056468	-0.0976758	-0.743837	-1.27704	-0.309796	-1.27877	-0.313869	0.210955	-0.618727	0	3
A_19_P00320729	Non-Codingoding	LOC100509498	XR_111605	ref|PREDICTED: Homo sapiens hypothetical LOC100509498 (LOC100509498), miscRNA [XR_111605]	chr16	0.0842042	0.256489	-0.177901	-0.0842042	-0.437985	0.487437	0.02134	0.816789	0.499774	0.493479	0.900838	0.0130329	-0.275278	0.408106	2	0
A_19_P00320749	Non-Codingoding	PVT1	NR_003367	ref|Homo sapiens Pvt1 oncogene (non-protein coding) (PVT1), non-coding RNA [NR_003367]	chr8	0.702345	0.141133	0.284667	-0.141133	-0.657269	-0.175045	0.0257828	0.00262284	-0.49742	0.71662	0.200478	0.499833	0.239137	0.193545	1	0
A_19_P00320757	Non-Codingoding	FLJ32255	XR_108575	ref|PREDICTED: Homo sapiens hypothetical LOC643977 (FLJ32255), miscRNA [XR_108575]	chr5	-0.592862	-0.903122	-0.00298119	0.286725	0.00298119	0.628356	-0.0968172	-0.495709	-0.739464	0.0843067	-0.280365	0.259853	0.533588	-0.106298	0	1
A_19_P00320759	Non-Codingoding	FLJ32255	XR_108575	ref|PREDICTED: Homo sapiens hypothetical LOC643977 (FLJ32255), miscRNA [XR_108575]	chr5	-1.15764	-1.35412	-0.0450735	0.43448	0.0450735	0.781797	-0.215914	-1.04722	-0.793454	-0.530485	-0.549207	-0.132428	0.115353	-0.489573	0	2
A_19_P00320780	Non-Codingoding	XLOC_008144	ENST00000438867	linc|BROAD Institute lincRNA (XLOC_008144), lincRNA [TCONS_00017054]	chrX	0.700092	-0.055522	-1.25065	0.278955	0.055522	-0.38879	-0.110065	0.0467463	-0.468018	-0.720336	-0.205554	-0.240682	-0.107694	-0.28259	0	1
A_19_P00320792	Non-Codingoding	SNHG11	NR_003239	ref|Homo sapiens small nucleolar RNA host gene 11 (non-protein coding) (SNHG11), non-coding RNA [NR_003239]	chr20	-0.83157	-0.162668	0.515544	0.629773	-0.0321085	0.0321085	0.02518	-0.850801	-0.454369	-0.554456	-0.746771	0.680129	0.838079	-0.181365	2	2
A_19_P00320796	Non-Codingoding	TUG1	NR_002323	ref|Homo sapiens taurine upregulated 1 (non-protein coding) (TUG1), non-coding RNA [NR_002323]	chr22	0.682523	0.166246	-0.378723	-0.166246	-0.180938	0.179883	0.0504575	0.339745	0.284551	0.204215	0.76957	0.0592558	0.119443	0.29613	1	0
A_19_P00320866	Non-Codingoding	LOC100506119	ENST00000436710	ref|PREDICTED: Homo sapiens hypothetical LOC100506119, transcript variant 1 (LOC100506119), miscRNA [XR_108951]	chr9	-0.316483	-0.0468924	0.262078	0.303795	0.0468924	-0.785466	-0.0893461	-0.462374	-0.717952	-0.116339	-0.313854	0.450965	-0.0513809	-0.201823	0	1
A_19_P00320885	Non-Codingoding	XLOC_007052	ENST00000518765	gb|DKFZp779O0656_r1 779 (synonym: hncc1) Homo sapiens cDNA clone DKFZp779O0656 5', mRNA sequence [BX500531]	chr8	1.18138	0.28811	-0.995371	-0.127386	0.127386	-0.37279	0.0168886	0.662814	0.491608	-0.705272	0.32621	-0.154895	-0.475976	0.0240814	1	1
A_19_P00320914	Non-Codingoding	JPX	NR_024582	ref|Homo sapiens JPX transcript, XIST activator (non-protein coding) (JPX), non-coding RNA [NR_024582]	chrX	0.245871	0.224409	-0.634629	-0.483576	-0.0930929	0.0930929	-0.107988	-0.594039	-0.550193	-0.555924	-0.402827	-0.535606	-0.264749	-0.48389	0	0
A_19_P00320948	Non-Codingoding	ENST00000507992	ENST00000507992	Unknown	chr4	0.122224	-0.195361	0.0505004	-0.0505004	0.0922742	-0.861407	-0.140378	-0.338716	-0.453132	-0.158124	-0.340432	0.113338	-0.158361	-0.222571	0	0
A_19_P00320954	Non-Codingoding	XLOC_002049	ENST00000418746	gb|DB092735 TESTI4 Homo sapiens cDNA clone TESTI4042456 5', mRNA sequence [DB092735]	chr2	1.46961	0.816299	0.142575	-0.210025	-0.28643	-0.142575	0.298243	0.482751	0.408238	0.876529	0.598322	-0.565106	0.558769	0.39325	1	0
A_19_P00320966	Non-Codingoding	XLOC_l2_014645	TCONS_l2_00028401	linc|BROAD Institute lincRNA (XLOC_l2_014645), lincRNA [TCONS_l2_00028401]	chr8	0.639097	0.971451	-0.719882	-0.286652	0.286652	-0.72749	0.0271958	0.655613	-0.0920167	-0.197763	0.428102	-0.293321	0.12564	0.104376	1	0
A_19_P00320971	Non-Codingoding	ENST00000488173	ENST00000488173	Unknown	chr3	0.996374	0.406569	-0.159003	-0.101831	0.0537152	-0.0537152	0.190351	0.325236	-0.0562091	0.480486	0.277863	-0.487816	0.197036	0.122766	0	0
A_19_P00320986	Non-Codingoding	LOC100506661	ENST00000380331	ref|PREDICTED: Homo sapiens hypothetical LOC100506661 (LOC100506661), miscRNA [XR_110931]	chrX	0.812431	0.495243	-0.2333	0.0166512	-0.0166512	-0.129284	0.157515	0.696685	0.807026	0.736557	1.51449	-0.285795	0.457662	0.654438	4	0
A_19_P00320989	Non-Codingoding	LOC100272228	NR_027456	ref|Homo sapiens uncharacterized LOC100272228 (LOC100272228), non-coding RNA [NR_027456]	chrX	0.486057	0.248251	-0.0655489	0.0655489	-1.1459	-1.03884	-0.241739	-0.72892	-0.28322	0.202315	-0.351595	-0.239308	-0.438479	-0.306535	0	1
A_19_P00321014	Non-Codingoding	LOC100506661	XR_110931	ref|PREDICTED: Homo sapiens hypothetical LOC100506661 (LOC100506661), miscRNA [XR_110931]	chrX	1.1309	-0.00999951	-0.720756	-0.583328	0.00999951	0.455217	0.0470048	0.313781	0.130374	0.371212	0.718112	-0.690691	0.5999	0.240448	1	1
A_19_P00321063	Coding	Q5SRJ3	ENST00000504823	tc|Q5SRJ3_HUMAN (Q5SRJ3) Zinc finger protein 452 (Fragment), partial (3%) [THC2529829]	chr4	0.0389857	-0.670971	-0.0389857	-0.405244	0.215125	0.581488	-0.0466004	-0.848832	-0.266701	-0.401339	-0.657275	-0.0757809	0.292718	-0.326201	0	2
A_19_P00321067	Non-Codingoding	MIAT	NR_003491	ref|Homo sapiens myocardial infarction associated transcript (non-protein coding) (MIAT), transcript variant 1, non-coding RNA [NR_003491]	chr22	-1.22146	0.00793052	-0.00793052	0.0845521	-1.6175	1.66422	-0.181698	-0.995939	-2.65924	-3.10999	-1.75313	-2.17035	-1.3715	-2.01003	0	6
A_19_P00321068	Non-Codingoding	MIAT	NR_003491	ref|Homo sapiens myocardial infarction associated transcript (non-protein coding) (MIAT), transcript variant 1, non-coding RNA [NR_003491]	chr22	-1.24806	0.0172246	-0.0172246	0.241301	-1.70233	1.82684	-0.147041	-0.957081	-2.89236	-3.45372	-1.68611	-1.96593	-1.21717	-2.02873	0	6
A_19_P00321075	Non-Codingoding	PVT1	NR_003367	ref|Homo sapiens Pvt1 oncogene (non-protein coding) (PVT1), non-coding RNA [NR_003367]	chr8	-0.134666	0.44635	-0.00969243	0.272914	-1.16449	0.00969243	-0.0966481	0.16611	-0.129942	0.0655568	0.457695	0.217834	-0.596239	0.0301691	0	0
A_19_P00321076	Non-Codingoding	PVT1	NR_003367	ref|Homo sapiens Pvt1 oncogene (non-protein coding) (PVT1), non-coding RNA [NR_003367]	chr8	0.133173	0.162625	-0.379776	1.38148	-1.27293	-0.133173	-0.0181011	0.00825954	0.682616	0.657379	0.151176	0.194846	-0.100738	0.26559	2	0
A_19_P00321089	Non-Codingoding	XLOC_l2_015037	AK057050	linc|BROAD Institute lincRNA (XLOC_l2_015037), lincRNA [TCONS_l2_00029075]	chr9	1.45109	0.890438	-0.253094	-0.310977	0.253094	-0.536233	0.249054	0.593377	0.305718	-0.59721	0.414749	0.206523	-0.520785	0.0670619	0	0
A_19_P00321110	Non-Codingoding	LOC100505519	ENST00000449545	ref|PREDICTED: Homo sapiens hypothetical LOC100505519 (LOC100505519), miscRNA [XR_110191]	chr6	0.749409	0.0585144	-0.072386	0.402905	-0.0601079	-0.0585144	0.16997	1.19259	1.2343	0.922278	1.27481	0.139281	-0.29572	0.74459	4	0
A_19_P00321136	Non-Codingoding	MAP3K13	NR_038322	ref|Homo sapiens mitogen-activated protein kinase kinase kinase 13 (MAP3K13), transcript variant 4, non-coding RNA [NR_038322]	chr3	0.158177	0.260566	0.0270581	-0.361856	-0.0824571	-0.0270581	-0.00426165	0.771661	0.258411	0.639628	0.291591	0.422179	0.508554	0.482004	2	0
A_19_P00321143	Non-Codingoding	LOC100294145	NR_037178	ref|Homo sapiens uncharacterized LOC100294145 (LOC100294145), transcript variant 2, non-coding RNA [NR_037178]	chr6	1.13793	-0.254807	0.158895	-0.0967822	-0.103768	0.0967822	0.156375	-0.460625	-0.802798	0.0722079	-1.14079	-0.326104	0.624157	-0.338992	1	2
A_19_P00321166	Non-Codingoding	LOC100132356	NR_034127	ref|Homo sapiens uncharacterized LOC100132356 (LOC100132356), non-coding RNA [NR_034127]	chr5	0.473778	-1.57164	0.0578787	-0.392535	-0.0578787	0.462982	-0.171237	-1.19142	-1.82858	-0.820457	-1.81282	-0.498624	-0.289578	-1.07358	0	4
A_19_P00321201	Coding	CRYBG3	ENST00000419587	ref|PREDICTED: Homo sapiens beta-gamma crystallin domain containing 3 (CRYBG3), mRNA [XM_003118522]	chr3	-0.392408	-0.850689	0.421111	0.222919	0.548842	-0.222919	-0.045524	-0.563251	-1.29031	-0.231749	-1.3663	0.112142	0.83612	-0.417224	1	2
A_19_P00321202	Coding	CRYBG3	ENST00000419587	ref|PREDICTED: Homo sapiens beta-gamma crystallin domain containing 3 (CRYBG3), mRNA [XM_003118522]	chr3	0.35689	-0.0485241	0.0485241	-0.218936	0.805361	-1.92988	-0.164427	-0.0335734	-0.20346	-0.270688	-1.43865	-0.921607	0.477178	-0.398467	0	2
A_19_P00321223	Non-Codingoding	XLOC_013686	ENST00000437696	linc|BROAD Institute lincRNA (XLOC_013686), lincRNA [TCONS_00028639]	chr20	0.432141	0.580798	0.032825	-0.439275	-0.032825	-0.113252	0.0767353	0.274886	-0.133745	0.684359	0.157966	0.0317512	0.511066	0.254381	1	0
A_19_P00321259	Non-Codingoding	LOC100505633	NR_038849	ref|Homo sapiens uncharacterized LOC100505633 (LOC100505633), non-coding RNA [NR_038849]	chr1	-0.0586293	-0.582598	1.02774	0.107686	-0.175472	0.0586293	0.0628921	-0.817321	-0.971304	1.07068	-0.572183	0.29538	0.661106	-0.0556076	2	2
A_19_P00321266	Coding	Q41718	THC2505849	tc|Q41718_ZEADI (Q41718) Orf1 protein, partial (7%) [THC2509965]	chrX	1.0278	-0.0636365	-0.5478	0.0636365	0.668265	-0.196089	0.158695	0.485901	-0.182657	-0.333652	0.547717	-0.410117	-0.117753	-0.00176025	0	0
A_19_P00321303	Non-Codingoding	LOC100506190	BC038559	Unknown	chr9	0.0338867	0.174192	-0.0338867	0.177285	-0.249114	-0.916399	-0.135672	-0.534976	-0.806278	-0.956828	-0.598802	0.316455	-0.471361	-0.508632	0	2
A_19_P00321306	Coding	RNF213	NM_020914	ref|Homo sapiens ring finger protein 213 (RNF213), transcript variant 1, mRNA [NM_020914]	chr17	-1.17426	-0.620068	-0.24483	0.24483	0.816566	0.797415	-0.0300582	1.35642	-0.227483	1.35234	0.569656	0.13261	1.84769	0.838539	3	0
A_19_P00321332	Non-Codingoding	NEAT1	NR_028272	ref|Homo sapiens nuclear paraspeckle assembly transcript 1 (non-protein coding) (NEAT1), non-coding RNA [NR_028272]	chr11	1.18207	-0.11284	-0.151003	0.100558	0.0793543	-0.0793543	0.169797	1.1534	0.496921	0.470639	1.06027	-0.377409	-0.140301	0.443919	2	0
A_19_P00321333	Non-Codingoding	NEAT1	NR_028272	ref|Homo sapiens nuclear paraspeckle assembly transcript 1 (non-protein coding) (NEAT1), non-coding RNA [NR_028272]	chr11	0.913492	-0.289762	0.159681	-0.0998931	0.0998931	-0.171993	0.101903	1.30753	0.566921	0.456066	1.16117	-0.407294	-0.287435	0.46616	2	0
A_19_P00321342	Non-Codingoding	XLOC_007290	ENST00000478913	tc|BC064849 C9orf93 protein {Homo sapiens} (exp=0; wgp=1; cg=0), partial (11%) [THC2626540]	chr9	2.74449	2.19186	-0.709936	-0.489637	0.268142	-0.268142	0.622795	1.78871	1.54281	0.976005	1.78712	-0.456664	0.898305	1.08938	5	0
A_19_P00321355	Non-Codingoding	XLOC_l2_007834	ENST00000430555	linc|BROAD Institute lincRNA (XLOC_l2_007834), lincRNA [TCONS_l2_00015633]	chr2	1.37002	0.511528	-0.644156	0.0203702	-0.115387	-0.0203702	0.187001	0.352824	-0.00617766	0.342724	0.14484	-0.494622	0.07672	0.0693847	0	0
A_19_P00321361	Non-Codingoding	FLJ43663	NR_015431	ref|Homo sapiens uncharacterized LOC378805 (FLJ43663), transcript variant 1, non-coding RNA [NR_015431]	chr7	1.82146	0.0938637	-0.0938637	-0.721908	-0.314577	0.403318	0.198049	0.6742	0.136979	0.598921	1.32951	-0.0594471	0.0830743	0.46054	2	0
A_19_P00321364	Non-Codingoding	JPX	NR_024582	ref|Homo sapiens JPX transcript, XIST activator (non-protein coding) (JPX), non-coding RNA [NR_024582]	chrX	0.363207	0.0721722	-0.573012	-0.396405	0.0101666	-0.0101666	-0.0890063	-0.483422	-0.663986	-0.715871	-0.453107	-0.38526	-0.269974	-0.49527	0	2
A_19_P00321382	Non-Codingoding	LOC100506860	XR_108814	ref|PREDICTED: Homo sapiens hypothetical LOC100506860, transcript variant 2 (LOC100506860), miscRNA [XR_108814]	chr7	1.31642	0.164584	-0.164584	-0.60117	-1.05726	0.166554	-0.029243	0.135044	0.0867918	0.939517	0.775521	0.19294	-0.149009	0.330134	2	0
A_19_P00321388	Non-Codingoding	XLOC_012568	THC2653071	Unknown	chr17	0.235229	0.0967128	-0.245664	-0.0437763	-0.591944	0.0437763	-0.0842777	-0.293563	-0.859812	0.485285	-0.409898	0.0191247	0.46654	-0.0987205	0	1
A_19_P00321399	Non-Codingoding	XLOC_004598	AK126481	linc|BROAD Institute lincRNA (XLOC_004598), lincRNA [TCONS_00009539]	chr5	0.823932	0.452042	-0.152592	-0.30121	0.0469401	-0.0469401	0.137029	0.667837	0.235329	0.0889423	0.252737	-0.0343463	-0.191467	0.169839	1	0
A_19_P00321439	Coding	ENST00000477589	ENST00000477589	ref|PREDICTED: Homo sapiens cytokine receptor CRL2 (LOC100287290), mRNA [XM_002342405]	chr3	0.746858	-0.70229	-0.00837922	0.00837922	-0.67262	0.0799987	-0.0913422	0.0124094	-0.131513	0.41116	-0.283317	0.202806	0.611933	0.137247	1	0
A_19_P00321461	Non-Codingoding	XLOC_l2_011204	ENST00000512915	linc|BROAD Institute lincRNA (XLOC_l2_011204), lincRNA [TCONS_l2_00021934]	chr4	1.4546	0.895926	-0.142426	0.0506554	-0.0506554	-0.0663753	0.356953	0.595647	-0.240499	0.123088	0.591104	-0.00491381	-0.235267	0.138193	0	0
A_19_P00321466	Non-Codingoding	LOC100294145	NR_037177	ref|Homo sapiens uncharacterized LOC100294145 (LOC100294145), transcript variant 1, non-coding RNA [NR_037177]	chr6	1.23805	-0.132014	-0.579657	0.132014	-0.467666	0.707811	0.149757	-0.0579007	-0.998734	-0.414219	-1.20788	0.716799	-0.028609	-0.331758	1	2
A_19_P00321471	Non-Codingoding	HCG18	NR_024052	ref|Homo sapiens HLA complex group 18 (non-protein coding) (HCG18), non-coding RNA [NR_024052]	chr6	0.528298	-0.387434	-0.224262	0.242949	-0.0234427	0.0234427	0.0265919	-0.351431	-0.455575	-0.409259	-0.347512	-0.505531	-0.732823	-0.467022	0	1
A_19_P00321473	Non-Codingoding	HCG18	NR_024052	ref|Homo sapiens HLA complex group 18 (non-protein coding) (HCG18), non-coding RNA [NR_024052]	chr6	-0.0318201	-0.115997	0.0318201	0.139841	-0.152707	0.208929	0.0133442	-0.230663	-0.38067	0.0193775	-0.150482	0.0824196	-0.162936	-0.137159	0	0
A_19_P00321475	Non-Codingoding	LOC727710	NR_038858	ref|Homo sapiens uncharacterized locus LOC727710 (LOC727710), non-coding RNA [NR_038858]	chr16	0.556174	-0.108858	0.0746562	-0.0655716	-0.333013	0.0655716	0.0314931	-0.0136182	-0.10701	0.678301	-0.226811	0.174408	0.13705	0.107053	1	0
A_19_P00321495	Coding	Q2ULW7	AF497716	tc|Q2ULW7_ASPOR (Q2ULW7) Predicted protein, partial (4%) [THC2483302]	chr20	-0.0300229	-0.631846	0.20037	0.437703	-0.811281	0.0300229	-0.134176	-0.472193	-0.949341	0.462442	-0.512297	0.382451	0.348933	-0.123334	0	1
A_19_P00321511	Non-Codingoding	SNHG5	NR_003038	ref|Homo sapiens small nucleolar RNA host gene 5 (non-protein coding) (SNHG5), non-coding RNA [NR_003038]	chr6	0.568812	0.71112	0.417447	-0.53142	-0.417447	-0.806142	-0.00960509	-0.825693	0.599599	-1.10552	-0.107622	-1.45133	-1.67094	-0.760251	0	4
A_19_P00321521	Non-Codingoding	JPX	NR_024582	ref|Homo sapiens JPX transcript, XIST activator (non-protein coding) (JPX), non-coding RNA [NR_024582]	chrX	0.213215	-0.107692	-0.0699742	-0.0153468	0.0153468	0.343055	0.0631006	-0.243909	-0.363538	-0.351739	-0.180051	-0.0202777	0.316416	-0.140516	0	0
A_19_P00321546	Non-Codingoding	SNHG5	NR_003038	ref|Homo sapiens small nucleolar RNA host gene 5 (non-protein coding) (SNHG5), non-coding RNA [NR_003038]	chr6	0.801414	0.862656	0.321417	-0.378757	-0.321417	-0.416014	0.144883	-0.552822	0.777745	-0.88798	0.15894	-1.08664	-1.59501	-0.530961	1	3
A_19_P00321568	Non-Codingoding	LOC100507077	XR_110527	ref|PREDICTED: Homo sapiens hypothetical LOC100507077 (LOC100507077), miscRNA [XR_110527]	chr11	0.313411	-0.0186391	-0.356449	0.347047	-0.623793	0.0186391	-0.0532972	-0.25592	-0.718508	-0.410407	-0.35442	0.225436	-0.314829	-0.304775	0	1
A_19_P00321577	Non-Codingoding	XLOC_010390	ENST00000463474	Unknown	chr13	0.746316	-0.135745	0.135745	-0.277449	-1.02192	0.192878	-0.0600299	-0.510935	-1.08345	0.605845	-0.217079	0.150147	0.518832	-0.0894392	1	1
A_19_P00321613	Non-Codingoding	JPX	NR_024582	ref|Homo sapiens JPX transcript, XIST activator (non-protein coding) (JPX), non-coding RNA [NR_024582]	chrX	0.471584	0.00865173	-0.258286	-0.127481	-0.00865173	0.21677	0.0504313	-0.375269	-0.417375	-0.211469	-0.328177	-0.101441	0.249544	-0.197365	0	0
A_19_P00321617	Non-Codingoding	ENST00000450890	ENST00000450890	ref|PREDICTED: Homo sapiens hypothetical LOC100505562 (LOC100505562), miscRNA [XR_109022]	chr10	0.252302	0.262017	-0.546687	-0.252302	0.384446	-0.821395	-0.12027	1.43876	0.436066	-0.374132	0.416646	-0.278207	-0.204394	0.239124	1	0
A_19_P00321618	Non-Codingoding	LINC00277	NR_026949	ref|Homo sapiens long intergenic non-protein coding RNA 277 (LINC00277), non-coding RNA [NR_026949]	chr15	2.93418	0.15794	-0.926532	-0.0727937	0.0727937	-0.526012	0.273263	2.6377	1.58455	-0.0431235	0.246145	-0.341007	-0.485616	0.599774	2	0
A_19_P00321628	Non-Codingoding	LOC100505687	NR_038301	ref|Homo sapiens uncharacterized LOC100505687 (LOC100505687), transcript variant 1, non-coding RNA [NR_038301]	chr3	-0.129462	0.711006	-1.01547	-0.675317	0.299607	0.129461	-0.113363	0.0218015	-0.981331	-0.180851	0.24451	0.257216	-0.131966	-0.128437	0	1
A_19_P00321658	Non-Codingoding	LOC100131551	NR_024480	ref|Homo sapiens uncharacterized LOC100131551 (LOC100131551), non-coding RNA [NR_024480]	chr3	1.63107	0.702409	0.128578	-0.152076	-0.192494	-0.128578	0.331486	0.484371	0.140474	0.47984	0.385266	-0.235254	0.297062	0.258627	0	0
A_19_P00321670	Non-Codingoding	XLOC_005730	ENST00000451910	gb|zt85h04.r1 Soares_testis_NHT Homo sapiens cDNA clone IMAGE:729175 5', mRNA sequence [AA397666]	chr6	1.53558	0.23392	0.182668	-0.243547	-0.318078	-0.182668	0.201312	-0.261536	0.0094552	1.36718	0.168976	-0.105042	0.902975	0.347001	2	0
A_19_P00321682	Non-Codingoding	LOC286149	XR_132545	ref|PREDICTED: Homo sapiens hypothetical LOC286149 (LOC286149), miscRNA [XR_132545]	chr8	1.49212	0.279009	0.0212665	-0.0212665	-0.846983	-0.283434	0.106785	-0.269016	-0.43408	0.915856	0.0115108	0.145306	-0.0886807	0.046816	1	0
A_19_P00321687	Non-Codingoding	LOC92249	NR_015353	ref|Homo sapiens uncharacterized LOC92249 (LOC92249), non-coding RNA [NR_015353]	chrX	0.590829	0.0548644	0.0556159	-0.454787	-0.96256	-0.0548644	-0.128484	-0.326467	-0.563079	-0.0806642	-0.164328	-0.444307	0.125786	-0.242177	0	0
A_19_P00321692	Non-Codingoding	XLOC_002142	ENST00000447453	linc|BROAD Institute lincRNA (XLOC_002142), lincRNA [TCONS_00003315]	chr2	1.36491	0.84702	-0.262911	-0.430231	0.262911	-0.483361	0.21639	0.308039	-0.0741162	0.373748	0.497292	-0.857604	0.232716	0.0800124	0	1
A_19_P00321697	Non-Codingoding	LINC00313	NR_026863	ref|Homo sapiens long intergenic non-protein coding RNA 313 (LINC00313), non-coding RNA [NR_026863]	chr21	0.174822	-0.779479	0.0306907	-0.0204606	-1.13185	0.0204606	-0.284302	-0.736086	-0.558794	0.686305	-0.466998	0.290831	0.55362	-0.0385203	1	1
A_19_P00321715	Non-Codingoding	MIR100HG	NR_024430	ref|Homo sapiens mir-100-let-7a-2 cluster host gene (non-protein coding) (MIR100HG), non-coding RNA [NR_024430]	chr11	0.520075	0.0256312	0.606566	-0.0256312	-0.371111	-0.29899	0.0760899	-0.305097	-0.267211	0.528807	-0.138595	0.265568	0.261569	0.0575068	0	0
A_19_P00321722	Non-Codingoding	XLOC_006555	ENST00000475791	linc|BROAD Institute lincRNA (XLOC_006555), lincRNA [TCONS_00013220]	chr7	1.65514	0.770416	-0.538158	-0.359934	0.359934	-0.387726	0.249945	0.633544	0.562874	0.133914	0.797516	-0.227086	-0.00246716	0.316383	2	0
A_19_P00321734	Non-Codingoding	XLOC_002892	ENST00000474477	linc|BROAD Institute lincRNA (XLOC_002892), lincRNA [TCONS_00005635]	chr3	0.637262	0.499404	-0.0117915	0.0117915	-0.0628288	-0.0604789	0.168893	0.28847	0.359587	0.790635	0.28785	0.230647	0.541079	0.416378	1	0
A_19_P00321743	Non-Codingoding	LOC100130938	XR_110148	ref|PREDICTED: Homo sapiens hypothetical LOC100130938 (LOC100130938), miscRNA [XR_110148]	chr18	0.876864	-0.210965	0.00132704	-0.390155	-0.00132704	1.69409	0.328306	-0.339938	-0.233233	0.0333376	-0.756704	0.212391	0.453204	-0.105157	0	1
A_19_P00321761	Non-Codingoding	XLOC_002310	ENST00000412979	linc|BROAD Institute lincRNA (XLOC_002310), lincRNA [TCONS_00004437]	chr2	1.56995	-0.295473	0.135114	1.2576	-0.922379	-0.135114	0.268284	-0.85502	-0.869398	0.933819	-1.09112	-0.450007	0.073627	-0.37635	1	3
A_19_P00321781	Non-Codingoding	LOC100506499	ENST00000554129	ref|PREDICTED: Homo sapiens hypothetical LOC100506499 (LOC100506499), miscRNA [XR_110290]	chr14	1.13859	1.80477	-0.50963	-0.0567031	-0.802778	0.0567031	0.271825	1.88533	1.0923	2.17604	1.71378	1.01604	0.753432	1.43949	6	0
A_19_P00321782	Non-Codingoding	FLJ43663	NR_015431	ref|Homo sapiens uncharacterized LOC378805 (FLJ43663), transcript variant 1, non-coding RNA [NR_015431]	chr7	2.21114	0.130745	-0.888296	-0.97477	-0.130745	0.200402	0.0914128	0.899822	0.341396	0.347806	1.50989	0.452156	0.598784	0.691642	2	0
A_19_P00321789	Non-Codingoding	XLOC_005464	ENST00000440246	gb|DB279316 UTERU3 Homo sapiens cDNA clone UTERU3005625 5', mRNA sequence [DB279316]	chr6	1.96263	0.901125	-0.105562	0.105562	-0.697361	-0.217632	0.324794	0.189835	-0.231517	-0.039655	-0.0699961	0.410133	1.59907	0.309645	1	0
A_19_P00321795	Coding	P39193	ENST00000415215	tc|ALU6_HUMAN (P39193) Alu subfamily SP sequence contamination warning entry, partial (13%) [THC2587145]	chrX	0.514941	0.0576234	-0.397684	-0.155734	-0.0533028	0.0533028	0.00319099	-0.475774	-0.761652	-0.468031	-0.571964	-0.190292	0.0933094	-0.395734	0	1
A_19_P00321809	Non-Codingoding	LOC401320	NR_038889	ref|Homo sapiens uncharacterized LOC401320 (LOC401320), non-coding RNA [NR_038889]	chr7	-0.277996	0.791327	0.187398	-0.0199542	-0.268832	0.0199542	0.0719831	0.340645	0.52579	1.08732	0.63228	-0.172952	0.0179248	0.405168	2	0
A_19_P00321872	Non-Codingoding	LOC100506305	NR_038904	ref|Homo sapiens uncharacterized LOC100506305 (LOC100506305), non-coding RNA [NR_038904]	chr11	1.02178	-0.0518067	-0.0979292	0.0518067	-0.358318	0.203718	0.128209	1.16936	0.128497	0.494586	0.281378	0.484298	0.531687	0.514968	1	0
A_19_P00321878	Non-Codingoding	LOC100294145	NR_037177	ref|Homo sapiens uncharacterized LOC100294145 (LOC100294145), transcript variant 1, non-coding RNA [NR_037177]	chr6	1.13281	-0.168037	-1.43181	0.16838	-0.35041	0.168037	-0.0801725	0.194785	-2.04472	-1.2806	-2.07214	0.121192	-0.281926	-0.893899	0	3
A_19_P00321885	Non-Codingoding	FLJ43663	NR_015431	ref|Homo sapiens uncharacterized LOC378805 (FLJ43663), transcript variant 1, non-coding RNA [NR_015431]	chr7	1.94195	0.0813768	-0.0813768	-0.434858	-0.261332	0.710688	0.326074	0.719819	0.15498	0.640983	1.45162	0.266552	0.0792649	0.552203	3	0
A_19_P00321886	Non-Codingoding	FLJ43663	NR_015431	ref|Homo sapiens uncharacterized LOC378805 (FLJ43663), transcript variant 1, non-coding RNA [NR_015431]	chr7	2.28954	0.0241725	-0.0241725	-0.502051	-0.172736	0.652007	0.377793	0.687709	0.363215	0.732139	1.37764	0.348353	0.152831	0.610315	3	0
A_19_P00321890	Non-Codingoding	U66048	U66048	Unknown	chrX	0.0399799	-0.781409	0.195827	-0.0399799	-0.0792923	0.220047	-0.0741378	-0.379984	-1.43994	0.227832	-0.575686	-0.402603	-0.145154	-0.452588	0	1
A_19_P00321907	Non-Codingoding	LOC100505702	NR_038308	ref|Homo sapiens uncharacterized LOC100505702 (LOC100505702), transcript variant 6, non-coding RNA [NR_038308]	chr4	1.10808	0.349929	-0.0181334	0.0181334	-0.161405	-0.129195	0.194568	0.604774	0.19849	0.83234	0.187096	0.37829	0.634035	0.472504	3	0
A_19_P00321973	Coding	Q29HP5	THC2614488	tc|Q29HP5_DROPS (Q29HP5) GA14742-PA (Fragment), partial (9%) [THC2614488]	chr2	-0.264379	-0.580658	0.828209	0.409161	-0.226473	0.226473	0.0653887	-0.727228	-0.466107	-0.622475	-0.590428	0.166273	-1.16666	-0.567771	0	3
A_19_P00321977	Non-Codingoding	LOC100507645	XR_132900	ref|PREDICTED: Homo sapiens hypothetical LOC100507645 (LOC100507645), miscRNA [XR_132900]	chr11	-0.687338	0.135979	0.146026	-0.038692	-0.0393958	0.038692	-0.0741215	0.383845	-0.0174422	0.198676	0.272857	0.211058	0.503088	0.25868	0	0
A_19_P00322002	Non-Codingoding	FLJ43663	NR_015431	ref|Homo sapiens uncharacterized LOC378805 (FLJ43663), transcript variant 1, non-coding RNA [NR_015431]	chr7	2.31004	0.0829022	-0.717348	-1.01256	-0.0829022	0.384761	0.160817	0.801964	0.151219	0.706947	1.56214	-0.13215	-0.00797629	0.513691	3	0
A_19_P00322023	Coding	Q8ZSP1	ENST00000447625	tc|Q8ZSP1_PYRAE (Q8ZSP1) Conserved protein, partial (6%) [THC2665291]	chr20	0.50931	0.437619	0.147709	-0.147709	-0.499793	-0.164424	0.0471186	0.186028	0.183834	0.324965	0.14662	0.454427	0.385959	0.280306	0	0
A_19_P00322036	Non-Codingoding	XLOC_009868	THC2657342	linc|BROAD Institute lincRNA (XLOC_009868), lincRNA [TCONS_00020555]	chr12	0.937327	0.136755	-0.136755	-0.308798	-0.198047	0.184792	0.102546	-0.010709	-0.194927	1.15991	0.0698559	-0.07148	0.881684	0.305723	2	0
A_19_P00322096	Non-Codingoding	TDRG1	NR_024015	ref|Homo sapiens testis development related protein 1 (TDRG1), non-coding RNA [NR_024015]	chr6	1.91244	0.891698	-0.409774	-0.542133	0.0506568	-0.0506568	0.308705	0.990748	0.761614	0.777436	0.970555	-0.0082407	0.672446	0.694093	5	0
A_19_P00322109	Non-Codingoding	LOC401320	NR_038889	ref|Homo sapiens uncharacterized LOC401320 (LOC401320), non-coding RNA [NR_038889]	chr7	-0.305336	0.635554	0.148606	-0.0243812	-0.521155	0.0243812	-0.00705505	-0.0239964	0.574431	1.04116	0.365952	-0.242385	-0.101963	0.268867	1	0
A_19_P00322184	Non-Codingoding	LOC100506119	ENST00000436710	ref|PREDICTED: Homo sapiens hypothetical LOC100506119, transcript variant 1 (LOC100506119), miscRNA [XR_108951]	chr9	-1.00503	-0.038471	0.245585	0.149827	0.038471	-0.822534	-0.238692	-0.628832	-0.698157	-0.127692	-0.401048	0.40828	-0.22745	-0.27915	0	2
A_19_P00322190	Non-Codingoding	RP9P	NR_003500	ref|Homo sapiens retinitis pigmentosa 9 pseudogene (RP9P), non-coding RNA [NR_003500]	chr7	-0.0266924	0.342157	0.0266924	0.138204	-0.103906	-0.748498	-0.0620071	0.0251217	-0.308483	-0.319992	-0.0733156	-0.112174	-0.328488	-0.186222	0	0
A_19_P00322191	Non-Codingoding	LOC100272228	NR_027456	ref|Homo sapiens uncharacterized LOC100272228 (LOC100272228), non-coding RNA [NR_027456]	chrX	-0.0250666	0.150218	-0.155693	0.0250666	-0.716538	0.1541	-0.0946522	-0.306656	-0.0717537	-0.00933623	0.0586302	0.29148	-0.117039	-0.0257791	0	0
A_19_P00322207	Coding	Q58MP6	ENST00000428485	tc|Q58MP6_9CAUD (Q58MP6) Dioxygenase, partial (8%) [THC2619587]	chr10	0.435481	0.70151	-0.539452	0.287163	-0.287163	-0.619603	-0.00367729	0.50906	-0.858054	0.24582	0.0554822	0.612599	0.0144932	0.0965667	1	1
A_19_P00322220	Non-Codingoding	LOC388796	NR_027241	ref|Homo sapiens uncharacterized LOC388796 (LOC388796), transcript variant 2, non-coding RNA [NR_027241]	chr20	-0.153503	0.0587358	-0.0379691	0.0379691	0.56359	-0.372247	0.0160958	1.0756	0.0812602	0.24904	0.681508	0.409371	-0.481185	0.335932	2	0
A_19_P00322224	Non-Codingoding	FLJ16779	NR_024389	ref|Homo sapiens uncharacterized LOC100192386 (FLJ16779), non-coding RNA [NR_024389]	chr20	1.51822	0.253878	-0.212218	-0.266826	0.0880399	-0.0880399	0.215508	0.317165	-0.100349	-0.172143	0.10657	-0.48675	-0.130789	-0.077716	0	0
A_19_P00322225	Non-Codingoding	XLOC_005327	ENST00000448327	tc|NM_105511 ATP binding {Arabidopsis thaliana} (exp=-1; wgp=0; cg=0), partial (4%) [THC2649843]	chr6	0.692292	-0.125311	0.131493	-0.000822783	-0.762533	0.000822783	-0.0106765	-0.470887	-1.31304	0.935761	-0.632161	0.245127	0.96356	-0.0452726	2	2
A_19_P00322228	Coding	Q8RQM5	THC2504219	tc|LYSG_COREF (Q8RQM5) Lysine export transcriptional regulatory protein lysG, partial (7%) [THC2504219]	chrX	0.266849	-0.689273	0.315165	-0.0397642	-0.496566	0.0397642	-0.100637	-0.854628	-1.3938	-0.240952	-0.858958	-0.252008	0.247757	-0.558765	0	3
A_19_P00322260	Non-Codingoding	LOC100506342	XR_113168	ref|PREDICTED: Homo sapiens hypothetical LOC100506342 (LOC100506342), miscRNA [XR_113168]	chr8	2.23099	1.19268	-0.32709	-0.393165	-1.20445	0.32709	0.30434	3.23223	2.52046	2.78131	2.68504	0.244128	0.966101	2.07154	5	0
A_19_P00322299	Coding	ZSWIM6	NM_020928	ref|Homo sapiens zinc finger, SWIM-type containing 6 (ZSWIM6), mRNA [NM_020928]	chr5	0.37639	-0.226519	0.171047	-0.308306	0.514866	-0.171047	0.0594052	0.473772	-0.469957	0.878329	0.02845	0.0577593	0.89349	0.310307	2	0
A_19_P00322310	Non-Codingoding	LOC100505702	NR_038303	ref|Homo sapiens uncharacterized LOC100505702 (LOC100505702), transcript variant 1, non-coding RNA [NR_038303]	chr4	0.0403445	-0.208188	-0.0223243	0.355919	0.0223243	-0.71272	-0.0874408	-0.462873	-0.452897	-0.273157	-0.174102	-0.0843742	0.557803	-0.148267	0	0
A_19_P00322330	Non-Codingoding	XLOC_l2_010415	ENST00000493473	linc|BROAD Institute lincRNA (XLOC_l2_010415), lincRNA [TCONS_l2_00020248]	chr3	1.38681	0.241852	-0.627795	-0.0396903	0.0396903	-0.251676	0.124865	0.44646	0.11611	-0.465228	0.684909	-0.0170481	-0.197009	0.094699	1	0
A_19_P00322332	Non-Codingoding	LOC100508196	XR_111691	ref|PREDICTED: Homo sapiens hypothetical LOC100508196 (LOC100508196), miscRNA [XR_111691]	chr17	-0.861912	-0.273041	0.389042	0.273041	-0.83741	2.12241	0.135355	-3.42073	-2.85144	-2.56779	-0.472228	-1.53848	-2.34535	-2.19934	0	5
A_19_P00322336	Non-Codingoding	JPX	NR_024582	ref|Homo sapiens JPX transcript, XIST activator (non-protein coding) (JPX), non-coding RNA [NR_024582]	chrX	0.253557	-0.0105121	-0.554079	1.1505	-0.298723	0.0105121	0.0918756	-0.506755	-0.642071	-0.415823	-0.393533	-0.305773	0.130681	-0.355546	0	1
A_19_P00322337	Coding	Q6JHZ7	THC2676175	tc|Q6JHZ7_HUMAN (Q6JHZ7) HCV-NS5ATP5 binding protein 1, partial (23%) [THC2676175]	chr3	-0.2388	-0.571963	0.2388	0.281161	-0.940034	0.725241	-0.0842659	-0.907	-1.54563	0.558717	-0.820919	1.13425	0.706717	-0.145645	2	3
A_19_P00322357	Non-Codingoding	XLOC_012335	BC044939	linc|BROAD Institute lincRNA (XLOC_012335), lincRNA [TCONS_00025131]	chr17	0.673233	0.790303	-0.223624	-0.130637	0.0504255	-0.0504255	0.184879	0.850136	0.419084	0.298807	0.930348	0.0176244	-0.127872	0.398021	2	0
A_19_P00322371	Non-Codingoding	LOC100506190	BC038559	Unknown	chr9	0.176905	-0.0169823	0.0169823	0.188701	-0.352719	-0.864491	-0.141934	-0.655692	-0.779493	-1.11469	-0.686771	0.581502	-0.479793	-0.522489	0	4
A_19_P00322407	Non-Codingoding	LOC729178	NR_034115	ref|Homo sapiens uncharacterized LOC729178 (LOC729178), non-coding RNA [NR_034115]	chr6	0.400119	0.106791	-0.00850344	-0.141902	-0.401749	0.00850344	-0.00612338	-0.21114	-0.842274	-0.370282	-0.211149	1.17416	-0.359641	-0.136721	1	1
A_19_P00322409	Non-Codingoding	LOC729178	NR_034115	ref|Homo sapiens uncharacterized LOC729178 (LOC729178), non-coding RNA [NR_034115]	chr6	0.108817	0.00864434	0.212208	-0.279805	-0.398971	-0.00864434	-0.0596251	0.0466635	-0.882868	-0.730928	-0.446101	-0.333307	-0.277797	-0.43739	0	2
A_19_P00322413	Non-Codingoding	LOC100652797	XM_003403476	ref|PREDICTED: Homo sapiens hypothetical protein LOC100652797 (LOC100652797), mRNA [XM_003403476]	chr18	1.41677	0.365502	-0.164088	0.0301251	-0.479187	-0.0301251	0.189834	0.00404739	0.319029	0.971009	0.193539	0.117195	0.501473	0.351049	1	0
A_19_P00322416	Non-Codingoding	LOC100505687	NR_038301	ref|Homo sapiens uncharacterized LOC100505687 (LOC100505687), transcript variant 1, non-coding RNA [NR_038301]	chr3	1.30707	0.588682	-0.649279	-0.21516	0.12574	-0.12574	0.171886	0.685891	0.262811	0.199828	0.686476	0.491112	-0.578549	0.291261	2	0
A_19_P00322420	Non-Codingoding	XLOC_l2_010723	THC2524841	linc|BROAD Institute lincRNA (XLOC_l2_010723), lincRNA [TCONS_l2_00021618]	chr4	0.0131092	-0.599061	0.280051	0.292441	-0.552392	-0.0131092	-0.0964936	0.262368	-0.327536	0.865789	-0.161002	0.389323	0.733405	0.293725	2	0
A_19_P00322432	Non-Codingoding	XLOC_001952	ENST00000423704	Unknown	chr2	-1.12877	-1.13435	0.334787	0.547175	-0.334787	0.492535	-0.203902	-0.822912	-0.734802	-0.619519	-1.21972	0.0985985	-0.641381	-0.656623	0	5
A_19_P00322442	Non-Codingoding	LOC100506119	ENST00000436710	ref|PREDICTED: Homo sapiens hypothetical LOC100506119, transcript variant 1 (LOC100506119), miscRNA [XR_108951]	chr9	-1.20099	0.0663681	0.0573363	0.196111	-0.0573363	-0.848011	-0.297753	-0.449522	-0.449887	-0.253929	-0.176161	0.31521	-0.365675	-0.229994	0	0
A_19_P00322487	Coding	Q41718	THC2505849	tc|Q41718_ZEADI (Q41718) Orf1 protein, partial (7%) [THC2509965]	chrX	1.59047	0.684166	-0.359167	-0.268475	0.268475	-0.412884	0.250432	0.697151	0.377499	0.899663	0.765636	0.110669	0.0532808	0.483983	3	0
A_19_P00322528	Coding	KIAA1671	NM_001145206	ref|Homo sapiens KIAA1671 (KIAA1671), mRNA [NM_001145206]	chr22	0.656527	-0.0287421	0.188197	0.0287421	-0.342167	-0.0772932	0.0708773	-0.0816767	-0.558588	-0.407109	-0.765339	-0.163367	-0.314672	-0.381792	0	1
A_19_P00322530	Coding	KIAA1671	NM_001145206	ref|Homo sapiens KIAA1671 (KIAA1671), mRNA [NM_001145206]	chr22	1.52151	1.28491	-0.555905	0.102185	-0.102185	-0.610727	0.273298	0.543948	0.682477	0.063724	0.976782	-0.194088	-0.477474	0.265895	2	0
A_19_P00322544	Coding	P39188	THC2579385	tc|ALU1_HUMAN (P39188) Alu subfamily J sequence contamination warning entry, partial (6%) [THC2579385]	chr9	0.746341	-0.0494726	0.0494726	0.442016	-0.550927	-0.502845	0.0224308	0.0749967	-0.504185	0.2891	-0.140611	0.750827	0.175111	0.10754	1	0
A_19_P00322545	Non-Codingoding	XLOC_007868	TCONS_00016491	linc|BROAD Institute lincRNA (XLOC_007868), lincRNA [TCONS_00016491]	chr9	-0.0969453	-0.015017	0.22083	0.113356	-0.37122	0.015017	-0.0223298	-0.203277	-0.33207	0.65302	0.509064	0.608421	0.281367	0.252754	2	0
A_19_P00322569	Non-Codingoding	LOC727721	XR_109875	ref|PREDICTED: Homo sapiens hypothetical LOC727721 (LOC727721), miscRNA [XR_109875]	chr1	0.365196	0.296428	-0.115606	0.115606	-0.216035	-0.126652	0.0531563	0.0539603	0.384222	0.807913	0.213889	0.311234	0.526712	0.382988	1	0
A_19_P00322573	Coding	Q9UJ41	ENST00000430244	tc|RABX5_HUMAN (Q9UJ41) Rab5 GDP/GTP exchange factor (Rabaptin 5-associated exchange factor for Rab5) (Rabex-5), partial (8%) [THC2529368]	chr7	-0.448293	-1.15287	0.477252	0.448293	-0.489474	0.480983	-0.114017	-1.26401	-0.467149	-0.32659	-0.682204	-0.267323	-0.439097	-0.574395	0	2
A_19_P00322583	Non-Codingoding	XLOC_004577	ENST00000523154	linc|BROAD Institute lincRNA (XLOC_004577), lincRNA [TCONS_00009260]	chr5	1.13689	0.774876	-0.00215626	-0.154017	0.00215626	-0.313848	0.24065	0.199116	-0.0685482	0.248125	0.190933	0.0391622	-0.221365	0.0645705	0	0
A_19_P00322592	Non-Codingoding	XLOC_012826	AK309717	linc|BROAD Institute lincRNA (XLOC_012826), lincRNA [TCONS_00026204]	chr18	0.538217	-0.188805	0.291678	0.137837	-0.548856	-0.137837	0.0153722	-0.199785	-0.111745	1.2409	0.203139	0.236197	0.526752	0.315909	1	0
A_19_P00322614	Coding	STRN	NM_003162	ref|Homo sapiens striatin, calmodulin binding protein (STRN), mRNA [NM_003162]	chr2	-1.18156	-1.15971	0.0718966	0.0780144	0.0126686	-0.0126686	-0.365226	-1.66695	-1.37452	-1.64733	-1.65623	-0.287959	-0.68676	-1.21996	0	5
A_19_P00322621	Non-Codingoding	LOC100506119	ENST00000436710	ref|PREDICTED: Homo sapiens hypothetical LOC100506119, transcript variant 1 (LOC100506119), miscRNA [XR_108951]	chr9	-0.427034	0.0271676	0.108408	0.0945594	-0.0271676	-0.868245	-0.182052	-0.480163	-0.565691	-0.0245183	-0.334106	0.229418	-0.21141	-0.231078	0	0
A_19_P00322624	Non-Codingoding	THC2632020	THC2632020	Unknown	chr4	0.190026	-0.216127	0.179324	-0.0013752	-1.27394	0.0013752	-0.186786	-0.53797	-0.0259461	0.39163	-0.273598	0.53402	0.262785	0.058487	0	0
A_19_P00322645	Non-Codingoding	LOC283588	XR_110237	ref|PREDICTED: Homo sapiens hypothetical LOC283588 (LOC283588), miscRNA [XR_110237]	chr14	-2.07098	-1.35975	0.0519838	0.385214	-0.0519838	0.483191	-0.427053	-1.04494	-0.608994	-1.47427	-1.13906	-0.194184	-0.751154	-0.868768	0	5
A_19_P00322660	Coding	P39188	AK094343	tc|ALU1_HUMAN (P39188) Alu subfamily J sequence contamination warning entry, partial (4%) [THC2588358]	chr2	2.25408	-0.108849	-0.00335813	0.439282	-0.620979	0.00335813	0.327256	-0.393931	-1.4636	1.12778	-0.540436	0.514287	0.400117	-0.0592961	1	1
A_19_P00322666	Non-Codingoding	SNHG5	NR_003038	ref|Homo sapiens small nucleolar RNA host gene 5 (non-protein coding) (SNHG5), non-coding RNA [NR_003038]	chr6	0.922908	0.934294	0.246023	-0.368972	-0.246023	-0.46197	0.171043	-0.469442	0.820925	-1.22156	0.186247	-0.92267	-1.63648	-0.540497	1	3
A_19_P00322676	Non-Codingoding	LOC92249	NR_015353	ref|Homo sapiens uncharacterized LOC92249 (LOC92249), non-coding RNA [NR_015353]	chrX	0.82655	1.08502	-0.363245	-0.63194	-0.602672	0.363245	0.112826	0.278636	0.109001	0.414287	-0.104266	0.597785	0.337436	0.272147	0	0
A_19_P00322686	Non-Codingoding	LOC441204	NR_015364	ref|Homo sapiens uncharacterized locus LOC441204 (LOC441204), non-coding RNA [NR_015364]	chr7	0.190267	-0.2512	0.129296	2.09669	-0.129296	-0.276135	0.29327	-0.378772	-0.465991	0.17078	-0.532083	-0.158959	0.396637	-0.161398	0	0
A_19_P00322687	Coding	ERVMER34-1	NM_001242690	ref|Homo sapiens endogenous retrovirus group MER34, member 1 (ERVMER34-1), transcript variant 2, mRNA [NM_001242690]	chr4	1.25046	-0.212353	0.212353	-0.261353	-0.419575	0.595092	0.194103	0.00869441	-1.14326	-0.12938	-0.897684	-0.181105	-0.603348	-0.491013	0	3
A_19_P00322702	Non-Codingoding	SNHG5	NR_003038	ref|Homo sapiens small nucleolar RNA host gene 5 (non-protein coding) (SNHG5), non-coding RNA [NR_003038]	chr6	0.901316	0.774336	0.402778	-0.402778	-0.511629	-0.440095	0.120655	-0.641527	0.605553	-0.792855	0.0288162	-1.07365	-1.5137	-0.564561	1	4
A_19_P00322711	Non-Codingoding	LOC148189	NR_027301	ref|Homo sapiens uncharacterized LOC148189 (LOC148189), non-coding RNA [NR_027301]	chr19	-0.181975	-0.633532	0.477828	0.63035	-0.0017395	0.0017395	0.0487785	0.00690937	0.0831776	-0.103127	-0.392354	-0.100397	0.112967	-0.0654705	0	0
A_19_P00322754	Non-Codingoding	SNHG5	NR_003038	ref|Homo sapiens small nucleolar RNA host gene 5 (non-protein coding) (SNHG5), non-coding RNA [NR_003038]	chr6	1.06216	0.63311	0.357664	-0.357664	-0.489931	-0.435635	0.128284	-0.644341	0.474132	-0.917795	0.00823593	-0.927956	-1.32764	-0.555894	0	4
A_19_P00322757	Non-Codingoding	MCF2L	ENST00000442625	ref|PREDICTED: Homo sapiens hypothetical LOC100506063 (LOC100506063), miscRNA [XR_110307]	chr13	0.678374	-0.179054	0.179054	-0.193046	-0.512289	0.249475	0.0370858	-0.371649	-0.816831	0.88284	-0.122921	0.245626	0.441443	0.0430846	1	1
A_19_P00322762	Coding	Q3KR39	ENST00000535506	tc|Q3KR39_HUMAN (Q3KR39) LOC125893 protein, partial (10%) [THC2550949]	chr19	-1.12944	0.0633514	0.623643	0.726871	-0.856565	-0.0633514	-0.105915	-0.705304	-1.4641	1.06971	-0.0371501	0.733086	0.786856	0.0638503	3	2
A_19_P00322793	Non-Codingoding	LOC100506190	BC038559	Unknown	chr9	-0.07287	0.198194	0.07287	0.317079	-0.101537	-0.829352	-0.0692693	-0.45067	-0.693229	-1.05209	-0.51255	0.622262	-0.415158	-0.416905	1	2
A_19_P00322797	Coding	SEC14L1	NM_001204408	ref|Homo sapiens SEC14-like 1 (S. cerevisiae) (SEC14L1), transcript variant 6, mRNA [NM_001204408]	chr17	1.18343	-0.0146604	-0.00615358	0.0204492	0.00615358	-0.329396	0.143304	0.515998	-0.0731611	0.669804	0.350936	0.153551	-0.0198879	0.266207	1	0
A_19_P00322813	Non-Codingoding	XLOC_007290	ENST00000478913	tc|BC064849 C9orf93 protein {Homo sapiens} (exp=0; wgp=1; cg=0), partial (11%) [THC2626540]	chr9	2.08203	1.3535	-0.27526	-0.298965	0.150985	-0.150985	0.476885	1.0895	0.727954	0.838545	1.21344	0.00843692	0.321451	0.699889	4	0
A_19_P00322839	Non-Codingoding	LOC100506119	ENST00000436710	ref|PREDICTED: Homo sapiens hypothetical LOC100506119, transcript variant 1 (LOC100506119), miscRNA [XR_108951]	chr9	-1.12662	-0.0224025	0.0224025	0.193588	0.0665538	-0.882819	-0.29155	-0.455204	-0.494054	-0.249352	-0.223069	0.287695	-0.407151	-0.256856	0	0
A_19_P00322856	Coding	FAM200B	NM_001145191	ref|Homo sapiens family with sequence similarity 200, member B (FAM200B), mRNA [NM_001145191]	chr4	0.232032	-0.0539765	0.053977	-0.195126	0.134139	-0.580479	-0.0682387	-0.396811	-0.377288	-0.0667	-0.377938	-0.115328	0.0544958	-0.213262	0	0
A_19_P00322896	Non-Codingoding	LINC00277	NR_026949	ref|Homo sapiens long intergenic non-protein coding RNA 277 (LINC00277), non-coding RNA [NR_026949]	chr15	0.302953	0.0386822	-0.58219	-0.0386822	0.048557	-0.992447	-0.203854	-0.108565	-0.520645	-0.33125	-0.226866	-0.148394	0.104491	-0.205205	0	0
A_19_P00322898	Non-Codingoding	CA5BP1	NR_026551	ref|Homo sapiens carbonic anhydrase VB pseudogene 1 (CA5BP1), non-coding RNA [NR_026551]	chrX	-0.086606	0.589117	-0.0439262	0.0439262	-0.413997	0.240289	0.0548004	-0.123194	-0.434822	0.226665	0.124173	0.592287	0.576173	0.160214	0	0
A_19_P00322900	Non-Codingoding	MIAT	NR_003491	ref|Homo sapiens myocardial infarction associated transcript (non-protein coding) (MIAT), transcript variant 1, non-coding RNA [NR_003491]	chr22	-1.07823	-0.0567892	0.315854	0.0567892	-1.86642	1.53683	-0.181995	-1.54744	-2.56598	-3.31771	-1.51525	-1.81981	-1.60542	-2.06193	0	6
A_19_P00322904	Coding	CCDC149	NM_173463	ref|Homo sapiens coiled-coil domain containing 149 (CCDC149), transcript variant 1, mRNA [NM_173463]	chr4	0.103366	0.40789	0.0875964	-0.0875964	-0.341053	-0.802107	-0.105317	0.00756073	0.151598	0.341154	0.0270662	0.0557947	0.627823	0.201833	1	0
A_19_P00322906	Coding	C17orf51	NM_001113434	ref|Homo sapiens chromosome 17 open reading frame 51 (C17orf51), mRNA [NM_001113434]	chr17	0.794068	0.118805	-0.118805	0.736931	-0.987858	-0.521756	0.00356403	-0.0462453	-0.439163	0.14694	-0.242709	-0.205153	-0.195942	-0.163712	0	0
A_19_P00322925	Non-Codingoding	XLOC_005127	AK091028	tc|GB|AJ420566.1|AJ420566.1 Homo sapiens mRNA full length insert cDNA clone EUROIMAGE 1572223 [NP1166325]	chr6	0.786543	0.0765362	-0.316001	-0.172588	0.0937505	-0.0765362	0.0652841	0.13099	-0.230683	-0.417505	0.30545	1.11104	0.167888	0.177862	1	0
A_19_P00322932	Non-Codingoding	LOC100506190	NR_038955	ref|Homo sapiens uncharacterized LOC100506190 (LOC100506190), non-coding RNA [NR_038955]	chr9	0.102083	0.0729392	-0.0729392	0.11776	-0.351322	-0.931628	-0.177184	-0.394285	-0.88744	-0.994459	-0.859135	0.135082	-0.0378497	-0.506348	0	3
A_19_P00322933	Non-Codingoding	LOC100506190	NR_038955	ref|Homo sapiens uncharacterized LOC100506190 (LOC100506190), non-coding RNA [NR_038955]	chr9	0.128085	0.203571	-0.128085	0.20208	-0.23098	-0.658003	-0.0805554	-0.397886	-0.962102	-0.877624	-0.723072	0.493167	-0.408952	-0.479411	0	3
A_19_P00322934	Non-Codingoding	LOC100506190	BC038559	tc|ALU5_HUMAN (P39192) Alu subfamily SC sequence contamination warning entry, partial (9%) [THC2542147]	chr9	-0.653271	-0.197141	0.336257	0.760398	0.197141	-0.512664	-0.0115468	-0.738268	-0.871222	-1.1346	-1.24547	1.05101	-0.0756176	-0.502361	1	4
A_19_P00322938	Non-Codingoding	LOC401320	NR_038889	ref|Homo sapiens uncharacterized LOC401320 (LOC401320), non-coding RNA [NR_038889]	chr7	-0.53885	0.564743	0.0895266	0.00580454	-0.492927	-0.00580454	-0.0629179	0.148208	0.363987	0.967133	0.441035	-0.399882	0.0111957	0.255279	1	0
A_19_P00322939	Non-Codingoding	PVT1	NR_003367	ref|Homo sapiens Pvt1 oncogene (non-protein coding) (PVT1), non-coding RNA [NR_003367]	chr8	1.65104	0.758792	0.0419035	-0.0419035	-0.167978	-0.322982	0.319811	0.465703	0.211699	0.141222	0.522949	-0.0520806	0.00131035	0.215134	0	0
A_19_P00322944	Non-Codingoding	SNHG5	NR_003038	ref|Homo sapiens small nucleolar RNA host gene 5 (non-protein coding) (SNHG5), non-coding RNA [NR_003038]	chr6	0.675051	0.775303	0.353611	-0.464869	-0.353611	-0.378933	0.101092	-0.828619	0.669952	-1.11223	-0.0314035	-1.04194	-1.69134	-0.672596	1	4
A_19_P00322948	Non-Codingoding	SNHG6	NR_002599	ref|Homo sapiens small nucleolar RNA host gene 6 (non-protein coding) (SNHG6), non-coding RNA [NR_002599]	chr8	0.479482	0.0339894	0.015667	-0.362901	-0.015667	-0.0952616	0.00921822	0.0280843	-0.182318	-0.0350552	-0.314379	-0.283918	-0.239638	-0.171204	0	0
A_19_P00322966	Non-Codingoding	LOC92249	NR_015353	ref|Homo sapiens uncharacterized LOC92249 (LOC92249), non-coding RNA [NR_015353]	chrX	1.54622	-0.0825355	0.0825355	0.462256	-0.231904	-0.156669	0.269983	-0.260467	-0.647176	0.79383	-0.084409	0.734082	0.00831103	0.0906952	2	1
A_19_P00322967	Non-Codingoding	LOC388796	NR_027241	ref|Homo sapiens uncharacterized LOC388796 (LOC388796), transcript variant 2, non-coding RNA [NR_027241]	chr20	0.119077	0.0297091	-0.376495	-0.0297091	0.481928	-0.339094	-0.0190973	1.10522	0.0295036	0.115562	0.700746	0.318198	-0.496237	0.295499	2	0
A_19_P00322968	Non-Codingoding	LOC100506190	NR_038955	ref|Homo sapiens uncharacterized LOC100506190 (LOC100506190), non-coding RNA [NR_038955]	chr9	0.103613	0.255793	-0.103613	0.339718	-0.14338	-0.774539	-0.0537345	-0.575321	-0.758755	-1.11736	-0.552807	0.650716	-0.342217	-0.449291	1	2
A_19_P00322977	Non-Codingoding	FLJ43663	NR_015431	ref|Homo sapiens uncharacterized LOC378805 (FLJ43663), transcript variant 1, non-coding RNA [NR_015431]	chr7	1.46681	-0.0663316	-0.152992	-0.456902	0.0663316	0.578338	0.239209	0.0429966	-0.474893	0.0578525	-0.438087	-0.489212	0.407081	-0.149044	0	0
A_19_P00322983	Non-Codingoding	XLOC_006037	THC2573057	linc|BROAD Institute lincRNA (XLOC_006037), lincRNA [TCONS_00012989]	chr7	0.0723378	0.243083	0.355999	-0.232588	-0.294929	-0.0723378	0.0119275	0.574508	-0.527018	0.621788	0.322588	0.0854124	0.724607	0.300314	2	0
A_19_P00322992	Non-Codingoding	ENST00000371162	ENST00000371162	ref|PREDICTED: Homo sapiens hypothetical LOC100128130 (LOC100128130), miscRNA [XR_109904]	chr2	-0.337662	0.15444	0.0301743	-0.0301743	-0.562872	0.423289	-0.0538009	0.213141	0.121953	0.591095	0.483428	0.103265	-0.938511	0.0957282	0	1
A_19_P00322998	Non-Codingoding	LOC441204	NR_015364	ref|Homo sapiens uncharacterized locus LOC441204 (LOC441204), non-coding RNA [NR_015364]	chr7	0.409912	-0.11746	0.11746	0.303477	-1.0521	-0.414118	-0.125471	0.225994	-0.35082	0.711843	0.20539	0.338737	0.0736809	0.200804	1	0
A_19_P00323022	Non-Codingoding	LOC100506190	NR_038955	ref|Homo sapiens uncharacterized LOC100506190 (LOC100506190), non-coding RNA [NR_038955]	chr9	-0.573801	-0.0165148	0.107732	0.285089	0.0165148	-0.382208	-0.0938646	-0.2568	-0.624624	-0.909111	-0.611971	0.573179	0.0139446	-0.302564	0	3
A_19_P00323041	Coding	P39193	ENST00000415215	tc|ALU6_HUMAN (P39193) Alu subfamily SP sequence contamination warning entry, partial (13%) [THC2587145]	chrX	0.593584	-0.0371234	-0.525268	-0.14015	0.100989	0.0371234	0.00485912	-0.604872	-0.756232	-0.59688	-0.629623	-0.347074	0.141733	-0.465491	0	3
A_19_P00323375	Non-Codingoding	TTC28-AS1	NR_026962	ref|Homo sapiens TTC28 antisense RNA 1 (non-protein coding) (TTC28-AS1), transcript variant 2, non-coding RNA [NR_026962]	chr22	-0.383592	0.00544715	0.191088	0.464181	-0.00544715	-0.0405653	0.0385186	-0.189586	-0.306712	-0.764946	-0.474875	-0.0407393	-0.478054	-0.375819	0	1
A_19_P00323454	Non-Codingoding	LOC644246	NR_034172	ref|Homo sapiens uncharacterized LOC644246 (LOC644246), non-coding RNA [NR_034172]	chr17	0.886017	-0.243182	0.262786	-0.159101	-0.0665836	0.0665836	0.12442	-0.608411	-0.191881	-0.716546	-0.46507	-0.364325	-0.161617	-0.417975	0	2
A_19_P00324286	Non-Codingoding	MAP3K13	NR_038322	ref|Homo sapiens mitogen-activated protein kinase kinase kinase 13 (MAP3K13), transcript variant 4, non-coding RNA [NR_038322]	chr3	0.370204	0.423598	-0.0112391	-0.469494	-0.219699	0.0112391	0.0174348	1.03557	0.800036	0.853414	0.795567	0.35894	0.492741	0.722711	4	0
A_19_P00324359	Coding	P39188	AK128687	tc|ALU1_HUMAN (P39188) Alu subfamily J sequence contamination warning entry, partial (16%) [THC2509749]	chr8	0.486852	-0.554844	0.271347	-0.271347	-1.11966	1.52522	0.0562606	-0.997088	-0.691633	0.485436	-0.540819	1.26013	0.515398	0.00523734	1	2
A_19_P00324399	Non-Codingoding	LOC100507317	XR_110378	ref|PREDICTED: Homo sapiens hypothetical LOC100507317 (LOC100507317), miscRNA [XR_110378]	chr12	0.602167	0.0845094	-0.547691	-0.0977783	0.00931644	-0.00931644	0.0068678	-0.0763669	-0.01297	-0.545314	-0.283448	0.0544629	-0.612159	-0.245966	0	1
A_19_P00324582	Non-Codingoding	THC2546670	THC2546670	Unknown	chr1	1.98079	1.36071	-1.35006	-1.1449	0.876115	-0.876115	0.141091	1.12314	0.818679	-1.00506	0.848122	-1.03657	-0.896381	-0.0246786	3	3
A_19_P00324814	Coding	Q8WY88	THC2769613	tc|Q8WY88_HUMAN (Q8WY88) PP3564, partial (15%) [THC2769613]	chrX	-1.64528	-0.475582	0.475582	1.04457	-0.530472	0.546509	-0.0974468	-1.17745	-0.756363	-1.16699	-0.930523	-0.168767	-0.419302	-0.7699	0	4
A_19_P00324839	Non-Codingoding	MALAT1	NR_002819	ref|Homo sapiens metastasis associated lung adenocarcinoma transcript 1 (non-protein coding) (MALAT1), non-coding RNA [NR_002819]	chr11	0.734864	0.765489	-0.20401	0.20401	-0.875054	-0.22343	0.0669781	-0.28485	0.58041	0.830744	1.16888	-0.24616	0.762457	0.46858	3	0
A_19_P00325015	Non-Codingoding	TUG1	NR_002323	ref|Homo sapiens taurine upregulated 1 (non-protein coding) (TUG1), non-coding RNA [NR_002323]	chr22	0.293507	0.301939	0.0237594	-0.069488	-0.0237594	-0.0548978	0.07851	0.421031	0.335599	0.465546	0.526645	0.20167	0.0732799	0.337295	0	0
A_19_P00325158	Non-Codingoding	MALAT1	NR_002819	ref|Homo sapiens metastasis associated lung adenocarcinoma transcript 1 (non-protein coding) (MALAT1), non-coding RNA [NR_002819]	chr11	-0.505952	0.26839	0.395108	0.0846596	-0.0846596	-0.0907545	0.0111319	-0.866774	-0.797437	-0.906548	-0.505695	-0.0716042	1.12246	-0.337599	1	3
A_19_P00325336	Non-Codingoding	LOC100506774	XR_109771	ref|PREDICTED: Homo sapiens hypothetical LOC100506774 (LOC100506774), miscRNA [XR_109771]	chrX	-1.40947	0.332896	0.313664	0.177285	-0.203496	-0.177285	-0.161068	0.105983	-0.110254	0.0429404	0.103429	0.26302	0.375558	0.130113	0	0
A_19_P00325660	Non-Codingoding	LOC401320	NR_038889	ref|Homo sapiens uncharacterized LOC401320 (LOC401320), non-coding RNA [NR_038889]	chr7	0.0366285	0.365384	0.0588009	-0.0366285	-0.545463	-0.243588	-0.0608111	-0.0349581	0.18182	1.06719	0.176503	-0.594178	-0.0605648	0.122636	1	0
A_19_P00325768	Non-Codingoding	A_19_P00325768	A_19_P00325768	Unknown	chr19	-1.08883	-0.484633	0.248528	-0.0358048	0.0358048	0.065238	-0.20995	-0.517548	-0.193661	-0.563047	-0.815592	-0.300137	-0.134378	-0.420727	0	1
A_19_P00325794	Non-Codingoding	LOC100130097	XM_001717074	ref|PREDICTED: Homo sapiens kinesin-like protein family member 6-like (LOC100130097), mRNA [XM_001717074]	chr1	1.09558	0.0155425	-0.0924602	0.209208	-0.6686	-0.0155425	0.0906211	-0.433209	-0.490304	0.282565	-0.0793967	0.0387521	0.0959496	-0.0976074	0	0
A_19_P00326178	Coding	PNPT1	NM_033109	ref|Homo sapiens polyribonucleotide nucleotidyltransferase 1 (PNPT1), mRNA [NM_033109]	chr2	-0.456554	0.170313	-0.145705	0.145705	0.670238	-0.655899	-0.0453169	0.760517	0.112175	-0.133061	-0.0711694	-0.0197063	0.827919	0.246112	2	0
A_19_P00326248	Non-Codingoding	XLOC_008015	TCONS_00017433	linc|BROAD Institute lincRNA (XLOC_008015), lincRNA [TCONS_00017433]	chrX	-0.806857	1.42554	-2.65836	1.0688	-3.4927	0.806857	-0.609454	-3.02791	-3.82884	-2.7014	1.8161	-2.42385	-3.39156	-2.25958	1	5
A_19_P00326514	Non-Codingoding	XLOC_l2_007928	THC2657073	linc|BROAD Institute lincRNA (XLOC_l2_007928), lincRNA [TCONS_l2_00014464]	chr2	-1.71957	-1.6854	0.558579	-0.00235271	0.225177	0.00235271	-0.436868	-1.39346	-1.55236	-1.66817	-2.35983	-0.29868	0.335807	-1.15611	0	4
A_19_P00326732	Coding	C6orf228	NM_001135575	ref|Homo sapiens chromosome 6 open reading frame 228 (C6orf228), mRNA [NM_001135575]	chr6	0.570433	-0.206913	0.118159	-0.0288677	0.0288677	-0.488765	-0.00118105	0.0193515	-0.176198	-0.579342	-0.0212026	0.138069	-0.674704	-0.215671	0	1
A_19_P00326808	Coding	HOTAIR	NR_003716	ref|Homo sapiens HOX transcript antisense RNA (non-protein coding) (HOTAIR), antisense RNA [NR_003716]	chr12	1.11536	0.212449	-0.275794	-0.53752	0.0482328	-0.0482328	0.0857497	0.541581	0.0222399	0.391705	0.387104	0.342951	0.0182769	0.283976	0	0
A_19_P00326822	Non-Codingoding	XLOC_001775	ENST00000485597	linc|BROAD Institute lincRNA (XLOC_001775), lincRNA [TCONS_00004960]	chr2	0.264262	0.314732	-0.0680845	0.0680845	-0.210223	-0.148049	0.0367872	0.070039	0.124699	0.00609851	0.559974	0.134261	-0.211253	0.11397	0	0
A_19_P00326865	Non-Codingoding	C6orf147	NR_027005	ref|Homo sapiens chromosome 6 open reading frame 147 (C6orf147), non-coding RNA [NR_027005]	chr6	0.264799	-0.712753	0.0756502	-0.0592918	-1.43791	0.0592918	-0.301703	-1.21279	-0.858729	0.558074	-0.554741	0.243969	-0.106896	-0.321852	0	2
A_19_P00327035	Non-Codingoding	HAR1A	NR_003244	ref|Homo sapiens highly accelerated region 1A (non-protein coding) (HAR1A), non-coding RNA [NR_003244]	chr20	0.252929	-0.372462	0.131267	-0.131267	-0.565917	0.909647	0.0373661	-0.34643	-0.885856	0.226576	0.088963	-0.141746	0.377443	-0.113508	0	1
A_19_P00327081	Non-Codingoding	XLOC_l2_001273	TCONS_l2_00001718	linc|BROAD Institute lincRNA (XLOC_l2_001273), lincRNA [TCONS_l2_00001718]	chr1	0.396579	0.13399	0.297688	-0.13399	-0.217058	-0.245345	0.038644	-0.909175	-1.44425	0.0376277	-0.549914	0.358873	0.103694	-0.400524	0	2
A_19_P00327354	Non-Codingoding	XLOC_l2_015037	AK057050	linc|BROAD Institute lincRNA (XLOC_l2_015037), lincRNA [TCONS_l2_00029078]	chr9	0.204319	-0.433366	0.103959	-0.0755951	0.0755951	-0.922213	-0.17455	-0.426479	-0.788955	-1.33398	-1.08441	0.439213	-0.537237	-0.621975	0	3
A_19_P00327415	Non-Codingoding	XLOC_005798	TCONS_00012240	linc|BROAD Institute lincRNA (XLOC_005798), lincRNA [TCONS_00012240]	chr6	0.407663	-0.906132	0.0362809	-0.0362809	-1.07974	0.046077	-0.255355	-0.0305655	-0.118434	0.663938	-0.53771	-0.0976818	0.554167	0.0722855	1	0
A_19_P00328190	Non-Codingoding	FLJ39653	NR_027696	ref|Homo sapiens uncharacterized FLJ39653 (FLJ39653), transcript variant 1, non-coding RNA [NR_027696]	chr4	0.119859	0.18054	-0.289777	0.0333245	-0.381097	-0.0333245	-0.0617456	0.325579	-0.460394	0.0588791	0.237165	-0.257401	0.0857828	-0.00173155	0	0
A_19_P00328247	Non-Codingoding	LOC401320	NR_038889	ref|Homo sapiens uncharacterized LOC401320 (LOC401320), non-coding RNA [NR_038889]	chr7	0.0210805	0.606252	0.294325	-0.0533557	-0.240442	-0.0210805	0.10113	0.54874	0.578092	1.20448	0.357999	-0.299702	-0.0453649	0.390707	1	0
A_19_P00328832	Non-Codingoding	LOC284837	NR_026961	ref|Homo sapiens uncharacterized LOC284837 (LOC284837), non-coding RNA [NR_026961]	chr21	-1.13421	-0.286966	0.286966	0.570364	0.359204	-1.0474	-0.208674	-0.411114	-0.201939	-0.133138	-0.959658	0.0806415	0.201262	-0.237324	0	1
A_19_P00328886	Non-Codingoding	TUG1	NR_002323	ref|Homo sapiens taurine upregulated 1 (non-protein coding) (TUG1), non-coding RNA [NR_002323]	chr22	0.864757	0.186324	-0.0467138	-0.205752	0.0467138	-0.0554972	0.131639	0.204267	0.748084	0.105881	0.68892	-0.36101	-0.366113	0.170005	2	0
A_19_P00328996	Non-Codingoding	XLOC_l2_015037	AK057050	linc|BROAD Institute lincRNA (XLOC_l2_015037), lincRNA [TCONS_l2_00029078]	chr9	0.0251431	-0.0563364	0.289425	-0.0251431	0.0973883	-0.279096	0.00856352	-0.468604	-0.626128	-0.858686	-0.827678	0.287262	-0.244482	-0.456386	0	3
A_19_P00329086	Non-Codingoding	XLOC_005832	TCONS_00012277	linc|BROAD Institute lincRNA (XLOC_005832), lincRNA [TCONS_00012277]	chr6	1.41357	0.601773	-0.471444	-0.372671	0.372671	-0.728229	0.135945	0.342048	0.0764043	-0.332232	0.362392	-0.235235	-0.289142	-0.0126274	0	0
A_19_P00329564	Non-Codingoding	LOC100499177	NR_034075	ref|Homo sapiens uncharacterized LOC100499177 (LOC100499177), transcript variant 1, non-coding RNA [NR_034075]	chr4	0.755804	1.11272	0.0326595	-0.874704	-0.649356	-0.0326595	0.0574102	0.344288	0.699851	0.44132	0.162899	0.378376	0.605937	0.438779	2	0
A_19_P00329711	Coding	MAVS	NM_020746	ref|Homo sapiens mitochondrial antiviral signaling protein (MAVS), nuclear gene encoding mitochondrial protein, transcript variant 1, mRNA [NM_020746]	chr20	-0.551291	-0.0194204	0.431229	0.653257	-0.0799344	0.0194204	0.0755435	-0.519536	-0.453437	-0.151827	-0.326464	0.343531	-0.148903	-0.209439	0	0
A_19_P00329806	Coding	HOTAIR	NR_003716	ref|Homo sapiens HOX transcript antisense RNA (non-protein coding) (HOTAIR), antisense RNA [NR_003716]	chr12	0.289137	1.02434	-0.289137	-0.368356	0.410172	-0.676486	0.064945	1.00826	1.3499	0.0768375	0.872344	-0.38724	-0.119512	0.466765	3	0
A_19_P00330048	Non-Codingoding	XLOC_009628	TCONS_00020284	linc|BROAD Institute lincRNA (XLOC_009628), lincRNA [TCONS_00020284]	chr12	1.66515	-0.227787	0.0320911	0.311007	-0.915294	-0.0320911	0.138845	0.0985775	1.07292	1.01504	-0.644245	0.107711	0.494667	0.357445	2	1
A_19_P00330076	Non-Codingoding	XLOC_014102	TCONS_00029158	linc|BROAD Institute lincRNA (XLOC_014102), lincRNA [TCONS_00029158]	chr21	1.43963	0.279128	-0.279128	-0.524611	0.720217	-0.358936	0.212717	-0.0742414	-0.463593	-0.249099	-0.48615	-0.508981	0.746506	-0.172593	1	0
A_19_P00331618	Non-Codingoding	LOC100507645	XR_110916	ref|PREDICTED: Homo sapiens hypothetical LOC100507645, transcript variant 2 (LOC100507645), miscRNA [XR_110916]	chr11	1.65136	0.268494	-0.228763	0.228763	-0.536056	-0.776492	0.101218	0.414054	-0.111933	0.10352	0.596815	0.182313	-0.435771	0.124833	0	0
A_19_P00331839	Non-Codingoding	LOC100132356	NR_034127	ref|Homo sapiens uncharacterized LOC100132356 (LOC100132356), non-coding RNA [NR_034127]	chr5	0.0664058	-0.29233	-0.0664058	0.307426	-0.373916	0.164269	-0.0324252	-0.179021	-0.438749	0.433308	-0.165197	0.0542898	-0.00419045	-0.0499267	0	0
A_19_P00331853	Non-Codingoding	LOC100131564	NR_034089	ref|Homo sapiens uncharacterized LOC100131564 (LOC100131564), non-coding RNA [NR_034089]	chr1	-0.533286	0.0373795	0.314385	-0.0373795	0.4357	-0.507081	-0.0483803	-0.487169	-0.377216	-0.713113	-0.691527	-0.880453	-0.408304	-0.592964	0	3
A_19_P00332068	Non-Codingoding	NR_039978	NR_039978	ref|Homo sapiens lncRNA_BC009800 (1/2-SBSRNA4), non-coding RNA [NR_039978]	chr4	0.406206	0.331533	-0.0700226	0.0102367	-0.705416	-0.0102367	-0.00628328	-0.0925298	0.127759	0.463002	0.229	-0.121114	0.259836	0.144326	0	0
A_19_P00332515	Coding	TSIX	NR_003255	ref|Homo sapiens TSIX transcript, XIST antisense RNA (non-protein coding) (TSIX), antisense RNA [NR_003255]	chrX	0.768072	0.417179	-0.0789664	0.0789664	-0.856339	-0.113355	0.0359262	0.0358374	-0.166555	0.437244	0.611935	-0.527682	-0.181912	0.0348112	1	0
A_19_P00800006	Coding	Q59GX9	THC2523617	tc|Q59GX9_HUMAN (Q59GX9) Ribosomal protein L5 variant (Fragment), partial (51%) [THC2523617]	chr6	0.449334	0.428024	-2.4201	-0.123281	-0.295194	0.123281	-0.306323	0.267221	-0.0677681	-0.932436	0.279835	0.289005	-0.459829	-0.103995	0	1
A_19_P00800114	Coding	HIGD1A	NM_001099668	ref|Homo sapiens HIG1 hypoxia inducible domain family, member 1A (HIGD1A), transcript variant 1, mRNA [NM_001099668]	chr3	0.783563	0.143695	-0.143695	-0.590886	0.288731	-0.18471	0.0494497	0.658208	0.700571	0.263006	0.527771	-0.0715125	0.114157	0.365367	2	0
A_19_P00800195	Non-Codingoding	EEF1DP3	NR_027062	ref|Homo sapiens eukaryotic translation elongation factor 1 delta pseudogene 3 (EEF1DP3), non-coding RNA [NR_027062]	chr13	1.09212	0.144542	-0.144542	-0.494328	0.192002	-0.284947	0.0841412	0.820605	0.357068	0.913035	0.77461	-0.291014	0.37439	0.491449	3	0
A_19_P00800206	Non-Codingoding	LOC400958	NR_036586	ref|Homo sapiens uncharacterized LOC400958 (LOC400958), non-coding RNA [NR_036586]	chr2	3.82072	0.0777719	0.559831	-0.0777719	-0.520087	-0.247541	0.602154	0.578253	0.399884	0.501751	2.15419	0.355302	0.716276	0.784276	2	0
A_19_P00800244	Non-Codingoding	A_19_P00800244	A_19_P00800244	Unknown	chr12	0.555701	0.00812841	-0.119682	-0.00812841	0.0540335	-0.203733	0.04772	0.0855968	-0.249394	0.623566	-0.316108	0.339718	0.55462	0.173	1	0
A_19_P00800264	Non-Codingoding	LOC100506365	ENST00000522817	ref|PREDICTED: Homo sapiens hypothetical LOC100506365, transcript variant 2 (LOC100506365), miscRNA [XR_108865]	chr8	-0.272924	0.0376637	0.0698383	0.514089	-0.0376637	-0.246598	0.0107342	-0.803545	-0.539749	-0.535408	-0.14354	0.201176	-0.598782	-0.403308	0	1
A_19_P00800467	Coding	CLEC2D	NM_001004419	ref|Homo sapiens C-type lectin domain family 2, member D (CLEC2D), transcript variant 2, mRNA [NM_001004419]	chr12	0.490037	0.103892	-0.475137	-0.700261	-0.103892	0.397742	-0.0479365	0.577725	0.741415	-0.302102	0.482063	-0.460923	-0.943099	0.0158466	1	1
A_19_P00800549	Coding	PMF1	NM_001199654	ref|Homo sapiens polyamine-modulated factor 1 (PMF1), transcript variant 1, mRNA [NM_001199654]	chr1	0.766639	0.0289965	0.0167613	-0.0167613	-0.0430589	-0.182827	0.0949581	0.230684	0.28766	0.304165	0.0872211	0.300112	0.331262	0.256851	0	0
A_19_P00800555	Coding	Q982T4	THC2612479	tc|Q982T4_RHILO (Q982T4) Mll8506 protein, partial (12%) [THC2612479]	chr19	-2.17524	-1.6285	0.669945	0.303625	0.289147	-0.289147	-0.471697	-0.747207	-0.917482	-0.982291	-1.24094	-0.436955	-0.536995	-0.810311	0	4
A_19_P00800638	Non-Codingoding	LOC100505875	NR_038342	ref|Homo sapiens uncharacterized LOC100505875 (LOC100505875), non-coding RNA [NR_038342]	chr4	-0.0461059	0.429048	-1.43077	-0.354536	0.374335	0.0461063	-0.163654	0.245901	-1.00909	-1.11384	-0.160402	-0.416346	0.014657	-0.40652	0	2
A_19_P00800667	Coding	FLAP	ENST00000414407	tc|HSFLAP five-lipoxygenase activating protein (FLAP) {Homo sapiens} (exp=-1; wgp=0; cg=0), partial (66%) [THC2628030]	chr13	1.10509	1.0182	-0.478773	-0.194553	0.194553	-0.394281	0.208373	0.60711	0.58821	0.525412	0.462034	-0.0901744	0.479757	0.428725	1	0
A_19_P00801041	Non-Codingoding	GNASAS	TCONS_00075451_GNASAS	linc|BROAD Institute lincRNA (GNASAS), lincRNA [TCONS_00075451_GNASAS]	chr20	0.562123	0.0375118	-0.165892	0.202821	-0.536961	-0.0375118	0.0103486	-0.218826	-0.113809	0.970392	-0.162414	0.323317	0.454833	0.208915	1	0
A_19_P00801042	Coding	ZNF90	ENST00000469078	tc|Q6P3E1_RAT (Q6P3E1) Rps16 protein (Fragment), complete [THC2507957]	chr19	2.02122	1.67286	-1.38254	-1.42683	1.05616	-1.05616	0.147453	1.57265	1.31806	-1.29908	1.35951	-1.37945	-1.38733	0.0307297	3	3
A_19_P00801279	Coding	P39194	BC067907	tc|ALU7_HUMAN (P39194) Alu subfamily SQ sequence contamination warning entry, partial (12%) [THC2660532]	chrX	1.89944	0.0266609	-0.0266609	-0.818991	-0.467912	1.58308	0.365937	-0.180606	-0.664873	-0.252581	-0.0172148	0.686513	-0.35382	-0.13043	1	1
A_19_P00801576	Coding	CELF1	NM_001172640	ref|Homo sapiens CUGBP, Elav-like family member 1 (CELF1), transcript variant 5, mRNA [NM_001172640]	chr15	0.326715	0.399045	-0.0341597	-0.61261	0.0341597	-0.0390587	0.0123485	0.869556	0.32496	0.261426	0.942914	-0.646903	-0.211705	0.256708	2	1
A_19_P00801585	Coding	Q982T4	THC2612479	tc|Q982T4_RHILO (Q982T4) Mll8506 protein, partial (12%) [THC2612479]	chr19	-2.41085	-1.97455	0.314866	0.247951	0.0759587	-0.0759587	-0.637098	-1.00995	-1.21926	-1.64981	-1.36567	-0.205081	-0.655588	-1.01756	0	5
A_19_P00801627	Non-Codingoding	AK311417	AK311417	Unknown	chr15	1.12226	0.748636	-0.276814	-0.345027	0.169776	-0.169776	0.208176	1.09982	0.982791	0.750999	1.08891	0.157077	0.294888	0.72908	4	0
A_19_P00801634	Coding	NOP56	NM_006392	ref|Homo sapiens NOP56 ribonucleoprotein homolog (yeast) (NOP56), transcript variant 1, mRNA [NM_006392]	chr20	1.49058	-1.31938	-1.2484	1.2484	2.43859	-1.41009	0.199952	0.263545	-0.853895	1.65487	-1.64193	-2.64491	0.682967	-0.423225	2	3
A_19_P00801649	Non-Codingoding	LOC100652730	XR_132670	ref|PREDICTED: Homo sapiens hypothetical LOC100652730 (LOC100652730), miscRNA [XR_132670]	chr20	-0.42831	-0.267441	0.313682	0.284871	-1.13916	0.267441	-0.161485	-0.767457	-1.08503	-0.704804	-0.177966	0.191815	0.468583	-0.34581	0	3
A_19_P00801735	Non-Codingoding	XLOC_l2_013783	TCONS_l2_00026509	linc|BROAD Institute lincRNA (XLOC_l2_013783), lincRNA [TCONS_l2_00026509]	chr7	1.7947	1.05631	-0.226555	-0.395322	0.226555	-0.511514	0.324029	1.01215	0.7453	0.633302	1.15195	-0.139652	0.0926261	0.582614	4	0
A_19_P00801776	Coding	AY262164	AY262164	tc|GB|AY262164.1|AAP13553.1 Gilles de la Tourette syndrome chromosome region-1 protein [Homo sapiens] [NP1072325]	chr18	1.66668	-0.0723631	-0.185986	0.0723631	-0.922583	2.54744	0.517592	-0.5793	0.487655	0.476751	-0.631848	2.13395	0.221985	0.351533	1	1
A_19_P00801821	Non-Codingoding	A_19_P00801821	A_19_P00801821	Unknown	chr9	-1.63832	-0.883399	-0.0235319	0.0419292	0.0235319	0.155132	-0.387443	-0.552643	-0.413692	-0.743365	-0.890038	-0.0517201	-0.595873	-0.541222	0	2
A_19_P00801867	Non-Codingoding	LOC100129434	XR_112327	ref|PREDICTED: Homo sapiens hypothetical LOC100129434 (LOC100129434), miscRNA [XR_112327]	chr2	0.603882	-0.0582337	0.0582337	0.132148	-0.788947	-0.180654	-0.0389283	-0.295389	-0.637735	0.77125	0.104645	0.57826	0.69916	0.203365	2	1
A_19_P00801917	Non-Codingoding	XLOC_l2_012374	BC036859	linc|BROAD Institute lincRNA (XLOC_l2_012374), lincRNA [TCONS_l2_00025079]	chr6	0.467484	0.205823	-0.282572	-0.205823	0.269838	-0.471271	-0.00275366	0.979258	1.02126	-0.866101	1.01565	-0.255619	-0.768123	0.18772	3	2
A_19_P00801960	Coding	Q8VGA8	THC2716877	tc|Q8VGA8_MOUSE (Q8VGA8) Olfactory receptor MOR174-1, partial (5%) [THC2716877]	chr6	2.2976	1.30867	-0.0849853	-0.312306	0.0849853	-0.156214	0.522958	0.967906	0.588223	1.01341	1.23966	0.806413	0.572057	0.864611	4	0
A_19_P00802027	Non-Codingoding	A_19_P00802027	A_19_P00802027	Unknown	chr9	1.49421	0.640488	-0.260121	-0.114273	0.114273	-0.213269	0.276884	0.673355	0.393549	0.317814	0.732763	0.144073	-0.0202131	0.373557	2	0
A_19_P00802098	Non-Codingoding	XLOC_001952	ENST00000423704	Unknown	chr2	0.0436113	-0.524933	-0.0436115	0.550027	-0.211879	0.39808	0.0352158	-0.242403	-0.422371	-0.815599	-0.997905	0.102399	-0.754141	-0.52167	0	3
A_19_P00802141	Coding	IPO7	NM_006391	ref|Homo sapiens importin 7 (IPO7), mRNA [NM_006391]	chr11	0.461728	0.0601749	0.0288787	-0.0288787	-0.322173	-0.0485501	0.0251967	0.996237	0.814882	0.715951	0.981724	0.138102	-0.450382	0.532752	4	0
A_19_P00802154	Non-Codingoding	ENST00000370754	ENST00000370754	ref|PREDICTED: Homo sapiens hypothetical LOC100652827 (LOC100652827), miscRNA [XR_132519]	chr6	2.37406	0.984576	-0.348506	0.211488	-0.807574	-0.211488	0.367093	0.739631	0.244236	1.03124	0.639939	0.331943	-0.287132	0.449975	3	0
A_19_P00802257	Non-Codingoding	LOC728431	NR_038842	ref|Homo sapiens uncharacterized LOC728431 (LOC728431), non-coding RNA [NR_038842]	chr1	0.9616	0.0756185	-0.0761383	-0.0756185	-0.252923	0.226994	0.143255	-0.839234	-0.872812	-0.151575	0.176836	-0.298125	-0.752961	-0.456312	0	3
A_19_P00802390	Non-Codingoding	XLOC_007231	TCONS_00015178	linc|BROAD Institute lincRNA (XLOC_007231), lincRNA [TCONS_00015178]	chr11	-0.0351107	0.0571578	-0.158437	0.540732	-0.428294	0.0351107	0.00185975	-0.142713	-0.0256741	0.299686	0.247319	0.607675	0.088352	0.179108	1	0
A_19_P00802413	Coding	PIEZO1	NM_001142864	ref|Homo sapiens piezo-type mechanosensitive ion channel component 1 (PIEZO1), mRNA [NM_001142864]	chr16	1.57716	0.716813	-0.311363	-0.163817	0.163817	-0.555165	0.237908	0.575606	0.697007	0.0884104	0.594678	0.114947	-0.380926	0.281621	1	0
A_19_P00802433	Non-Codingoding	XLOC_005327	ENST00000448327	tc|NM_105511 ATP binding {Arabidopsis thaliana} (exp=-1; wgp=0; cg=0), partial (4%) [THC2716204]	chr6	3.93058	0.566824	0.104386	-0.104386	-1.30344	-1.53656	0.276235	0.578526	0.193214	0.50476	1.98431	0.158712	0.195508	0.602504	1	0
A_19_P00802450	Non-Codingoding	XLOC_l2_015037	TCONS_l2_00029068	linc|BROAD Institute lincRNA (XLOC_l2_015037), lincRNA [TCONS_l2_00029068]	chr9	1.27165	0.11745	0.0667684	-0.0667684	-0.635709	-1.32384	-0.0950751	0.490093	0.00283742	0.494558	0.44773	0.303539	-0.35092	0.231306	0	0
A_19_P00802464	Non-Codingoding	XLOC_005939	TCONS_00012372	linc|BROAD Institute lincRNA (XLOC_005939), lincRNA [TCONS_00012372]	chr6	0.266644	0.277825	0.626993	-0.442914	-0.266644	-0.290884	0.0285033	0.0272658	-0.311155	0.17715	0.0137751	0.00629163	-0.268538	-0.0592018	0	0
A_19_P00802550	Non-Codingoding	XLOC_009868	TCONS_00020555	linc|BROAD Institute lincRNA (XLOC_009868), lincRNA [TCONS_00020555]	chr12	-0.0077976	0.0077976	0.46896	0.342493	-0.318737	-0.334736	0.0263301	-0.551821	-0.32443	0.201588	-0.2168	0.379457	0.41961	-0.0153993	0	0
A_19_P00802614	Non-Codingoding	XLOC_004609	ENST00000520327	Unknown	chr5	0.490022	0.164195	0.183889	-0.318145	-0.204751	-0.164195	0.0251691	0.0486448	-0.403072	0.209652	-0.242996	-0.0951054	0.00101352	-0.0803105	0	0
A_19_P00802654	Coding	KPNA4	NM_002268	ref|Homo sapiens karyopherin alpha 4 (importin alpha 3) (KPNA4), mRNA [NM_002268]	chr3	0.832982	0.00678706	-0.00678706	-0.0875776	0.0542576	-0.143273	0.109398	0.790485	0.658629	0.602633	0.959618	0.341975	0.0564196	0.568293	4	0
A_19_P00802679	Coding	CCDC7	NM_145023	ref|Homo sapiens coiled-coil domain containing 7 (CCDC7), transcript variant 1, mRNA [NM_145023]	chr10	1.40813	-0.0143719	0.0143719	-0.403716	-1.00207	0.35011	0.0587421	0.155506	-0.328656	0.531165	-0.6451	0.239902	-0.264012	-0.0518657	0	1
A_19_P00802759	Non-Codingoding	XLOC_005690	AK026168	tc|GRP1_HORVU (P17816) Glycine-rich cell wall structural protein precursor, partial (8%) [THC2562609]	chr6	-1.69779	0.104943	0.208824	0.241873	-0.509062	-0.104943	-0.292693	0.144895	-0.0811427	0.201269	0.451615	0.416382	-0.236497	0.14942	0	0
A_19_P00802814	Non-Codingoding	LOC729296	XR_109632	ref|PREDICTED: Homo sapiens hypothetical LOC729296 (LOC729296), miscRNA [XR_109632]	chr20	0.0588384	-0.0588384	1.49214	1.79091	-0.770669	-0.242524	0.37831	-1.00778	0.963149	-0.479283	-0.773871	0.34769	1.21974	0.0449413	2	2
A_19_P00802936	Coding	BRK1	NM_018462	ref|Homo sapiens BRICK1, SCAR/WAVE actin-nucleating complex subunit (BRK1), mRNA [NM_018462]	chr3	0.679993	0.417378	0.0995846	-0.0995846	-0.136501	-0.252433	0.118073	0.230432	0.156149	0.0748186	0.175636	0.183268	0.0335445	0.142308	0	0
A_19_P00803039	Non-Codingoding	LOC100507429	XR_110179	ref|PREDICTED: Homo sapiens hypothetical LOC100507429 (LOC100507429), miscRNA [XR_110179]	chr6	2.96063	1.11987	-0.72825	-1.23264	-0.622046	0.622046	0.353268	0.00264072	0.519522	0.610595	-0.103705	0.673743	-0.165277	0.256253	2	0
A_19_P00803086	Non-Codingoding	LOC100506214	XR_132639	ref|PREDICTED: Homo sapiens hypothetical LOC100506214, transcript variant 2 (LOC100506214), miscRNA [XR_132639]	chr17	0.0147836	-0.80823	0.118928	-0.0147836	0.431627	-0.0455835	-0.0505431	0.461866	-0.841057	-0.445186	-1.18801	0.0197804	0.104981	-0.314603	0	2
A_19_P00803151	Non-Codingoding	LOC100506119	ENST00000436710	ref|PREDICTED: Homo sapiens hypothetical LOC100506119, transcript variant 1 (LOC100506119), miscRNA [XR_108951]	chr9	-0.761016	-0.0420859	0.283779	0.225497	0.0420859	-0.794059	-0.1743	-0.615294	-0.551004	-0.0604227	-0.388034	0.463677	-0.189172	-0.223375	0	1
A_19_P00803226	Non-Codingoding	LOC100507316	XR_133508	ref|PREDICTED: Homo sapiens hypothetical LOC100507316, transcript variant 2 (LOC100507316), miscRNA [XR_133508]	chr8	-0.0809984	-0.122897	0.304096	0.717027	-0.156585	0.0809984	0.123607	-1.67305	-1.01437	-1.04296	-0.95048	0.266704	-1.3622	-0.962727	0	5
A_19_P00803333	Coding	ZSWIM6	NM_020928	ref|Homo sapiens zinc finger, SWIM-type containing 6 (ZSWIM6), mRNA [NM_020928]	chr5	0.728953	-0.147503	0.198361	-0.197114	0.147503	-0.440909	0.0482152	0.21893	-0.449483	0.818313	-0.0842035	0.101006	0.880606	0.247528	2	0
A_19_P00803334	Non-Codingoding	XLOC_009375	TCONS_00019576	linc|BROAD Institute lincRNA (XLOC_009375), lincRNA [TCONS_00019576]	chr11	1.3776	0.281682	0.000342131	-0.000342131	-0.511793	-0.346588	0.133483	-0.76469	-0.382381	0.407115	-0.67777	-0.507542	-0.194094	-0.353227	0	2
A_19_P00803351	Non-Codingoding	LOC100130238	NR_024563	ref|Homo sapiens uncharacterized LOC100130238 (LOC100130238), non-coding RNA [NR_024563]	chr12	1.18174	0.524294	-1.09937	-0.390419	0.390419	-1.40329	-0.132771	0.774085	0.829908	-0.119382	0.816262	-0.83919	-0.418108	0.173929	3	1
A_19_P00803360	Non-Codingoding	LOC730101	NR_024403	ref|Homo sapiens uncharacterized LOC730101 (LOC730101), transcript variant 1, non-coding RNA [NR_024403]	chr6	0.399032	1.13978	-0.653637	-0.579364	0.630189	-0.399032	0.0894945	1.02435	0.491996	0.151406	1.06432	-0.471372	-0.528258	0.28874	2	0
A_19_P00803472	Non-Codingoding	XLOC_008811	TCONS_00018502	linc|BROAD Institute lincRNA (XLOC_008811), lincRNA [TCONS_00018502]	chr10	2.16354	0.778167	-0.322441	-0.0810132	0.0241208	-0.0241208	0.423042	1.28798	0.362684	1.11852	1.37452	0.228715	0.676149	0.841426	4	0
A_19_P00803558	Coding	KCNA6	NM_002235	ref|Homo sapiens potassium voltage-gated channel, shaker-related subfamily, member 6 (KCNA6), mRNA [NM_002235]	chr12	0.884346	0.2362	-0.281279	-0.00131297	-1.22964	0.00131297	-0.0650613	-0.514747	-1.09202	-0.434952	-0.0868137	0.187712	-0.0138204	-0.325774	0	1
A_19_P00803575	Coding	MPRIP	NM_201274	ref|Homo sapiens myosin phosphatase Rho interacting protein (MPRIP), transcript variant 2, mRNA [NM_201274]	chr17	-0.0619059	0.0619059	0.0641689	-0.24663	-0.467493	0.855398	0.0342408	0.0170546	-0.805445	-0.757792	-0.75375	-0.156832	-1.00695	-0.577287	0	4
A_19_P00803685	Coding	ANKRD33B	NM_001164440	ref|Homo sapiens ankyrin repeat domain 33B (ANKRD33B), mRNA [NM_001164440]	chr5	4.23709	2.61033	-1.00954	-1.16438	-1.0764	1.00954	0.767773	3.8746	3.32583	3.62267	4.13074	-0.47925	0.496959	2.49526	4	0
A_19_P00803697	Non-Codingoding	XLOC_008632	TCONS_00018347	linc|BROAD Institute lincRNA (XLOC_008632), lincRNA [TCONS_00018347]	chr10	1.34156	0.215774	-0.215774	-0.72293	-1.83782	0.315645	-0.150591	-0.907639	-0.815623	1.11087	-0.701871	-0.22924	0.90934	-0.105694	2	3
A_19_P00803850	Non-Codingoding	LOC100505474	NR_040025	ref|Homo sapiens uncharacterized LOC100505474 (LOC100505474), non-coding RNA [NR_040025]	chr18	0.436615	-0.216651	0.0831771	0.0526891	-0.315026	-0.0526891	-0.00198078	-0.107597	-0.557561	0.391568	0.0430546	0.377471	0.434623	0.0969264	0	0
A_19_P00803864	Coding	FAM105A	NM_019018	ref|Homo sapiens family with sequence similarity 105, member A (FAM105A), mRNA [NM_019018]	chr5	-1.39983	-0.413259	0.583949	0.413259	0.488831	-0.657853	-0.164151	-0.43086	0.00328231	-0.914461	-1.02842	0.428452	-0.21347	-0.359247	0	2
A_19_P00803960	Non-Codingoding	LOC100499177	NR_034075	ref|Homo sapiens uncharacterized LOC100499177 (LOC100499177), transcript variant 1, non-coding RNA [NR_034075]	chr4	0.583447	0.969015	0.0313745	-0.884488	-0.740613	-0.0313745	-0.0121063	0.0101843	0.508881	0.380914	-0.0312023	0.273172	0.433288	0.26254	0	0
A_19_P00804020	Coding	TLE1	NM_005077	ref|Homo sapiens transducin-like enhancer of split 1 (E(sp1) homolog, Drosophila) (TLE1), mRNA [NM_005077]	chr9	1.94351	1.42515	-0.717317	-0.636498	-0.762344	0.636498	0.314833	1.20159	1.23001	1.04516	2.20439	0.0598652	-0.518775	0.870372	4	0
A_19_P00804049	Non-Codingoding	LOC401320	NR_038889	ref|Homo sapiens uncharacterized LOC401320 (LOC401320), non-coding RNA [NR_038889]	chr7	-0.230328	0.378302	0.121534	-0.086627	-0.489561	0.086627	-0.0366753	0.841261	0.494478	0.704109	0.689396	-0.482944	-0.0461531	0.366691	3	0
A_19_P00804072	Coding	RNF213	NM_020914	ref|Homo sapiens ring finger protein 213 (RNF213), transcript variant 1, mRNA [NM_020914]	chr17	-0.317351	-0.290738	-0.587315	0.290738	1.21207	1.2178	0.254201	1.8037	0.415676	1.59377	0.817389	0.450347	2.13108	1.20199	4	0
A_19_P00804093	Coding	CCDC149	NM_173463	ref|Homo sapiens coiled-coil domain containing 149 (CCDC149), transcript variant 1, mRNA [NM_173463]	chr4	-0.778231	0.546215	0.22791	0.29966	-0.22791	-0.54724	-0.0799328	0.167462	0.349262	0.61438	0.449053	0.273514	0.77713	0.438467	2	0
A_19_P00804212	Coding	NFU1	NM_015700	ref|Homo sapiens NFU1 iron-sulfur cluster scaffold homolog (S. cerevisiae) (NFU1), nuclear gene encoding mitochondrial protein, transcript variant 1, mRNA [NM_015700]	chr2	-0.0631862	0.184275	0.0568876	-0.167421	0.252102	-0.0568876	0.0342949	0.18255	0.391466	0.229074	-0.151693	0.0128036	0.148361	0.135427	0	0
A_19_P00804215	Non-Codingoding	LOC375190	NM_001145710	ref|Homo sapiens UPF0638 protein B (LOC375190), mRNA [NM_001145710]	chr2	0.519201	1.06297	-0.343178	0.0274928	-0.0274928	-0.288329	0.158445	0.888057	1.17143	0.67582	1.53711	0.327453	-0.129585	0.745047	4	0
A_19_P00804359	Non-Codingoding	XLOC_009194	GU369676	linc|BROAD Institute lincRNA (XLOC_009194), lincRNA [TCONS_00019370]	chr11	1.37779	0.329089	-0.401512	0.651029	-0.329089	-0.484873	0.190407	0.218766	-0.259535	0.510917	0.0220654	0.776774	-0.192129	0.179476	1	0
A_19_P00804396	Coding	MAP3K2	NM_006609	ref|Homo sapiens mitogen-activated protein kinase kinase kinase 2 (MAP3K2), mRNA [NM_006609]	chr2	1.10531	0.421747	-0.21244	-0.500893	0.21244	-0.362006	0.110693	1.02021	1.37112	0.939346	1.34961	-0.304007	0.410223	0.79775	4	0
A_19_P00804596	Coding	C17orf51	NM_001113434	ref|Homo sapiens chromosome 17 open reading frame 51 (C17orf51), mRNA [NM_001113434]	chr17	-0.230625	-1.29288	1.10128	1.58532	-0.385463	0.230625	0.168042	-0.569719	-0.628452	-0.255549	-1.35898	0.472719	-0.420274	-0.460042	0	2
A_19_P00804711	Non-Codingoding	MAP3K13	NR_038322	ref|Homo sapiens mitogen-activated protein kinase kinase kinase 13 (MAP3K13), transcript variant 4, non-coding RNA [NR_038322]	chr3	0.205668	0.586478	-0.679517	-1.15924	0.0745282	-0.0745282	-0.174435	0.971585	0.714309	0.70681	0.711583	-0.578442	0.37532	0.483528	4	0
A_19_P00804740	Non-Codingoding	FLJ39653	NR_027696	ref|Homo sapiens uncharacterized FLJ39653 (FLJ39653), transcript variant 1, non-coding RNA [NR_027696]	chr4	-1.0746	-0.100725	0.210532	0.100725	-0.76717	0.282184	-0.224843	-0.544874	-0.96868	0.718768	-0.401394	-0.0432358	0.291246	-0.158028	1	1
A_19_P00804755	Coding	METTL15	NM_152636	ref|Homo sapiens methyltransferase like 15 (METTL15), transcript variant 2, mRNA [NM_152636]	chr11	0.677251	0.434811	-0.289767	-0.292903	0.0522962	-0.0522962	0.088232	0.73424	0.279959	0.317436	0.41087	-0.340128	0.0559163	0.243049	1	0
A_19_P00804777	Non-Codingoding	XLOC_013282	AK022299	linc|BROAD Institute lincRNA (XLOC_013282), lincRNA [TCONS_00027278]	chr19	-1.36481	-1.54028	0.634268	0.118898	0.110203	-0.110203	-0.358655	-0.779485	-0.995497	-0.8716	-1.14602	-0.375915	-0.3607	-0.754869	0	4
A_19_P00804817	Coding	SMAD4	NM_005359	ref|Homo sapiens SMAD family member 4 (SMAD4), mRNA [NM_005359]	chr18	-1.2793	-0.890349	0.211946	0.155955	-0.155955	0.208838	-0.291477	-0.559627	-0.656404	-1.21306	-0.957053	-0.22224	-0.818689	-0.737846	0	4
A_19_P00805006	Non-Codingoding	MALAT1	NR_002819	ref|Homo sapiens metastasis associated lung adenocarcinoma transcript 1 (non-protein coding) (MALAT1), non-coding RNA [NR_002819]	chr11	-0.277454	0.329887	0.490929	0.225934	-0.228679	-0.225934	0.0524472	-0.71293	-0.647199	-0.570473	-0.634187	-0.0690064	0.956086	-0.279618	1	3
A_19_P00805047	Coding	NASP	NM_002482	ref|Homo sapiens nuclear autoantigenic sperm protein (histone-binding) (NASP), transcript variant 2, mRNA [NM_002482]	chr1	-0.128126	0.211922	0.0546727	0.156629	-0.0546727	-0.473819	-0.0388991	0.0804157	1.08269	0.618479	0.300555	0.1731	0.497828	0.458845	2	0
A_19_P00805076	Non-Codingoding	XLOC_009765	TCONS_00020437	linc|BROAD Institute lincRNA (XLOC_009765), lincRNA [TCONS_00020437]	chr12	0.513043	-0.133096	0.0538089	0.0959475	-0.29408	-0.0538089	0.0303025	-0.0136592	-0.958233	-0.115147	-0.158083	0.511898	-0.399034	-0.18871	0	1
A_19_P00805272	Coding	KIAA1671	NM_001145206	ref|Homo sapiens KIAA1671 (KIAA1671), mRNA [NM_001145206]	chr22	-0.344221	-0.42617	1.16706	0.344221	-0.950172	2.25155	0.340378	-1.33389	-1.16949	-2.85084	0.218713	-1.52216	-0.887361	-1.25751	0	5
A_19_P00805273	Coding	PSMD14	NM_005805	ref|Homo sapiens proteasome (prosome, macropain) 26S subunit, non-ATPase, 14 (PSMD14), mRNA [NM_005805]	chr2	-0.17413	0.0113726	-0.0262589	-0.0113726	0.207136	0.0821786	0.0148209	0.648293	0.498319	0.445236	0.791119	0.116432	-0.0512314	0.408028	2	0
A_19_P00805291	Non-Codingoding	ENST00000441797	ENST00000441797	Unknown	chr15	0.693116	0.408178	-0.134531	-0.231437	-0.346366	0.134531	0.0872485	0.142236	-0.227882	-0.153083	0.175232	0.187708	-0.482847	-0.0597727	0	0
A_19_P00805367	Non-Codingoding	XLOC_005365	TCONS_00011871	linc|BROAD Institute lincRNA (XLOC_005365), lincRNA [TCONS_00011871]	chr6	0.945531	0.315265	-0.299332	-0.0394712	0.0394712	-0.247197	0.119044	0.182512	0.0234799	0.391762	0.391529	-0.0859261	0.058538	0.160316	0	0
A_19_P00805625	Non-Codingoding	LOC100506190	BC038559	Unknown	chr9	0.891079	0.16827	-0.16827	0.386923	-0.196615	-0.422921	0.109744	-0.175222	-0.486734	-0.857515	-0.487736	0.994433	-0.035485	-0.17471	1	1
A_19_P00805651	Non-Codingoding	A_19_P00805651	A_19_P00805651	Unknown	chr4	1.64505	0.725117	-0.440046	-0.175302	0.175302	-0.20577	0.287392	0.721671	0.182343	0.630263	0.87459	0.16666	0.447988	0.503919	3	0
A_19_P00805679	Non-Codingoding	LOC730102	NR_037167	ref|Homo sapiens quinone oxidoreductase-like protein 2 pseudogene (LOC730102), non-coding RNA [NR_037167]	chr1	0.0484529	0.579468	-0.0221696	0.0221696	-0.36613	-0.0880761	0.0289524	0.356436	-0.554215	-1.07446	0.616872	-0.172654	-0.13918	-0.1612	1	1
A_19_P00805702	Coding	C1GALT1	NM_020156	ref|Homo sapiens core 1 synthase, glycoprotein-N-acetylgalactosamine 3-beta-galactosyltransferase, 1 (C1GALT1), mRNA [NM_020156]	chr7	-1.04936	0.0777914	-0.0777914	0.398774	0.621148	-0.176483	-0.0343201	0.235044	0.987577	-0.00332284	-0.139971	0.109029	0.711482	0.31664	2	0
A_19_P00805705	Coding	C12orf51	NM_001109662	ref|Homo sapiens chromosome 12 open reading frame 51 (C12orf51), mRNA [NM_001109662]	chr12	1.15051	-0.200576	-0.0243092	0.0243092	-0.0687094	0.235764	0.186165	-0.0742249	-0.344714	0.383018	-0.100416	0.297175	0.355338	0.0860295	0	0
A_19_P00805757	Coding	H3F3A	NM_002107	ref|Homo sapiens H3 histone, family 3A (H3F3A), mRNA [NM_002107]	chr1	0.656654	0.359364	-0.168723	-0.104324	0.104324	-0.325913	0.0868969	0.0497742	-0.160297	0.00659943	0.21809	0.137939	0.394717	0.107804	0	0
A_19_P00805833	Non-Codingoding	LOC100287628	XR_109254	ref|PREDICTED: Homo sapiens hypothetical LOC100287628, transcript variant 1 (LOC100287628), miscRNA [XR_109254]	chr16	0.911037	-0.0215266	0.0215266	-0.390411	-0.360021	1.13384	0.21574	1.48487	0.764501	0.964095	2.23304	-0.439698	-0.474488	0.755386	4	0
A_19_P00805840	Non-Codingoding	ZNF37BP	NR_026777	ref|Homo sapiens zinc finger protein 37B, pseudogene (ZNF37BP), non-coding RNA [NR_026777]	chr10	-0.0595183	-0.595112	0.0595183	-0.110673	0.309002	0.573122	0.0293897	-0.754226	-0.794998	-0.932103	-0.875928	-0.165	-0.135519	-0.609629	0	4
A_19_P00805950	Non-Codingoding	XLOC_l2_001196	ENST00000367716	linc|BROAD Institute lincRNA (XLOC_l2_001196), lincRNA [TCONS_l2_00001622]	chr1	-0.0746532	1.54824	-1.09457	0.0746532	0.907824	-1.08174	0.0466271	0.674722	-0.861898	-0.735288	0.112197	-0.712454	-0.131309	-0.275672	1	3
A_19_P00806098	Non-Codingoding	LOC100130938	XR_110148	ref|PREDICTED: Homo sapiens hypothetical LOC100130938 (LOC100130938), miscRNA [XR_110148]	chr18	-0.0334833	0.0334833	-0.372224	-0.354927	0.188274	0.342797	-0.03268	0.190243	0.0838244	-0.489976	0.25052	0.764954	-0.184982	0.10243	1	0
A_19_P00806158	Non-Codingoding	A_19_P00806158	A_19_P00806158	Unknown	chrX	-0.395183	-0.130646	0.133622	0.130646	0.199815	-0.448419	-0.0850276	-0.210473	0.00567317	-0.153674	-0.171929	0.187059	-0.173653	-0.0861662	0	0
A_19_P00806320	Coding	ARPC2	NM_152862	ref|Homo sapiens actin related protein 2/3 complex, subunit 2, 34kDa (ARPC2), transcript variant 1, mRNA [NM_152862]	chr2	-0.558431	0.3247	-0.00754261	0.00754261	0.376292	-0.295859	-0.0255497	0.642068	0.518869	-0.144574	0.897298	-0.0262408	0.0344419	0.320311	2	0
A_19_P00806450	Non-Codingoding	XLOC_l2_003234	TCONS_l2_00006027	linc|BROAD Institute lincRNA (XLOC_l2_003234), lincRNA [TCONS_l2_00006027]	chr12	1.29922	-0.20859	-0.0499229	0.0499229	0.117592	-0.234668	0.16226	-0.0699039	-0.0339289	0.822272	0.394301	0.357703	0.423982	0.315737	1	0
A_19_P00806473	Coding	Q49AT5	ENST00000443965	tc|Q49AT5_HUMAN (Q49AT5) CPXM2 protein, partial (11%) [THC2741013]	chrX	0.807492	-0.189766	0.189766	0.279779	-0.733042	-0.251416	0.0171356	-0.269392	-0.485776	0.5915	-0.152476	0.40225	0.471958	0.0930105	0	0
A_19_P00806499	Non-Codingoding	SPG20OS	NR_045180	ref|Homo sapiens SPG20 opposite strand (SPG20OS), transcript variant 1, non-coding RNA [NR_045180]	chr13	0.89022	-0.392487	-0.030437	0.290087	-0.788721	0.030437	-0.000150008	-0.529566	-1.11889	0.628347	-0.264462	0.630862	-0.117837	-0.128591	2	1
A_19_P00806637	Non-Codingoding	XLOC_002473	TCONS_00004564	linc|BROAD Institute lincRNA (XLOC_002473), lincRNA [TCONS_00004564]	chr2	0.0468125	0.0352616	0.00636673	-0.369439	-0.618264	-0.00636673	-0.150938	-0.331925	-0.682863	0.380612	-0.662375	-0.201319	0.235699	-0.210362	0	2
A_19_P00806753	Non-Codingoding	LOC401320	NR_038889	ref|Homo sapiens uncharacterized LOC401320 (LOC401320), non-coding RNA [NR_038889]	chr7	-0.281884	-0.395421	0.262263	-0.0616021	0.378521	0.0616021	-0.00608683	-0.421087	-1.12601	0.224123	-0.731439	-0.577073	0.536693	-0.349132	0	2
A_19_P00806765	Non-Codingoding	FONG	NR_034096	ref|Homo sapiens uncharacterized LOC348751 (FONG), non-coding RNA [NR_034096]	chr2	0.762985	0.585586	-0.6842	-0.585586	0.641445	-0.92094	-0.0334516	1.7026	1.55339	0.795068	1.97479	0.542968	-0.879938	0.948145	4	1
A_19_P00806882	Non-Codingoding	A_19_P00806882	A_19_P00806882	Unknown	chr2	0.0526502	0.312414	-0.0526502	-0.0583265	0.519234	-0.488972	0.0473915	1.12362	0.712449	0.259844	0.868768	-0.63031	0.000467539	0.38914	3	1
A_19_P00806911	Non-Codingoding	XLOC_005690	AK026168	tc|Q35L47_9BRAD (Q35L47) Probable nicotinate-nucleotide adenylyltransferase , partial (8%) [THC2518376]	chr6	-2.50179	0.243205	0.142025	0.407507	-0.209238	-0.142025	-0.343386	0.359836	-0.00665045	0.226215	0.600013	0.513939	-0.212023	0.246888	1	0
A_19_P00806947	Coding	PCNA	NM_002592	ref|Homo sapiens proliferating cell nuclear antigen (PCNA), transcript variant 1, mRNA [NM_002592]	chr20	-1.00383	-0.870306	-0.0352364	0.0352364	0.212299	0.150736	-0.25185	-0.588723	0.0917864	-0.335428	-0.999554	-0.043921	-0.0752106	-0.325175	0	1
A_19_P00807046	Non-Codingoding	XLOC_007231	TCONS_00015178	linc|BROAD Institute lincRNA (XLOC_007231), lincRNA [TCONS_00015178]	chr8	0.434586	0.320546	0.00529432	-0.00529432	-0.080133	-0.0106187	0.11073	0.24578	-0.182909	-0.136426	0.185689	0.197525	-0.0987401	0.0351531	0	0
A_19_P00807057	Non-Codingoding	TUG1	NR_002323	ref|Homo sapiens taurine upregulated 1 (non-protein coding) (TUG1), non-coding RNA [NR_002323]	chr22	-0.00238991	0.323337	-0.0994768	-0.182898	0.169212	0.00238991	0.0350292	0.611915	0.482694	0.349321	0.784874	0.0989413	-0.0546331	0.378852	2	0
A_19_P00807207	Non-Codingoding	XLOC_007052	TCONS_00014970	linc|BROAD Institute lincRNA (XLOC_007052), lincRNA [TCONS_00014970]	chr8	0.800712	1.45386	-0.800712	-1.13387	-0.857713	1.41258	0.145809	1.17348	1.26346	0.26514	1.2906	1.07081	-1.01323	0.675042	4	1
A_19_P00807336	Coding	PPA1	NM_021129	ref|Homo sapiens pyrophosphatase (inorganic) 1 (PPA1), mRNA [NM_021129]	chr10	0.105132	0.466394	-0.808839	-0.293365	-0.105132	0.109266	-0.0877573	0.428521	0.756543	-0.2861	0.609525	-0.236533	0.102809	0.229128	2	0
A_19_P00807384	Non-Codingoding	LOC100506694	XR_132651	ref|PREDICTED: Homo sapiens hypothetical LOC100506694, transcript variant 4 (LOC100506694), miscRNA [XR_132651]	chr19	-1.10478	-1.24045	0.655683	0.421542	-0.231712	0.231712	-0.211336	-1.15027	-1.31068	-1.01054	-1.60862	-0.352105	-0.912208	-1.0574	0	5
A_19_P00807545	Coding	P39194	AK096564	tc|ALU7_HUMAN (P39194) Alu subfamily SQ sequence contamination warning entry, partial (22%) [THC2625647]	chr22	1.20844	-0.837356	-0.252045	0.641443	-0.849504	0.252045	0.0271705	-0.291042	-1.33293	-0.378646	-1.61853	0.519722	-0.934789	-0.672703	0	3
A_19_P00807614	Non-Codingoding	XLOC_012683	TCONS_00026336	linc|BROAD Institute lincRNA (XLOC_012683), lincRNA [TCONS_00026336]	chr18	0.877776	-0.895622	-0.0619664	0.180735	-1.16237	0.0619664	-0.166581	-0.595387	-0.681277	0.618074	-0.34206	0.32302	0.132836	-0.090799	1	1
A_19_P00807615	Non-Codingoding	XLOC_l2_015397	BC014023	linc|BROAD Institute lincRNA (XLOC_l2_015397), lincRNA [TCONS_l2_00030085]	chr6	-0.0397968	0.597551	0.244317	0.0226364	-0.096756	-0.0226355	0.117553	0.30303	0.441822	0.559401	0.671497	0.322748	0.160747	0.409874	1	0
A_19_P00807628	Non-Codingoding	FLJ46906	NR_033896	ref|Homo sapiens uncharacterized LOC441172 (FLJ46906), non-coding RNA [NR_033896]	chr6	-0.292265	0.294228	-0.000334978	0.000334978	0.534274	-0.266573	0.0449441	-0.0976732	-0.486036	0.0288651	-0.375935	0.297514	0.8126	0.0298892	1	0
A_19_P00807643	Non-Codingoding	CYP1B1-AS1	NR_027252	ref|Homo sapiens CYP1B1 antisense RNA 1 (non-protein coding) (CYP1B1-AS1), non-coding RNA [NR_027252]	chr2	-0.394609	-1.88619	0.638123	0.394609	0.954349	-1.78052	-0.345707	-0.923973	-0.515172	-0.535815	-2.1797	-0.630181	-1.03785	-0.970449	0	4
A_19_P00807670	Non-Codingoding	LOC144481	NR_038263	ref|Homo sapiens uncharacterized LOC144481 (LOC144481), non-coding RNA [NR_038263]	chr12	0.842019	0.353365	-0.531129	-0.353365	0.552991	-0.504677	0.0598674	0.404362	-0.183063	0.486069	0.166061	-0.192386	0.723607	0.234108	1	0
A_19_P00808033	Coding	STRN	NM_003162	ref|Homo sapiens striatin, calmodulin binding protein (STRN), mRNA [NM_003162]	chr2	-0.125257	-0.773545	0.345801	0.125257	-0.505986	0.217548	-0.119364	-0.800082	-0.376891	-0.060456	-0.715502	-0.00816608	-0.201546	-0.360441	0	2
A_19_P00808072	Non-Codingoding	XLOC_011130	TCONS_00022876	linc|BROAD Institute lincRNA (XLOC_011130), lincRNA [TCONS_00022876]	chr14	0.615131	0.0730922	-0.578278	0.13607	-0.120612	-0.0730922	0.00871833	-0.424991	-0.77156	0.587459	-0.398142	0.0576956	0.757489	-0.0320082	1	1
A_19_P00808086	Coding	MBD5	NM_018328	ref|Homo sapiens methyl-CpG binding domain protein 5 (MBD5), mRNA [NM_018328]	chr2	1.20915	0.0682714	-0.0682714	-0.135215	-0.0917017	0.608311	0.26509	0.975538	0.468056	0.741269	0.934594	-1.37334	0.326342	0.34541	3	1
A_19_P00808120	Coding	FAM200B	NM_001145191	ref|Homo sapiens family with sequence similarity 200, member B (FAM200B), mRNA [NM_001145191]	chr4	-0.310185	0.397956	0.335327	-0.0699101	-0.248051	0.0699101	0.0291746	0.668388	-0.243933	-0.148851	0.73525	0.184183	0.211796	0.234472	2	0
A_19_P00808307	Non-Codingoding	LOC100506924	ENST00000465970	ref|PREDICTED: Homo sapiens hypothetical LOC100506924 (LOC100506924), miscRNA [XR_110015]	chr3	0.612193	0.182739	-0.709012	0.223718	-0.370939	-0.182739	-0.0406733	-0.120348	0.353859	0.423613	0.25441	0.3351	-0.564596	0.113673	0	0
A_19_P00808320	Coding	BC014023	BC014023	tc|MUSEFTU elongation factor Tu {Mus musculus} (exp=-1; wgp=0; cg=0), partial (38%) [THC2546906]	chr6	-0.950907	0.581742	0.328681	-0.060452	-0.07371	0.060452	-0.0190322	0.408504	0.521302	0.689165	0.624199	0.533261	0.148688	0.48752	2	0
A_19_P00808348	Non-Codingoding	LOC100506694	XR_132652	ref|PREDICTED: Homo sapiens hypothetical LOC100506694, transcript variant 5 (LOC100506694), miscRNA [XR_132652]	chr19	-0.805805	-2.12266	0.618625	0.509367	-0.223	0.223	-0.300079	-1.55479	-1.457	-1.22391	-1.87982	-0.460906	-0.834225	-1.23511	0	5
A_19_P00808408	Coding	MBD5	NM_018328	ref|Homo sapiens methyl-CpG binding domain protein 5 (MBD5), mRNA [NM_018328]	chr2	0.206218	0.163844	-0.274796	-0.205248	-0.163844	0.39567	0.0203074	0.510261	0.0547109	0.50362	0.418954	-0.178276	0.32542	0.272448	0	0
A_19_P00808453	Coding	COX5A	NM_004255	ref|Homo sapiens cytochrome c oxidase subunit Va (COX5A), nuclear gene encoding mitochondrial protein, mRNA [NM_004255]	chr15	-0.182776	0.2251	-0.0344563	0.119739	0.0344563	-0.471066	-0.0515005	0.0653462	0.282228	-0.199684	-0.0598645	0.047276	-0.201193	-0.010982	0	0
A_19_P00808461	Coding	ZNF37A	NM_001007094	ref|Homo sapiens zinc finger protein 37A (ZNF37A), transcript variant 1, mRNA [NM_001007094]	chr10	-0.622182	-0.0411615	0.673377	-0.0100417	0.0100417	1.03893	0.174827	0.461083	-0.106461	0.39235	0.273903	0.507381	1.00345	0.42195	1	0
A_19_P00808514	Non-Codingoding	LOC100653323	XM_003403859	ref|PREDICTED: Homo sapiens hypothetical protein LOC100653323 (LOC100653323), mRNA [XM_003403859]	chr3	1.76772	0.824171	-0.147742	0.147742	-0.185219	-0.680385	0.287715	0.144304	-0.226414	0.0543361	0.137501	0.099431	-0.191523	0.00293915	0	0
A_19_P00808602	Non-Codingoding	LOC284837	NR_026961	ref|Homo sapiens uncharacterized LOC284837 (LOC284837), non-coding RNA [NR_026961]	chr21	-1.55493	-0.717696	0.756633	0.717696	0.847532	-1.04158	-0.165391	-0.216881	0.0298312	-0.352414	-1.34964	0.419857	0.0347273	-0.239086	0	1
A_19_P00808668	Coding	WDR82	NM_025222	ref|Homo sapiens WD repeat domain 82 (WDR82), mRNA [NM_025222]	chr3	-0.0635328	-0.496208	0.00308275	0.0843244	0.193561	-0.00308275	-0.0469759	-0.342033	0.0692496	-0.404243	-0.212219	-0.0699921	-0.980237	-0.323246	0	1
A_19_P00808758	Non-Codingoding	A_19_P00808758	A_19_P00808758	Unknown	chr13	0.383116	0.213678	-0.202514	-0.230187	0.202514	-0.319227	0.00789658	0.292103	0.345403	0.154889	0.324863	-0.00580072	-0.0984554	0.168834	0	0
A_19_P00808774	Non-Codingoding	FLJ90757	NR_026857	ref|Homo sapiens uncharacterized LOC440465 (FLJ90757), non-coding RNA [NR_026857]	chr17	-0.969105	-0.557349	0.879391	1.12573	0.557349	-0.823025	0.0354978	-1.325	-0.893939	-0.757521	-1.71824	0.421952	-0.453566	-0.78772	0	4
A_19_P00808899	Non-Codingoding	LOC401397	NR_024412	ref|Homo sapiens uncharacterized LOC401397 (LOC401397), transcript variant 1, non-coding RNA [NR_024412]	chr7	-0.157931	0.223688	0.00393867	0.00255394	-0.00255394	-0.623013	-0.0922195	0.555596	0.919632	0.19797	0.610689	0.199684	-0.174639	0.384822	2	0
A_19_P00808923	Non-Codingoding	A_19_P00808923	A_19_P00808923	Unknown	chr2	1.457	1.21267	-0.616888	-0.723012	0.514332	-0.514332	0.221628	1.36639	1.38749	-0.0598483	1.4868	-0.394121	-0.564842	0.536978	3	0
A_19_P00809055	Non-Codingoding	LOC400657	NR_024484	ref|Homo sapiens uncharacterized LOC400657 (LOC400657), non-coding RNA [NR_024484]	chr18	0.341162	0.707681	0.61716	-0.443864	-0.599471	-0.341162	0.0469178	-0.922091	-0.881389	-0.66548	-1.22564	0.391815	-0.664716	-0.66125	0	5
A_19_P00809068	Non-Codingoding	LOC100129936	AK124820	linc|BROAD Institute lincRNA (XLOC_014327), lincRNA [TCONS_00029347]	chr22	2.14206	0.309605	0.106506	-0.516135	-0.106506	-0.230722	0.284135	0.967966	0.540804	1.21082	0.787729	-0.361728	0.0869038	0.53875	3	0
A_19_P00809076	Non-Codingoding	LOC644246	NR_034172	ref|Homo sapiens uncharacterized LOC644246 (LOC644246), non-coding RNA [NR_034172]	chr17	0.416639	-0.352492	0.322547	0.00449038	-0.0301843	-0.00449038	0.0594183	-0.551565	-0.182688	-0.706017	-0.661038	-0.526531	-0.0571103	-0.447492	0	2
A_19_P00809119	Non-Codingoding	LINC00340	NR_015410	ref|Homo sapiens long intergenic non-protein coding RNA 340 (LINC00340), non-coding RNA [NR_015410]	chr6	3.88169	0.321827	0.298261	-0.298261	-0.392798	-0.390404	0.570052	0.676291	0.682944	0.262017	2.21687	0.413225	0.588377	0.806621	3	0
A_19_P00809139	Coding	BQ652687	BQ652687	gb|AGENCOURT_8492923 NIH_MGC_100 Homo sapiens cDNA clone IMAGE:6300203 5', mRNA sequence [BQ652687]	chr8	1.8619	0.336055	-0.324884	-0.0866141	0.0866141	-0.597468	0.212601	1.58769	1.1767	-0.65229	-0.185328	-0.308029	-0.644162	0.162431	2	2
A_19_P00809368	Non-Codingoding	XLOC_002749	THC2631297	linc|BROAD Institute lincRNA (XLOC_002749), lincRNA [TCONS_00006148]	chr3	2.08331	0.508894	-0.857245	-0.508894	-1.49172	1.07725	0.135266	0.343142	0.00116134	0.932633	1.23571	-0.395601	-0.896196	0.203475	2	1
A_19_P00809382	Coding	SETD1B	NM_015048	ref|Homo sapiens SET domain containing 1B (SETD1B), mRNA [NM_015048]	chr12	0.144478	0.0394464	-0.0394464	0.376716	-0.373313	-0.326634	-0.0297921	-0.320894	-1.42498	-0.00630379	-1.41787	0.525568	-0.332832	-0.496219	0	2
A_19_P00809417	Non-Codingoding	LOC100287628	XR_109254	ref|PREDICTED: Homo sapiens hypothetical LOC100287628, transcript variant 1 (LOC100287628), miscRNA [XR_109254]	chr16	1.22903	0.00431228	-0.00431228	-0.29233	-0.425369	1.03204	0.257229	1.49086	0.634316	1.07988	2.26821	-0.19353	-0.383541	0.816031	4	0
A_19_P00809423	Coding	P39188	ENST00000421002	tc|ALU1_HUMAN (P39188) Alu subfamily J sequence contamination warning entry, partial (8%) [THC2608351]	chr13	1.20119	0.344901	0.03881	-0.474029	-0.03881	-0.576102	0.0826604	0.205021	0.102626	0.43261	0.481398	-0.131327	0.26856	0.226481	0	0
A_19_P00809455	Non-Codingoding	XLOC_002977	TCONS_00006358	linc|BROAD Institute lincRNA (XLOC_002977), lincRNA [TCONS_00006358]	chr3	-0.273778	-0.00854683	0.0464454	0.296616	-1.13513	0.00854683	-0.177641	-0.901024	-0.846061	0.607839	-0.194475	0.213686	0.682481	-0.0729257	2	2
A_19_P00809558	Coding	SSB	NM_003142	ref|Homo sapiens Sjogren syndrome antigen B (autoantigen La) (SSB), mRNA [NM_003142]	chr2	-0.329682	-0.030004	0.235061	0.0243912	0.229966	-0.0243912	0.0175568	0.527959	0.471884	0.637768	0.175885	0.0740275	1.00283	0.481726	2	0
A_19_P00809614	Non-Codingoding	MALAT1	NR_002819	ref|Homo sapiens metastasis associated lung adenocarcinoma transcript 1 (non-protein coding) (MALAT1), non-coding RNA [NR_002819]	chr11	-0.338867	0.190585	0.319064	0.112819	-0.112819	-0.175971	-0.000864825	-0.703243	-0.704636	-0.762548	-0.738534	-0.106215	0.879698	-0.355913	1	4
A_19_P00809624	Coding	FAM200B	NM_001145191	ref|Homo sapiens family with sequence similarity 200, member B (FAM200B), mRNA [NM_001145191]	chr4	-0.0444071	0.399302	0.215234	-0.0594285	-0.0699017	0.0444071	0.0808677	0.613105	-0.227011	-0.415587	0.678567	-0.0873859	0.0729744	0.105777	2	0
A_19_P00809682	Coding	BC014023	BC014023	tc|MUSEFTU elongation factor Tu {Mus musculus} (exp=-1; wgp=0; cg=0), partial (38%) [THC2546906]	chr6	-0.0745349	0.510926	0.319922	0.0745344	-0.101602	-0.388191	0.0568424	0.333586	0.45581	0.638494	0.651338	0.217293	0.260043	0.426094	2	0
A_19_P00809708	Non-Codingoding	LOC145474	NR_027046	ref|Homo sapiens uncharacterized LOC145474 (LOC145474), non-coding RNA [NR_027046]	chr14	2.46486	1.75089	-0.550208	-0.862482	-0.14586	0.14586	0.467177	2.79717	2.1323	2.75502	3.36599	-0.0329156	0.969458	1.99784	5	0
A_19_P00809728	Non-Codingoding	LOC100287765	NR_038988	ref|Homo sapiens uncharacterized LOC100287765 (LOC100287765), non-coding RNA [NR_038988]	chrX	1.62646	0.193781	-0.242229	-0.194558	-0.15011	0.15011	0.230576	0.0894637	-0.541099	0.659627	0.643254	0.504216	0.798544	0.359001	3	0
A_19_P00809894	Non-Codingoding	LOC100506804	NR_040081	ref|Homo sapiens uncharacterized LOC100506804 (LOC100506804), non-coding RNA [NR_040081]	chr6	0.884577	0.107331	-0.0202222	-0.275188	-0.54918	0.0202222	0.0279232	-0.0175028	0.153968	0.254089	-0.282185	0.0584731	-0.791135	-0.104049	0	1
A_19_P00809902	Non-Codingoding	LOC100506380	XR_108713	ref|PREDICTED: Homo sapiens hypothetical LOC100506380, transcript variant 2 (LOC100506380), miscRNA [XR_108713]	chr7	1.28293	0.810623	-0.765881	-0.243292	0.243292	-0.372845	0.159137	0.620206	0.155776	-0.00814629	0.638537	-0.133846	0.183912	0.24274	2	0
A_19_P00809992	Coding	C11orf74	NM_138787	ref|Homo sapiens chromosome 11 open reading frame 74 (C11orf74), mRNA [NM_138787]	chr11	-0.104052	0.141493	0.104052	-0.733356	0.292665	-0.980755	-0.213326	0.665006	0.787814	-0.108049	0.620418	-0.266026	-0.617794	0.180228	3	1
A_19_P00810040	Coding	MDM2	NM_002392	ref|Homo sapiens Mdm2 p53 binding protein homolog (mouse) (MDM2), transcript variant MDM2, mRNA [NM_002392]	chr12	0.254292	0.522287	-0.0927963	-0.694297	0.0927963	-0.311574	-0.0382154	-0.0442967	0.318245	-0.457854	-0.492037	0.107904	-0.0736294	-0.106945	0	0
A_19_P00810043	Non-Codingoding	FLJ38717	XR_108650	ref|PREDICTED: Homo sapiens FLJ38717 protein (FLJ38717), miscRNA [XR_108650]	chr6	0.553976	0.373739	-0.291823	-0.119667	0.119667	-0.489936	0.0243259	0.959632	0.312277	0.30719	0.262333	0.507826	-0.132098	0.369527	1	0
A_19_P00810045	Coding	MLX	NM_170607	ref|Homo sapiens MAX-like protein X (MLX), transcript variant 3, mRNA [NM_170607]	chr17	-0.54696	-0.0986576	0.498426	0.182606	0.068397	-0.068397	0.00590237	0.519673	0.691568	0.425037	0.469447	0.139009	0.479414	0.454025	1	0
A_19_P00810205	Non-Codingoding	A_19_P00810205	A_19_P00810205	Unknown	chr7	1.65254	0.63948	-0.0851481	-0.797619	0.0851481	-0.405313	0.181515	0.82031	0.160784	-0.22011	0.489748	-0.10962	-0.305845	0.139211	1	0
A_19_P00810227	Non-Codingoding	XLOC_010879	TCONS_00022559	linc|BROAD Institute lincRNA (XLOC_010879), lincRNA [TCONS_00022559]	chr14	0.451122	0.0979929	0.359171	-0.228511	-0.0979929	-0.955469	-0.0622812	0.72509	0.73561	1.10052	0.723716	1.17007	0.737101	0.865351	6	0
A_19_P00810361	Non-Codingoding	AF239727	AF239727	Unknown	chr21	1.22776	-0.157865	0.0396919	-0.0396919	0.0838385	-0.208101	0.157605	0.933311	0.0263166	-0.231382	0.570644	0.221901	0.0807667	0.266926	1	0
A_19_P00810465	Coding	KCNA6	NM_002235	ref|Homo sapiens potassium voltage-gated channel, shaker-related subfamily, member 6 (KCNA6), mRNA [NM_002235]	chr12	1.05838	0.394412	0.000278473	-0.000278473	-1.78556	-1.38487	-0.286273	-1.0081	-0.510854	-0.79829	-0.423264	-0.962646	-0.827832	-0.755165	0	4
A_19_P00810474	Non-Codingoding	LOC100652741	XM_003403479	ref|PREDICTED: Homo sapiens protein capicua homolog (LOC100652741), mRNA [XM_003403479]	chr19	1.51035	0.36287	-0.267212	-0.120772	0.104966	-0.104966	0.247538	0.652149	0.0823488	0.45141	0.419436	-0.109418	0.258004	0.292322	1	0
A_19_P00810523	Coding	NDUFAF2	NM_174889	ref|Homo sapiens NADH dehydrogenase (ubiquinone) 1 alpha subcomplex, assembly factor 2 (NDUFAF2), nuclear gene encoding mitochondrial protein, mRNA [NM_174889]	chr5	0.263049	0.239007	0.11369	-0.11369	-0.246472	-0.204867	0.00845273	0.263724	0.201045	0.0981531	0.0401406	0.127142	-0.0656977	0.110751	0	0
A_19_P00810557	Coding	LRRFIP1	NM_001137550	ref|Homo sapiens leucine rich repeat (in FLII) interacting protein 1 (LRRFIP1), transcript variant 1, mRNA [NM_001137550]	chr2	0.813863	-0.441962	-0.268064	1.54063	0.119863	-0.119863	0.274079	-0.320182	-0.500433	0.18499	-0.575849	0.571591	0.0777724	-0.0936851	0	0
A_19_P00810748	Non-Codingoding	LINC00265	NR_026999	ref|Homo sapiens long intergenic non-protein coding RNA 265 (LINC00265), non-coding RNA [NR_026999]	chr7	0.0248368	-0.351114	0.301673	0.0571902	-0.853922	-0.0248368	-0.141029	-0.55879	-0.970811	0.705488	-0.45076	0.0623624	0.393493	-0.136503	1	1
A_19_P00810751	Coding	Q2Z8W5	THC2770336	tc|Q2Z8W5_9GAMM (Q2Z8W5) Thiolase , partial (5%) [THC2770336]	chr1	0.324925	0.390761	-0.453015	0.166296	-0.364995	-0.166296	-0.0170541	-0.494031	-0.354156	-0.901225	-0.489819	-1.01679	-1.06737	-0.720565	0	3
A_19_P00810806	Non-Codingoding	ENST00000444663	ENST00000444663	ref|PREDICTED: Homo sapiens hypothetical LOC100507253 (LOC100507253), miscRNA [XR_110118]	chr13	0.143976	-1.00922	0.179517	-0.037816	-1.31058	0.037816	-0.332717	-0.761817	-0.731392	0.626321	-1.20036	0.111059	0.668524	-0.21461	2	3
A_19_P00810894	Non-Codingoding	FLJ40288	XR_132534	ref|PREDICTED: Homo sapiens hypothetical FLJ40288 (FLJ40288), miscRNA [XR_132534]	chr7	0.426312	0.0392177	0.0799568	-0.407577	-0.0392177	-0.623509	-0.0874695	-0.0914628	-0.3876	0.263199	-0.072058	-0.128165	0.387849	-0.0047063	0	0
A_19_P00810899	Non-Codingoding	LINC00338	NR_027058	ref|Homo sapiens long intergenic non-protein coding RNA 338 (LINC00338), non-coding RNA [NR_027058]	chr17	0.128205	-0.502065	0.253581	0.387312	-0.128205	-0.448348	-0.0515865	-0.428238	-0.694131	0.0965316	-0.413793	0.193602	-0.691998	-0.323004	0	2
A_19_P00810982	Non-Codingoding	XLOC_009459	TCONS_00020073	linc|BROAD Institute lincRNA (XLOC_009459), lincRNA [TCONS_00020073]	chr11	0.330542	0.550664	0.0135603	-0.144916	-0.0135603	-0.872491	-0.0227	0.0404573	0.379952	0.23509	0.314813	-0.669282	0.290071	0.098517	0	1
A_19_P00810988	Non-Codingoding	XLOC_l2_003856	TCONS_l2_00007006	linc|BROAD Institute lincRNA (XLOC_l2_003856), lincRNA [TCONS_l2_00007006]	chr13	0.0894249	-0.180163	0.321372	-0.0894251	-0.587414	0.0994067	-0.0577999	-0.544774	-1.43722	0.487919	-0.33306	0.399308	0.361208	-0.17777	0	1
A_19_P00811178	Non-Codingoding	MGC16121	NR_024607	ref|Homo sapiens uncharacterized protein MGC16121 (MGC16121), non-coding RNA [NR_024607]	chrX	0.927974	-0.043186	0.220234	0.043186	-0.317605	-0.396392	0.0723685	0.075618	-0.0731256	0.245909	-0.148917	-0.35337	-0.0149062	-0.0447988	0	0
A_19_P00811196	Non-Codingoding	LOC100505854	NR_038361	ref|Homo sapiens uncharacterized LOC100505854 (LOC100505854), non-coding RNA [NR_038361]	chr7	-1.21888	-0.34069	0.061058	0.259752	0.132523	-0.061058	-0.19455	-0.793534	-0.707804	-0.548477	-1.10203	0.224531	-0.247188	-0.529084	0	3
A_19_P00811234	Non-Codingoding	A_19_P00811234	A_19_P00811234	Unknown	chr18	-0.210991	0.458755	-0.275445	0.210991	0.276865	-0.395051	0.0108538	0.31153	0.281164	-0.696123	0.138655	0.366028	-0.136692	0.0440937	0	1
A_19_P00811264	Non-Codingoding	XLOC_012720	TCONS_00026369	linc|BROAD Institute lincRNA (XLOC_012720), lincRNA [TCONS_00026369]	chr18	1.01791	0.257121	0.0121861	-0.0404167	-0.30421	-0.0121861	0.155068	-0.0385571	0.0859475	0.347549	0.222497	0.0786519	0.153725	0.141636	0	0
A_19_P00811284	Coding	NASP	NM_002482	ref|Homo sapiens nuclear autoantigenic sperm protein (histone-binding) (NASP), transcript variant 2, mRNA [NM_002482]	chr1	-1.38875	-0.0930436	0.223425	-0.0126717	0.0126717	0.335253	-0.153853	0.197025	0.778078	0.128991	0.451092	0.384158	0.200452	0.356632	1	0
A_19_P00811286	Non-Codingoding	FLJ42709	NR_021490	ref|Homo sapiens uncharacterized LOC441094 (FLJ42709), non-coding RNA [NR_021490]	chr5	-0.0528102	-0.605255	0.586906	0.0528102	-0.935836	0.457148	-0.0828396	-0.632438	-0.709067	0.599452	-0.493206	0.235247	0.536524	-0.0772481	0	2
A_19_P00811288	Non-Codingoding	UQCRBP1	NR_002308	ref|Homo sapiens ubiquinol-cytochrome c reductase binding protein pseudogene 1 (UQCRBP1), non-coding RNA [NR_002308]	chrX	0.462559	0.482492	-0.540706	-0.331954	0.331954	-0.41506	-0.00178576	0.465831	0.232128	-0.243463	0.272736	-0.223778	-0.387597	0.0193096	0	0
A_19_P00811440	Non-Codingoding	XLOC_002473	TCONS_00004564	linc|BROAD Institute lincRNA (XLOC_002473), lincRNA [TCONS_00004564]	chr2	0.973631	-0.320388	0.320388	-1.04478	0.667863	-0.330291	0.044404	0.281685	-0.529972	0.691732	0.170548	-0.0345056	1.28724	0.311121	2	0
A_19_P00811561	Non-Codingoding	TUG1	NR_002323	ref|Homo sapiens taurine upregulated 1 (non-protein coding) (TUG1), non-coding RNA [NR_002323]	chr22	-0.332566	0.338641	0.00558138	-0.143791	-0.00558138	0.105125	-0.00543181	0.597205	0.542602	0.55912	0.808262	0.174864	-0.0106597	0.445232	1	0
A_19_P00811751	Non-Codingoding	XLOC_010376	AK055081	linc|BROAD Institute lincRNA (XLOC_010376), lincRNA [TCONS_00021548]	chr13	0.288567	0.217056	-0.311448	0.395072	-0.233019	-0.217056	0.0231953	-0.228557	-0.246495	0.0135031	-0.560338	0.135476	-0.100816	-0.164538	0	0
A_19_P00811812	Coding	MPRIP	NM_201274	ref|Homo sapiens myosin phosphatase Rho interacting protein (MPRIP), transcript variant 2, mRNA [NM_201274]	chr17	0.0684135	0.202448	-0.198257	-0.0684135	-0.749893	0.54688	-0.033137	-0.215033	-0.895444	-1.00672	-0.197946	0.332762	-1.1865	-0.528148	0	3
A_19_P00811843	Coding	ARHGAP32	NM_001142685	ref|Homo sapiens Rho GTPase activating protein 32 (ARHGAP32), transcript variant 1, mRNA [NM_001142685]	chr11	-0.0946457	0.0344908	0.0771987	-0.0344908	-0.727404	0.154437	-0.0984023	-0.240388	-0.491256	-0.324341	-0.0484459	0.218161	0.362251	-0.0873364	0	0
A_19_P00811939	Non-Codingoding	MAP3K13	NR_038322	ref|Homo sapiens mitogen-activated protein kinase kinase kinase 13 (MAP3K13), transcript variant 4, non-coding RNA [NR_038322]	chr3	0.106935	0.51733	-0.0438375	-0.615582	-0.292662	0.0438375	-0.04733	1.01588	0.811317	0.999818	0.961415	0.442549	0.31473	0.757618	4	0
A_19_P00811954	Non-Codingoding	MIRLET7BHG	NR_027033	ref|Homo sapiens MIRLET7B host gene (non-protein coding) (MIRLET7BHG), non-coding RNA [NR_027033]	chr22	0.485548	-0.295483	0.0140164	0.190696	-0.0140164	-0.33677	0.00733169	-0.674367	-0.46737	-0.279749	-0.570104	-0.272145	-0.393819	-0.442926	0	1
A_19_P00812044	Coding	MAVS	NM_020746	ref|Homo sapiens mitochondrial antiviral signaling protein (MAVS), nuclear gene encoding mitochondrial protein, transcript variant 1, mRNA [NM_020746]	chr20	-0.35463	-0.152921	0.36453	0.534022	-0.0305104	0.0305104	0.0651669	-0.490725	-0.400924	-0.21197	-0.287959	0.139648	-0.21348	-0.244235	0	0
A_19_P00812151	Non-Codingoding	GUSBP11	NR_024448	ref|Homo sapiens glucuronidase, beta pseudogene 11 (GUSBP11), non-coding RNA [NR_024448]	chr22	-0.86471	0.479796	-1.00782	-0.105475	0.105475	0.254721	-0.189669	0.42578	0.190843	0.703762	-0.257489	0.1894	0.385368	0.272944	1	0
A_19_P00812190	Coding	Q5D1D6	THC2520127	tc|Q5D1D6_CERAE (Q5D1D6) Guanylate binding protein 1, partial (31%) [THC2520127]	chr1	3.48835	0.134151	-0.134151	-1.34563	0.372331	-0.581353	0.322284	2.41305	3.95822	4.18719	4.00704	0.0218034	3.69869	3.04766	5	0
A_19_P00812215	Coding	MRPL39	NM_017446	ref|Homo sapiens mitochondrial ribosomal protein L39 (MRPL39), nuclear gene encoding mitochondrial protein, transcript variant 1, mRNA [NM_017446]	chr21	0.593842	0.213534	-0.110755	-0.181714	0.110755	-0.429608	0.0326757	0.547643	-0.0089221	-0.216022	0.276829	-0.318599	-0.107528	0.0289001	0	0
A_19_P00812250	Coding	SMAD4	NM_005359	ref|Homo sapiens SMAD family member 4 (SMAD4), mRNA [NM_005359]	chr18	-0.620011	-0.538054	0.0820537	0.212576	-0.0820537	0.33321	-0.102046	-0.522305	-0.770505	-1.03277	-0.864925	-0.039732	-0.732092	-0.660389	0	4
A_19_P00812257	Non-Codingoding	LOC440900	NR_034128	ref|Homo sapiens uncharacterized LOC440900 (LOC440900), non-coding RNA [NR_034128]	chr2	0.408791	-0.0235171	0.0235171	0.126677	-0.756034	-0.15419	-0.0624594	-0.496956	-1.50606	0.735133	-0.653005	0.174749	0.739542	-0.167767	2	2
A_19_P00812310	Non-Codingoding	XLOC_013921	TCONS_00029003	linc|BROAD Institute lincRNA (XLOC_013921), lincRNA [TCONS_00029003]	chr21	1.11934	0.181888	0.545353	-0.267155	-0.485802	-0.181888	0.151956	-0.660635	-1.02079	-0.90554	-0.731955	-1.69517	-1.05821	-1.01205	0	6
A_19_P00812314	Non-Codingoding	XLOC_l2_001890	TCONS_l2_00003442	linc|BROAD Institute lincRNA (XLOC_l2_001890), lincRNA [TCONS_l2_00003442]	chr10	-0.0170685	-0.173628	0.0170685	0.791522	-0.383645	0.117512	0.0586267	-0.147591	-0.636494	0.470841	-0.242478	-0.139535	0.303206	-0.065342	0	1
A_19_P00812340	Coding	FTL	NM_000146	ref|Homo sapiens ferritin, light polypeptide (FTL), mRNA [NM_000146]	chr19	1.76042	0.556145	-0.166624	-0.245385	0.166624	-0.644583	0.237767	0.663806	0.826382	0.626049	0.659359	0.0999446	0.289968	0.527585	4	0
A_19_P00812502	Non-Codingoding	LOC441204	NR_015364	ref|Homo sapiens uncharacterized locus LOC441204 (LOC441204), non-coding RNA [NR_015364]	chr7	0.168798	-0.203665	0.108701	-0.0198727	-0.513338	0.0198727	-0.0732504	-0.649025	-0.924829	0.351581	-0.776991	0.124106	0.438566	-0.239432	0	3
A_19_P00812553	Coding	PPA1	NM_021129	ref|Homo sapiens pyrophosphatase (inorganic) 1 (PPA1), mRNA [NM_021129]	chr10	0.533633	0.370594	-0.355778	-0.177526	-0.128357	0.128357	0.0618205	0.086689	0.420473	0.0435414	0.404836	-0.215055	0.291254	0.171956	0	0
A_19_P00812554	Non-Codingoding	LOC100499227	NR_034160	ref|Homo sapiens uncharacterized LOC100499227 (LOC100499227), non-coding RNA [NR_034160]	chr11	-0.170172	-0.327793	0.202317	0.170172	-0.688462	0.31612	-0.0829696	-0.588012	-0.364445	0.7291	-0.345347	0.523805	0.593975	0.0915129	1	0
A_19_P00812582	Non-Codingoding	TUG1	NR_002323	ref|Homo sapiens taurine upregulated 1 (non-protein coding) (TUG1), non-coding RNA [NR_002323]	chr22	2.91975	0.226651	-0.226651	3.78354	-0.311181	-0.245348	1.02446	0.759623	0.511418	-0.226655	0.916801	-0.595945	-0.940364	0.0708132	2	1
A_19_P00812587	Coding	RPL5	NM_000969	ref|Homo sapiens ribosomal protein L5 (RPL5), mRNA [NM_000969]	chr1	0.30121	0.373398	-0.0611744	-0.179317	-0.43976	0.0611744	0.00925509	0.135543	-0.231375	-0.165714	-0.0308042	0.244749	-0.564198	-0.101966	0	0
A_19_P00812608	Coding	Q442D3	AK091028	tc|Q442D3_SOLUS (Q442D3) RND efflux system, outer membrane lipoprotein, NodT, partial (5%) [THC2510388]	chr6	-0.103185	0.0152526	-0.0152526	-0.066793	0.023747	0.220052	0.0123035	-0.15639	-0.00813007	-0.076035	0.228871	0.0959659	-0.27946	-0.0325298	0	0
A_19_P00812715	Non-Codingoding	XLOC_l2_010118	TCONS_l2_00019181	linc|BROAD Institute lincRNA (XLOC_l2_010118), lincRNA [TCONS_l2_00019181]	chr3	1.07943	0.0841079	0.0262899	-0.17169	-0.77349	-0.0262899	0.0363932	-0.137909	0.0346169	0.751733	-0.382965	0.196146	0.322874	0.130749	1	0
A_19_P00812723	Non-Codingoding	XLOC_012885	TCONS_00026739	linc|BROAD Institute lincRNA (XLOC_012885), lincRNA [TCONS_00026739]	chr18	1.66439	0.493128	-0.493354	-0.178016	-0.312646	0.178016	0.225253	0.444202	0.389833	1.00009	0.395913	0.322557	0.767257	0.553309	2	0
A_19_P00812911	Non-Codingoding	LOC728431	NR_038842	ref|Homo sapiens uncharacterized LOC728431 (LOC728431), non-coding RNA [NR_038842]	chr1	0.905001	0.273345	-0.0657864	-0.108012	-0.137572	0.0657864	0.15546	-0.539966	-0.688222	-0.0558128	0.227178	-0.191534	-0.474991	-0.287225	0	1
A_19_P00812944	Non-Codingoding	XLOC_l2_001408	TCONS_l2_00001904	linc|BROAD Institute lincRNA (XLOC_l2_001408), lincRNA [TCONS_l2_00001904]	chr1	1.79833	0.0523667	-0.0523667	-0.140476	-1.56678	0.558796	0.108311	-0.293601	-0.0587378	1.53989	-0.336872	0.0408711	1.29813	0.364947	2	0
A_19_P00813077	Non-Codingoding	LOC375190	NM_001145710	ref|Homo sapiens UPF0638 protein B (LOC375190), mRNA [NM_001145710]	chr2	0.262813	0.832283	0.00128746	-0.16996	-0.273847	-0.00128746	0.108548	0.608314	1.03876	0.336982	1.10449	0.460535	-0.154733	0.565724	3	0
A_19_P00813087	Non-Codingoding	LOC100506421	NR_037883	ref|Homo sapiens uncharacterized LOC100506421 (LOC100506421), non-coding RNA [NR_037883]	chr2	2.18743	1.25236	-0.763701	0.0877793	-1.25128	-0.0877793	0.237468	0.590578	-0.171772	0.542828	0.780995	0.310286	-0.803454	0.208244	1	1
A_19_P00813140	Non-Codingoding	XLOC_014105	BX648824	tc|GB|BX648824.1|BX648824.1 Homo sapiens mRNA; cDNA DKFZp686N10165 (from clone DKFZp686N10165) [NP1159703]	chr21	0.163263	-0.969942	0.256742	0.0636749	-1.07125	-0.0636749	-0.270198	-0.952522	-1.13884	0.690777	-0.875446	0.453742	0.384624	-0.239611	1	3
A_19_P00813192	Non-Codingoding	XLOC_l2_002761	ENST00000534659	linc|BROAD Institute lincRNA (XLOC_l2_002761), lincRNA [TCONS_l2_00005177]	chr11	-0.0241116	-0.082739	0.908997	0.0241116	-0.264613	1.92382	0.414244	-1.05418	-0.487371	-1.14985	-0.018993	-0.597763	0.0915402	-0.536104	0	2
A_19_P00813347	Coding	KPNA4	NM_002268	ref|Homo sapiens karyopherin alpha 4 (importin alpha 3) (KPNA4), mRNA [NM_002268]	chr3	1.31197	0.113688	-0.0806685	-0.222213	-0.120905	0.0806685	0.180422	0.650967	0.329931	0.889607	0.973433	0.367206	0.156796	0.561324	3	0
A_19_P00813352	Non-Codingoding	XLOC_012841	TCONS_00026520	linc|BROAD Institute lincRNA (XLOC_012841), lincRNA [TCONS_00026520]	chr18	0.35484	0.277214	-0.277214	-0.328109	-0.374091	0.377518	0.00502626	0.053124	-0.483764	0.102225	0.109587	0.477069	0.153537	0.0686297	0	0
A_21_P0000003	Coding	PRR4	NM_007244	ref|Homo sapiens proline rich 4 (lacrimal) (PRR4), transcript variant 2, mRNA [NM_007244]	chr12	-0.0152926	-1.09952	0.634598	-0.426803	1.13459	0.0152926	0.0404775	0.61026	0.346433	-0.299986	-0.342321	0.172105	-0.440435	0.00767589	1	0
A_21_P0000004	Coding	SYS1	NM_001099791	ref|Homo sapiens SYS1 Golgi-localized integral membrane protein homolog (S. cerevisiae) (SYS1), transcript variant 2, mRNA [NM_001099791]	chr20	0.697793	0.191982	-0.168541	0.0854039	-0.0854039	-0.12362	0.0996023	0.610906	0.911694	1.05714	0.614464	0.0531225	0.100548	0.55798	4	0
A_21_P0000006	Coding	TOMM40	NM_001128917	ref|Homo sapiens translocase of outer mitochondrial membrane 40 homolog (yeast) (TOMM40), nuclear gene encoding mitochondrial protein, transcript variant 1, mRNA [NM_001128917]	chr19	0.106751	-0.00722337	0.093035	0.00722337	-0.221861	-0.538617	-0.0934486	-0.112111	0.0238926	0.0358622	-0.042619	-0.134191	-0.423893	-0.108843	0	0
A_21_P0000007	Coding	SRRM5	NM_001145641	ref|Homo sapiens serine/arginine repetitive matrix 5 (SRRM5), mRNA [NM_001145641]		0.745622	0.515495	0.224933	-0.65079	-0.670613	-0.224933	-0.0100478	0.481371	0.098392	1.32788	0.290858	0.519829	0.230381	0.491451	1	0
A_21_P0000011	Coding	AMDHD2	NM_001145815	ref|Homo sapiens amidohydrolase domain containing 2 (AMDHD2), transcript variant 2, mRNA [NM_001145815]	chr16	-1.41805	0.117124	0.311245	0.396982	-0.117124	-0.671652	-0.230245	-1.00534	-0.475487	-0.379596	-0.926028	-0.0229599	-0.854998	-0.610734	0	3
A_21_P0000013	Coding	TIMM8A	NM_001145951	ref|Homo sapiens translocase of inner mitochondrial membrane 8 homolog A (yeast) (TIMM8A), nuclear gene encoding mitochondrial protein, transcript variant 2, mRNA [NM_001145951]		1.72128	0.614298	-0.0980244	-0.146807	0.0980244	-0.122206	0.344428	1.09036	0.76483	0.394235	0.613213	0.373521	-0.0807877	0.525896	3	0
A_21_P0000015	Coding	PARP9	NM_001146106	ref|Homo sapiens poly (ADP-ribose) polymerase family, member 9 (PARP9), transcript variant 6, mRNA [NM_001146106]	chr3	0.957481	-0.528872	-0.0582404	0.0582404	1.38272	-0.308918	0.250402	0.822467	0.784618	1.09676	0.431787	0.251066	1.98115	0.894642	4	0
A_21_P0000019	Coding	KDM4C	NM_001146695	ref|Homo sapiens lysine (K)-specific demethylase 4C (KDM4C), transcript variant 3, mRNA [NM_001146695]		1.26895	1.19378	-0.598771	-0.74895	-0.345954	0.345954	0.185834	1.28497	1.48883	1.02642	1.63608	-0.348697	0.58751	0.945853	4	0
A_21_P0000020	Coding	RBM19	NM_001146699	ref|Homo sapiens RNA binding motif protein 19 (RBM19), transcript variant 1, mRNA [NM_001146699]	chr12	0.106537	-0.366411	0.170109	-0.106537	-0.378156	0.231683	-0.0571293	0.00904727	-0.275386	-0.105164	0.13755	-0.0503962	-0.848654	-0.188834	0	1
A_21_P0000022	Coding	BRI3	NM_001159491	ref|Homo sapiens brain protein I3 (BRI3), transcript variant 2, mRNA [NM_001159491]	chr7	1.55784	0.304361	-0.214424	-0.318101	0.214424	-0.575851	0.161375	2.43788	1.41839	1.88016	1.86953	0.777788	0.509342	1.48218	5	0
A_21_P0000026	Coding	C15orf40	NM_001160115	ref|Homo sapiens chromosome 15 open reading frame 40 (C15orf40), transcript variant 4, mRNA [NM_001160115]	chr15	-0.385649	-0.201979	0.292321	-0.0561471	0.0561471	0.0843844	-0.0351537	-0.697175	-0.507921	-0.774939	-0.796617	0.0966349	-0.351655	-0.505279	0	3
A_21_P0000027	Coding	TRPT1	NM_001160389	ref|Homo sapiens tRNA phosphotransferase 1 (TRPT1), transcript variant 3, mRNA [NM_001160389]	chr11	-0.00146651	-0.153575	0.0894153	0.0478427	-0.364037	0.00146651	-0.0633922	-0.203265	-0.0756867	0.25404	-0.308781	0.370837	0.124053	0.0268663	0	0
A_21_P0000029	Coding	COG5	NM_001161520	ref|Homo sapiens component of oligomeric golgi complex 5 (COG5), transcript variant 3, mRNA [NM_001161520]	chr7	0.581968	-0.560869	0.0529041	-0.456736	-0.0529041	0.824399	0.0647937	1.02399	0.437375	-0.082418	0.70307	-0.721139	0.399842	0.293453	2	1
A_21_P0000033	Non-Codingoding	LOC100287718	NM_001162435	ref|Homo sapiens ankyrin repeat domain containing gene (LOC100287718), mRNA [NM_001162435]	chr6	1.3291	0.480845	-1.15924	-0.43041	0.305506	-0.305506	0.0367166	0.547184	0.0647159	-0.27905	0.821367	0.428237	-0.14255	0.239984	1	0
A_21_P0000034	Coding	COX11	NM_004375	ref|Homo sapiens COX11 cytochrome c oxidase assembly homolog (yeast) (COX11), nuclear gene encoding mitochondrial protein, transcript variant 1, mRNA [NM_004375]	chr17	-0.307352	0.351944	-0.0944281	-0.0240107	0.0240107	0.154725	0.0174816	-0.278062	0.115189	-0.290815	-0.42081	-0.34235	-0.589877	-0.301121	0	0
A_21_P0000035	Coding	TMEM217	NM_001162900	ref|Homo sapiens transmembrane protein 217 (TMEM217), transcript variant 2, mRNA [NM_001162900]	chr6	5.4453	0.725515	-0.105501	-0.270944	-1.12219	0.105501	0.79628	2.03571	0.863854	2.33528	3.18418	0.0196474	0.16986	1.43475	4	0
A_21_P0000040	Coding	ZBTB24	NM_001164313	ref|Homo sapiens zinc finger and BTB domain containing 24 (ZBTB24), transcript variant 2, mRNA [NM_001164313]	chr6	-1.7343	-0.642428	-0.0999508	0.381658	0.345684	0.0999508	-0.274898	-2.05898	-0.977756	-2.81483	-2.3697	0.0415854	-0.924504	-1.51736	0	5
A_21_P0000047	Coding	DISC1	NM_001164544	ref|Homo sapiens disrupted in schizophrenia 1 (DISC1), transcript variant g, mRNA [NM_001164544]	chr1	0.903137	0.737804	-0.678559	-0.868086	0.240643	-0.240643	0.0157162	0.961565	0.133066	1.0172	1.95933	-0.993517	0.659757	0.6229	4	1
A_21_P0000049	Coding	DISC1	NM_001164538	ref|Homo sapiens disrupted in schizophrenia 1 (DISC1), transcript variant b, mRNA [NM_001164538]	chr1	1.48401	1.27682	-0.57056	0.142457	-0.142457	-0.447526	0.290456	0.221685	0.0762238	0.523354	1.37803	0.615658	1.45657	0.711919	3	0
A_21_P0000052	Coding	DISC1	NM_001164554	ref|Homo sapiens disrupted in schizophrenia 1 (DISC1), transcript variant q, mRNA [NM_001164554]	chr1	-1.56511	-1.64982	0.0740142	0.595005	1.30049	-0.0740142	-0.219907	-2.16565	-2.10079	-1.63763	-3.86863	-0.575682	0.463067	-1.64755	0	4
A_21_P0000053	Coding	C16orf52	NM_001164579	ref|Homo sapiens chromosome 16 open reading frame 52 (C16orf52), mRNA [NM_001164579]	chr16	-0.612111	-0.45961	-0.0263796	0.432005	0.33368	0.0263796	-0.0510059	-0.260386	-0.329238	-0.974818	-0.727437	-0.109372	-0.384624	-0.464313	0	2
A_21_P0000054	Coding	PET117	NM_001164811	ref|Homo sapiens cytochrome c oxidase assembly factor-like (PET117), mRNA [NM_001164811]	chr20	-2.192	-0.0936782	0.315302	0.0936782	0.174906	-0.578677	-0.380079	-0.835724	-0.0633557	-0.865235	-1.392	-0.106218	-0.170666	-0.572199	0	3
A_21_P0000055	Coding	LYRM4	NM_001164840	ref|Homo sapiens LYR motif containing 4 (LYRM4), transcript variant 2, mRNA [NM_001164840]	chr6	1.06575	0.494617	0.164433	-0.164433	-0.548984	-0.184299	0.137848	0.515283	-0.332277	0.126961	0.655212	0.258394	-0.00970745	0.202311	1	0
A_21_P0000056	Coding	TMEM41B	NM_001165030	ref|Homo sapiens transmembrane protein 41B (TMEM41B), transcript variant 2, mRNA [NM_001165030]	chr11	1.66193	0.255185	-1.26757	-0.722239	-0.255185	0.597578	0.0449489	0.543415	-0.0362198	0.407128	0.767753	-0.490472	1.22783	0.403239	2	0
A_21_P0000061	Coding	CGREF1	NM_001166241	ref|Homo sapiens cell growth regulator with EF-hand domain 1 (CGREF1), transcript variant 4, mRNA [NM_001166241]	chr2	1.33395	0.211357	-0.830847	-0.607332	-0.0351939	0.0351939	0.0178541	0.292121	0.226272	-0.0599403	0.505818	-0.0803595	0.0324798	0.152732	0	0
A_21_P0000063	Coding	MDFIC	NM_001166346	ref|Homo sapiens MyoD family inhibitor domain containing (MDFIC), transcript variant 2, mRNA [NM_001166346]	chr7	1.68984	0.886785	-0.0277038	-0.317696	-1.06219	0.0277038	0.199457	0.480443	-0.0410829	0.692161	1.25555	-0.0562782	-1.00964	0.220192	2	1
A_21_P0000064	Coding	HPSE	NM_006665	ref|Homo sapiens heparanase (HPSE), transcript variant 1, mRNA [NM_006665]	chr4	-0.329848	0.154527	0.121823	-0.121823	0.64666	-0.534874	-0.0105891	1.18731	0.541926	0.238622	1.14911	0.411705	0.849622	0.729716	3	0
A_21_P0000065	Coding	SLC1A3	NM_001166696	ref|Homo sapiens solute carrier family 1 (glial high affinity glutamate transporter), member 3 (SLC1A3), transcript variant 3, mRNA [NM_001166696]	chr5	2.22885	1.81168	-0.693271	-1.78032	-0.839399	0.693271	0.236802	1.32053	0.842675	1.10456	1.72955	-0.659982	0.709331	0.84111	5	1
A_21_P0000068	Non-Codingoding	LOC100128071	NM_001167676	ref|Homo sapiens uncharacterized LOC100128071 (LOC100128071), mRNA [NM_001167676]	chr1	-0.699528	-0.302015	0.343739	0.0145321	0.0397778	-0.0145321	-0.103004	-0.614979	-0.382853	-0.421045	-0.564403	0.274209	-0.212161	-0.320205	0	1
A_21_P0000075	Coding	SAP25	NM_001168682	ref|Homo sapiens Sin3A-associated protein, 25kDa (SAP25), mRNA [NM_001168682]	chr7	-0.280749	-0.136355	0.366061	0.492686	0.136355	-0.210372	0.0612712	-0.472335	-0.060297	-0.356936	-0.689339	0.51812	0.19208	-0.144785	0	1
A_21_P0000079	Coding	LCOR	NM_032440	ref|Homo sapiens ligand dependent nuclear receptor corepressor (LCOR), transcript variant 1, mRNA [NM_032440]	chr10	1.44712	1.14451	0.035038	-0.231706	-0.158265	-0.035038	0.366942	1.79072	2.18877	2.11093	2.5013	0.318942	0.23912	1.52496	4	0
A_21_P0000080	Coding	FAM122C	NM_001170781	ref|Homo sapiens family with sequence similarity 122C (FAM122C), transcript variant 4, mRNA [NM_001170781]	chrX	0.615314	-0.166217	0.236247	-0.00646162	0.00646162	-0.125479	0.0933109	0.181042	0.590376	-0.0529966	0.0404034	-0.420579	0.376648	0.119149	0	0
A_21_P0000081	Coding	ZFAND1	NM_001170797	ref|Homo sapiens zinc finger, AN1-type domain 1 (ZFAND1), transcript variant 3, mRNA [NM_001170797]	chr8	0.547472	0.190079	-0.0164495	-0.110784	-0.00951338	0.00951338	0.10172	1.03638	0.748715	0.224175	0.562794	0.423475	-0.250033	0.457584	2	0
A_21_P0000082	Coding	LARP4	NM_199188	ref|Homo sapiens La ribonucleoprotein domain family, member 4 (LARP4), transcript variant 2, mRNA [NM_199188]	chr12	-2.29282	-1.17431	0.518234	0.535953	0.467274	-0.467274	-0.402157	-0.255937	0.0108218	-0.447638	-0.997092	0.0148554	-0.258008	-0.322166	0	1
A_21_P0000083	Coding	CLCN2	NM_004366	ref|Homo sapiens chloride channel 2 (CLCN2), transcript variant 1, mRNA [NM_004366]	chr3	-1.02325	-0.146617	0.27032	0.0117054	0.101943	-0.0117054	-0.132933	-0.746508	0.110624	-0.414608	-0.609632	0.5333	-0.110611	-0.206239	0	2
A_21_P0000087	Coding	MCPH1	NM_001172574	ref|Homo sapiens microcephalin 1 (MCPH1), transcript variant 2, mRNA [NM_001172574]	chr8	-1.53072	-0.650124	0.205859	0.888411	0.58236	-0.205859	-0.118346	-0.735977	1.12603	-1.0122	-0.830469	0.358934	-0.251572	-0.224209	1	3
A_21_P0000089	Coding	ZFYVE28	NM_001172660	ref|Homo sapiens zinc finger, FYVE domain containing 28 (ZFYVE28), transcript variant 6, mRNA [NM_001172660]	chr4	-1.29603	-0.0933907	0.501715	0.0908492	-0.0908492	1.01443	0.0211215	-0.836606	-1.29727	-1.22676	-0.175499	-0.541137	-0.890847	-0.82802	0	4
A_21_P0000090	Coding	TSFM	NM_001172697	ref|Homo sapiens Ts translation elongation factor, mitochondrial (TSFM), nuclear gene encoding mitochondrial protein, transcript variant 4, mRNA [NM_001172697]	chr12	-2.18354	-1.49989	0.225453	0.233524	0.266556	-0.225453	-0.530558	-1.14975	-0.57902	-0.819379	-1.88946	-0.193296	-0.625376	-0.876047	0	4
A_21_P0000092	Coding	ZBED6	NM_001174108	ref|Homo sapiens zinc finger, BED-type containing 6 (ZBED6), mRNA [NM_001174108]	chr1	0.188613	-0.584596	-0.241736	-0.182557	0.549474	0.182557	-0.0147075	0.68923	-0.155564	0.903023	0.546221	0.342237	0.747337	0.512081	3	0
A_21_P0000094	Coding	CD33	NM_001177608	ref|Homo sapiens CD33 molecule (CD33), transcript variant 3, mRNA [NM_001177608]	chr19	-0.294878	0.692052	-0.244737	0.575484	0.244737	-0.30586	0.111133	0.19569	0.833127	0.20245	0.823529	0.410769	0.2598	0.454227	2	0
A_21_P0000095	Coding	HDHD1	NM_001178135	ref|Homo sapiens haloacid dehalogenase-like hydrolase domain containing 1 (HDHD1), transcript variant 3, mRNA [NM_001178135]	chrX	-0.23509	-0.341233	-0.0134091	0.146772	0.435584	0.0134091	0.00100549	-1.25379	-1.0049	-0.87044	-0.827042	-0.189857	-1.10734	-0.87556	0	5
A_21_P0000097	Coding	PAFAH1B2	NM_001184746	ref|Homo sapiens platelet-activating factor acetylhydrolase 1b, catalytic subunit 2 (30kDa) (PAFAH1B2), transcript variant 2, mRNA [NM_001184746]	chr11	-0.463096	-0.283068	0.355046	-0.244088	0.378415	0.244088	-0.00211724	-0.176808	0.351684	0.0190642	-0.264551	0.810987	0.923764	0.277357	2	0
A_21_P0000098	Coding	CARD8	NM_001184904	ref|Homo sapiens caspase recruitment domain family, member 8 (CARD8), transcript variant 6, mRNA [NM_001184904]	chr19	-1.29979	-0.31703	0.135218	0.227022	0.400999	-0.135218	-0.1648	-0.00415945	-0.23182	-0.221031	-0.414717	-0.0977612	-0.0041976	-0.162281	0	0
A_21_P0000099	Coding	CLDN7	NM_001307	ref|Homo sapiens claudin 7 (CLDN7), transcript variant 1, mRNA [NM_001307]	chr17	0.481629	0.168154	-0.419595	0.384844	-0.168154	-0.30363	0.0238747	-0.154847	-0.589001	0.421971	0.132849	0.186686	0.2869	0.0474262	0	0
A_21_P0000100	Coding	MTRNR2L1	NM_001190452	ref|Homo sapiens MT-RNR2-like 1 (MTRNR2L1), mRNA [NM_001190452]	chr17	1.84226	0.501599	-0.655064	-0.0554628	0.0554628	-0.32325	0.227591	0.488942	0.0623732	0.0725718	0.500871	0.158158	0.155382	0.239716	0	0
A_21_P0000101	Coding	MTRNR2L2	NM_001190470	ref|Homo sapiens MT-RNR2-like 2 (MTRNR2L2), mRNA [NM_001190470]	chr5	2.22028	0.622134	-0.812994	0.110935	-0.110935	-0.135647	0.315629	0.672875	-0.256832	0.136663	0.988928	0.169497	-0.0532279	0.276317	2	0
A_21_P0000102	Coding	MTRNR2L2	NM_001190470	ref|Homo sapiens MT-RNR2-like 2 (MTRNR2L2), mRNA [NM_001190470]	chr5	2.62919	1.03394	-1.04226	-0.0138073	0.0138073	-0.483826	0.356174	1.1869	0.148572	-0.184701	1.14823	-0.0140405	-0.327928	0.326173	2	0
A_21_P0000103	Coding	MTRNR2L3	NM_001190472	ref|Homo sapiens MT-RNR2-like 3 (MTRNR2L3), mRNA [NM_001190472]	chr20	1.84182	0.857951	-0.289403	-0.443896	0.289403	-0.320756	0.322519	0.510677	-0.162495	0.0670719	0.584481	-0.202682	-0.220452	0.0961002	0	0
A_21_P0000106	Coding	MTRNR2L6	NM_001190487	ref|Homo sapiens MT-RNR2-like 6 (MTRNR2L6), mRNA [NM_001190487]	chr7	1.72343	0.464497	-0.155704	-0.0491085	0.0491085	-0.222112	0.301686	0.339024	-0.223124	0.311049	0.397764	0.110601	0.155631	0.181824	0	0
A_21_P0000107	Coding	MTRNR2L7	NM_001190489	ref|Homo sapiens MT-RNR2-like 7 (MTRNR2L7), mRNA [NM_001190489]	chr10	1.71901	0.688072	-0.238376	-0.585557	0.238376	-0.597365	0.204027	0.475735	0.00302076	-0.599541	0.545914	-0.53877	-0.714163	-0.137968	0	1
A_21_P0000108	Coding	MTRNR2L8	NM_001190702	ref|Homo sapiens MT-RNR2-like 8 (MTRNR2L8), mRNA [NM_001190702]	chr11	2.1227	1.76175	-1.03032	-0.615221	0.615221	-2.1609	0.115537	0.801324	0.300617	-0.382113	0.830785	-1.52543	-0.827318	-0.133689	2	2
A_21_P0000109	Non-Codingoding	MTRNR2L9	ENST00000544932	Unknown	chr6	2.46421	1.41006	-3.94112	-1.1721	1.1721	-1.47782	-0.257445	1.2196	0.632401	-2.13762	1.51067	-1.56276	-1.11095	-0.241443	3	3
A_21_P0000110	Coding	MTRNR2L10	NM_001190708	ref|Homo sapiens MT-RNR2-like 10 (MTRNR2L10), mRNA [NM_001190708]	chrX	1.26788	0.475635	0.0232236	-0.184929	-0.0232236	-0.135762	0.237137	0.0676229	-0.31644	0.347722	0.203902	0.269111	0.240468	0.135398	0	0
A_21_P0000112	Coding	ZNF726	NM_001244038	ref|Homo sapiens zinc finger protein 726 (ZNF726), mRNA [NM_001244038]	chr19	1.02727	0.343522	-0.762624	-0.221282	0.0996671	-0.0996671	0.0644813	-0.421893	-0.55908	-0.641851	-0.620204	-0.559052	-1.19111	-0.665532	0	3
A_21_P0000115	Coding	CNPY2	NM_001190991	ref|Homo sapiens canopy 2 homolog (zebrafish) (CNPY2), transcript variant 2, mRNA [NM_001190991]	chr12	0.779533	-0.0167887	0.0167887	-0.148695	-0.326321	0.0511506	0.0592779	-0.189128	-0.402864	-0.0970046	-0.0801604	-0.286484	0.132459	-0.153864	0	0
A_21_P0000124	Coding	DENND1B	NM_001195216	ref|Homo sapiens DENN/MADD domain containing 1B (DENND1B), transcript variant 4, mRNA [NM_001195216]	chr1	1.66183	0.430476	-0.67777	0.419729	-0.433852	-0.419729	0.163448	0.724537	0.563533	0.568403	0.938139	-0.119492	-0.811856	0.310544	2	1
A_21_P0000131	Coding	CAMTA1	NM_001195563	ref|Homo sapiens calmodulin binding transcription activator 1 (CAMTA1), transcript variant 2, mRNA [NM_001195563]	chr1	0.444946	0.150065	0.0647178	-0.194863	-0.0647178	-0.366577	0.00559537	0.377192	0.342843	0.269342	0.431089	0.246258	0.190224	0.309491	0	0
A_21_P0000135	Coding	ANKHD1	NM_024668	ref|Homo sapiens ankyrin repeat and KH domain containing 1 (ANKHD1), transcript variant 3, mRNA [NM_024668]	chr5	1.18136	0.88819	-0.26891	-0.631966	0.0383015	-0.0383015	0.194779	1.2588	1.3365	1.15913	1.45932	0.0978847	0.435782	0.957902	4	0
A_21_P0000137	Coding	BEAN1	NM_001197224	ref|Homo sapiens brain expressed, associated with NEDD4, 1 (BEAN1), transcript variant 4, mRNA [NM_001197224]	chr16	-0.174263	-0.716056	0.363996	0.174263	-0.476717	0.317204	-0.0852622	-0.463601	-1.02708	0.701317	-1.12322	0.28267	0.551682	-0.179705	1	2
A_21_P0000139	Coding	DKKL1	NM_014419	ref|Homo sapiens dickkopf-like 1 (DKKL1), transcript variant 1, mRNA [NM_014419]	chr19	0.678178	0.788222	-0.470108	-0.218639	0.218639	-0.600822	0.0659118	0.565775	0.134349	0.0429902	0.521795	-0.0757237	-0.0522504	0.189489	0	0
A_21_P0000140	Coding	LEPROT	NM_001198683	ref|Homo sapiens leptin receptor overlapping transcript (LEPROT), transcript variant 3, mRNA [NM_001198683]	chr1	2.16066	0.738235	-0.126452	-0.210432	0.126452	-0.359677	0.388131	0.598333	-0.0537343	0.230777	1.13732	0.657069	0.784085	0.558976	3	0
A_21_P0000141	Coding	RBM4	NM_001198844	ref|Homo sapiens RNA binding motif protein 4 (RBM4), transcript variant 3, mRNA [NM_001198844]	chr11	-0.231368	0.117185	0.0484931	-0.0484931	-0.147572	0.143482	-0.0197122	-0.647908	-0.631498	-1.23784	-0.650823	-0.21378	-0.473518	-0.642562	0	4
A_21_P0000142	Coding	RNF103	NM_001198952	ref|Homo sapiens ring finger protein 103 (RNF103), transcript variant 3, mRNA [NM_001198952]	chr2	-1.28059	0.00642037	0.416719	0.270431	-0.00642037	-0.0733426	-0.111131	-0.898341	-0.406178	-1.05055	-1.10836	0.324435	-0.73502	-0.645669	0	4
A_21_P0000144	Non-Codingoding	LOC100505478	NM_001199233	ref|Homo sapiens uncharacterized protein LOC100505478 (LOC100505478), mRNA [NM_001199233]	chr9	1.51417	0.115985	-0.414034	-0.115985	0.515207	-0.51629	0.183175	0.184267	0.295361	0.853827	0.316116	0.579911	1.2503	0.579963	2	0
A_21_P0000146	Coding	PDK2	NM_001199900	ref|Homo sapiens pyruvate dehydrogenase kinase, isozyme 2 (PDK2), nuclear gene encoding mitochondrial protein, transcript variant 4, mRNA [NM_001199900]	chr17	-0.504705	-0.00937343	0.00937343	0.19214	0.101852	-0.2033	-0.0690021	0.121278	0.0999348	0.0662806	-0.156457	0.263354	0.0925181	0.0811512	0	0
A_21_P0000148	Coding	NDUFB6	NM_002493	ref|Homo sapiens NADH dehydrogenase (ubiquinone) 1 beta subcomplex, 6, 17kDa (NDUFB6), nuclear gene encoding mitochondrial protein, transcript variant 1, mRNA [NM_002493]	chr9	0.492275	0.0252712	-0.0252712	-0.108804	0.128268	-0.158081	0.058943	0.104859	-0.0138347	-0.108734	-0.12239	0.0671222	0.118639	0.00761032	0	0
A_21_P0000149	Coding	C2orf3	NM_001201335	ref|Homo sapiens chromosome 2 open reading frame 3 (C2orf3), transcript variant 3, mRNA [NM_001201335]	chr2	0.417883	-0.292243	0.0588872	-0.0588872	-0.276356	0.246763	0.0160076	-0.103766	-0.19618	0.398955	-0.0713098	0.221416	0.232509	0.0802706	0	0
A_21_P0000150	Coding	C18orf21	NM_001201475	ref|Homo sapiens chromosome 18 open reading frame 21 (C18orf21), transcript variant 3, mRNA [NM_001201475]	chr18	-0.450181	0.0601826	-0.0448699	-0.0271955	0.0414052	0.0271955	-0.0655772	0.20392	1.1228	0.736706	0.064394	0.0945568	-0.357434	0.310824	2	0
A_21_P0000152	Coding	CD44	NM_001202557	ref|Homo sapiens CD44 molecule (Indian blood group) (CD44), transcript variant 8, mRNA [NM_001202557]	chr11	2.4215	2.3309	-0.906236	-3.08841	-1.69016	0.906236	-0.00436037	2.55415	2.38437	1.34424	3.0328	1.42465	2.49937	2.2066	6	0
A_21_P0000153	Coding	NR3C1	NM_001204265	ref|Homo sapiens nuclear receptor subfamily 3, group C, member 1 (glucocorticoid receptor) (NR3C1), transcript variant 8, mRNA [NM_001204265]	chr5	1.01928	0.978528	0.00592995	-0.0236502	-0.137367	-0.00592995	0.306132	1.53728	1.49533	1.61877	1.99891	-0.830934	0.16643	0.99763	4	1
A_21_P0000155	Coding	PSMC2	NM_001204453	ref|Homo sapiens proteasome (prosome, macropain) 26S subunit, ATPase, 2 (PSMC2), transcript variant 2, mRNA [NM_001204453]	chr7	0.0562241	-1.12952	-0.0562241	-0.29291	0.161692	1.11086	-0.0249786	-2.18542	-2.31461	-0.605318	-2.24973	-1.69174	-0.568269	-1.60251	0	5
A_21_P0000157	Non-Codingoding	LOC100293516	NM_001204818	ref|Homo sapiens zinc finger protein (LOC100293516), mRNA [NM_001204818]	chr19	-0.842137	-0.0243359	-0.0115304	0.138011	0.0115304	0.334689	-0.0656288	-0.839455	-0.70874	-1.05424	-0.651488	-0.443033	-0.533988	-0.705157	0	4
A_21_P0000158	Coding	XPNPEP3	NM_001204827	ref|Homo sapiens X-prolyl aminopeptidase (aminopeptidase P) 3, putative (XPNPEP3), transcript variant 2, mRNA [NM_001204827]	chr22	0.216276	-0.040097	0.253143	-1.53932	0.040097	-0.651486	-0.286897	-0.107082	0.201652	0.231128	-0.00600028	-0.00138164	-0.765822	-0.0745842	0	1
A_21_P0000161	Coding	C16orf57	NM_001204911	ref|Homo sapiens chromosome 16 open reading frame 57 (C16orf57), transcript variant 3, mRNA [NM_001204911]	chr16	-0.0489585	-0.117301	0.0489585	-0.0651023	0.0972807	0.13204	0.00781965	-0.422169	0.0600927	-0.192261	0.198551	0.190558	0.532169	0.0611568	0	0
A_21_P0000163	Coding	RNF223	NM_001205252	ref|Homo sapiens ring finger protein 223 (RNF223), mRNA [NM_001205252]	chr1	0.669289	0.323092	-0.558979	0.118757	-0.118757	-0.661041	-0.0379398	0.408432	0.0108826	0.815991	0.341785	0.380579	-0.136266	0.303567	1	0
A_21_P0000168	Coding	ATF7	NM_001206682	ref|Homo sapiens activating transcription factor 7 (ATF7), transcript variant 4, mRNA [NM_001206682]	chr12	0.0799537	0.249478	0.00272465	-0.465143	-0.00272465	-0.44193	-0.0962736	0.340683	0.635613	0.678969	0.383542	0.187222	0.321055	0.424514	2	0
A_21_P0000169	Coding	TMPRSS13	NM_001206790	ref|Homo sapiens transmembrane protease, serine 13 (TMPRSS13), transcript variant 3, mRNA [NM_001206790]	chr11	1.44841	0.294265	-0.263095	0.263095	-0.571681	-0.388752	0.130373	0.727209	1.03046	0.371488	0.655974	0.0293236	0.348502	0.52716	3	0
A_21_P0000171	Coding	IL6R	NM_001206866	ref|Homo sapiens interleukin 6 receptor (IL6R), transcript variant 3, mRNA [NM_001206866]	chr1	1.06019	0.158502	-0.530631	-0.145213	0.145213	-1.15912	-0.0785091	-0.532062	-1.30683	-0.0371966	0.0307598	-0.438171	-0.399343	-0.44714	0	1
A_21_P0000172	Coding	CSPG5	NM_001206945	ref|Homo sapiens chondroitin sulfate proteoglycan 5 (neuroglycan C) (CSPG5), transcript variant 5, mRNA [NM_001206945]	chr3	0.194039	-0.339957	1.4387	-0.194039	-0.415994	0.332553	0.169216	-0.335993	0.109266	1.93313	-0.559041	0.38679	0.632848	0.361167	2	0
A_21_P0000173	Non-Codingoding	C5orf56	NR_045116	ref|Homo sapiens chromosome 5 open reading frame 56 (C5orf56), non-coding RNA [NR_045116]	chr5	-0.958425	-0.576271	-0.032608	0.032608	0.303157	0.679949	-0.0919317	-0.384661	-0.0362139	-0.80145	-0.68688	-0.267109	0.38322	-0.298849	0	2
A_21_P0000174	Non-Codingoding	C5orf56	AK309191	Unknown	chr5	-0.166212	-0.00898576	0.0560038	0.69985	0.00898576	-0.499989	0.0149422	0.103595	0.342919	1.07813	0.499517	0.617449	1.41446	0.676012	3	0
A_21_P0000175	Coding	PRMT1	NM_001536	ref|Homo sapiens protein arginine methyltransferase 1 (PRMT1), transcript variant 1, mRNA [NM_001536]	chr19	0.411588	0.30729	-0.113345	0.0483727	-0.0483727	-0.302924	0.0504349	0.215077	0.102024	0.217542	0.38562	0.195889	-0.26056	0.142599	0	0
A_21_P0000177	Non-Codingoding	LOC100287177	NM_001242348	ref|Homo sapiens uncharacterized LOC100287177 (LOC100287177), mRNA [NM_001242348]	chr19	1.66863	-1.02671	-1.26452	1.02671	-1.15443	1.49269	0.12373	0.836708	0.30302	-1.26783	0.221841	-0.284074	-0.0230212	-0.0355586	1	1
A_21_P0000178	Coding	TREM1	NM_001242589	ref|Homo sapiens triggering receptor expressed on myeloid cells 1 (TREM1), transcript variant 2, mRNA [NM_001242589]	chr6	0.55005	0.209989	0.290803	-1.08801	-0.209989	-0.975071	-0.203704	-0.273929	-0.488951	-1.60613	0.268992	0.143177	-0.336879	-0.382286	0	1
A_21_P0000179	Coding	TMEM147	NM_001242597	ref|Homo sapiens transmembrane protein 147 (TMEM147), transcript variant 2, mRNA [NM_001242597]		0.0429502	-0.0429502	0.163743	0.0860043	-0.177997	-0.76878	-0.116172	-0.321792	-0.255258	-0.132389	-0.361493	0.211184	0.0597839	-0.133327	0	0
A_21_P0000180	Non-Codingoding	LOC100130348	NM_001242631	ref|Homo sapiens uncharacterized LOC100130348 (LOC100130348), mRNA [NM_001242631]	chr11	1.07011	0.0961115	-0.0961115	0.129037	-0.997974	-0.33359	-0.0220701	-0.201465	-0.0692537	0.892813	-0.247064	0.510806	-0.025562	0.143379	1	0
A_21_P0000181	Coding	CAMTA1	NM_001242701	ref|Homo sapiens calmodulin binding transcription activator 1 (CAMTA1), transcript variant 3, mRNA [NM_001242701]	chr1	0.0461848	0.0565932	0.121979	-0.331763	-0.151212	-0.0461848	-0.050734	-0.0778415	-0.0493643	0.360938	0.108027	0.429964	-0.326309	0.0742358	0	0
A_21_P0000187	Non-Codingoding	LOC100287036	NM_001242885	ref|Homo sapiens uncharacterized LOC100287036 (LOC100287036), mRNA [NM_001242885]	chr16	1.99926	1.00015	-0.0463753	0.04249	-0.740072	-0.04249	0.368827	0.482893	0.580595	1.4994	0.298172	0.247265	1.23658	0.724151	2	0
A_21_P0000189	Coding	DR1	NM_001938	ref|Homo sapiens down-regulator of transcription 1, TBP-binding (negative cofactor 2) (DR1), mRNA [NM_001938]	chr1	-1.22989	-0.197564	0.483398	0.0444345	0.774102	-0.0444345	-0.0283252	0.0992036	0.210437	-0.251737	-0.426976	0.116191	0.366705	0.0189707	0	0
A_21_P0000190	Coding	AFF3	NM_002285	ref|Homo sapiens AF4/FMR2 family, member 3 (AFF3), transcript variant 1, mRNA [NM_002285]	chr2	0.205728	-0.205728	0.421741	-0.294474	-0.826391	0.213408	-0.0809529	0.555729	-0.587276	-0.573252	-0.105104	-0.496146	-1.44732	-0.442228	0	1
A_21_P0000192	Coding	TGIF1	NM_170695	ref|Homo sapiens TGFB-induced factor homeobox 1 (TGIF1), transcript variant 1, mRNA [NM_170695]	chr18	2.83464	0.124952	0.156777	-0.124952	-0.394217	-0.214883	0.397053	0.754711	0.627454	0.721725	0.768769	0.434275	-0.396401	0.485089	4	0
A_21_P0000193	Coding	SF3A3	NM_006802	ref|Homo sapiens splicing factor 3a, subunit 3, 60kDa (SF3A3), mRNA [NM_006802]	chr1	-0.14702	-0.0719714	0.472038	0.091589	-0.0211706	0.0211706	0.0574393	-0.0147119	0.0682306	0.0553513	0.0400023	0.454205	0.0221748	0.104209	0	0
A_21_P0000194	Coding	CHST15	NM_014863	ref|Homo sapiens carbohydrate (N-acetylgalactosamine 4-sulfate 6-O) sulfotransferase 15 (CHST15), transcript variant 2, mRNA [NM_014863]	chr10	0.00124216	0.568293	-0.0544605	0.382371	-0.866055	-0.00124216	0.00502475	0.0964146	0.272147	1.03711	0.420437	0.101006	0.529383	0.409417	1	0
A_21_P0000195	Coding	FAM208B	NM_017782	ref|Homo sapiens family with sequence similarity 208, member B (FAM208B), mRNA [NM_017782]	chr10	-0.0716326	0.0490644	-0.286637	0.16301	0.0892346	-0.0490644	-0.0176709	0.242997	0.642499	0.0203345	0.157403	-0.086385	0.148928	0.187629	1	0
A_21_P0000200	Coding	MCPH1	NM_024596	ref|Homo sapiens microcephalin 1 (MCPH1), transcript variant 1, mRNA [NM_024596]	chr8	-0.530884	-0.149661	0.286318	-0.0444431	0.0444431	0.298348	-0.0159798	0.17092	0.623899	0.208797	-0.294164	0.447946	0.436723	0.265687	1	0
A_21_P0000201	Coding	RAB6C	NM_032144	ref|Homo sapiens RAB6C, member RAS oncogene family (RAB6C), mRNA [NM_032144]	chr2	-0.0222752	0.222526	0.22462	-0.378079	0.0222752	-0.031431	0.00627271	0.64776	0.795321	0.478368	0.112113	0.290331	0.313712	0.439601	2	0
A_21_P0000202	Coding	MGAT4B	NM_054013	ref|Homo sapiens mannosyl (alpha-1,3-)-glycoprotein beta-1,4-N-acetylglucosaminyltransferase, isozyme B (MGAT4B), transcript variant 2, mRNA [NM_054013]	chr5	-0.584957	0.0460181	0.128993	-0.0460186	0.0679779	-0.617895	-0.167647	-0.344154	-0.015151	-0.727013	-0.434723	0.0109391	-0.959637	-0.411623	0	2
A_21_P0000203	Coding	ODF2	NM_153437	ref|Homo sapiens outer dense fiber of sperm tails 2 (ODF2), transcript variant 6, mRNA [NM_153437]	chr9	0.532085	0.462125	0.0685601	-0.147572	-0.0685601	-0.412234	0.0724007	0.66635	0.870614	0.848069	0.67419	-0.0534649	0.19706	0.533803	4	0
A_21_P0000205	Coding	C2orf48	NM_182626	ref|Homo sapiens chromosome 2 open reading frame 48 (C2orf48), mRNA [NM_182626]	chr2	0.626106	-0.0783432	0.0149434	0.505205	-0.523638	-0.0149434	0.0882217	-0.30391	-1.2997	0.887835	-0.323374	0.584162	0.824187	0.0615338	2	1
A_21_P0000206	Non-Codingoding	SNORD21	NR_000006	ref|Homo sapiens small nucleolar RNA, C/D box 21 (SNORD21), small nucleolar RNA [NR_000006]	chr1	-1.27252	0.727519	0.127007	-0.164557	-0.127007	1.07667	0.0611841	0.0764027	-0.536994	-0.192693	-0.224427	-0.0832882	0.140228	-0.136795	0	0
A_21_P0000207	Non-Codingoding	SNORD73A	NR_000007	ref|Homo sapiens small nucleolar RNA, C/D box 73A (SNORD73A), small nucleolar RNA [NR_000007]	chr4	0.362705	0.367302	-0.594879	-0.362705	-0.861966	0.988479	-0.016844	1.59537	1.35584	0.786145	1.37869	-0.25757	-1.8843	0.495697	4	1
A_21_P0000208	Non-Codingoding	SNORD22	NR_000008	ref|Homo sapiens small nucleolar RNA, C/D box 22 (SNORD22), small nucleolar RNA [NR_000008]	chr11	-0.0913315	0.0640125	-0.287321	1.86043	-0.0640125	1.59391	0.512615	0.37754	-0.0673146	-0.224913	1.14654	-0.186543	-0.404194	0.106853	1	0
A_21_P0000209	Non-Codingoding	SNORD4B	NR_000009	ref|Homo sapiens small nucleolar RNA, C/D box 4B (SNORD4B), small nucleolar RNA [NR_000009]	chr17	-0.245531	0.524828	-0.0733266	0.0733266	-0.780187	0.35713	-0.02396	0.077353	0.354824	0.11592	-0.84524	0.0200686	-0.742931	-0.170001	0	2
A_21_P0000210	Non-Codingoding	SNORD4A	NR_000010	ref|Homo sapiens small nucleolar RNA, C/D box 4A (SNORD4A), small nucleolar RNA [NR_000010]	chr17	-0.411334	0.0411444	-0.457507	0.213274	0.0814872	-0.0411444	-0.0956801	-0.43694	-0.913628	-0.645358	-1.60681	-0.0075469	-0.670307	-0.713432	0	4
A_21_P0000211	Non-Codingoding	SNORA70	NR_000011	ref|Homo sapiens small nucleolar RNA, H/ACA box 70 (SNORA70), small nucleolar RNA [NR_000011]	chrX	-0.985674	-0.280603	0.113024	0.314792	0.080102	-0.080102	-0.139744	-0.113595	0.00211906	0.00951958	-0.152108	0.150027	-0.0550547	-0.0265152	0	0
A_21_P0000212	Non-Codingoding	SNORA68	NR_000012	ref|Homo sapiens small nucleolar RNA, H/ACA box 68 (SNORA68), small nucleolar RNA [NR_000012]	chr19	-1.04353	-0.252401	-0.712706	0.252401	0.324279	0.598659	-0.138883	-0.344562	-0.554459	-0.247649	-0.764013	0.331881	0.417168	-0.193606	0	1
A_21_P0000215	Non-Codingoding	SNORD55	NR_000015	ref|Homo sapiens small nucleolar RNA, C/D box 55 (SNORD55), small nucleolar RNA [NR_000015]	chr1	-1.05721	-0.0506618	0.0506618	0.19925	-0.472203	0.217509	-0.185442	0.00175023	-0.673226	0.500068	-0.266758	0.0400946	0.0443575	-0.0589522	0	1
A_21_P0000216	Non-Codingoding	SNORD36C	NR_000016	ref|Homo sapiens small nucleolar RNA, C/D box 36C (SNORD36C), small nucleolar RNA [NR_000016]	chr9	-0.545818	-0.289166	0.0580463	-0.0580463	0.256598	0.581637	0.000541933	0.363221	-0.226119	-0.00505114	0.173962	-0.280346	-1.14068	-0.185835	0	1
A_21_P0000218	Non-Codingoding	SNORD35A	NR_000018	ref|Homo sapiens small nucleolar RNA, C/D box 35A (SNORD35A), small nucleolar RNA [NR_000018]	chr19	-0.580164	0.0560224	-0.0560224	0.52375	-1.08962	0.475377	-0.111776	-0.767048	-1.20007	-0.115641	-0.752279	0.10666	-0.152329	-0.480119	0	3
A_21_P0000219	Non-Codingoding	SNORD34	NR_000019	ref|Homo sapiens small nucleolar RNA, C/D box 34 (SNORD34), small nucleolar RNA [NR_000019]	chr19	-1.03904	0.155906	0.042799	0.147339	-0.421507	-0.042799	-0.192883	-0.0397301	-0.532666	-0.155437	0.0289149	0.316455	-0.77306	-0.192587	0	1
A_21_P0000220	Non-Codingoding	SNORD33	NR_000020	ref|Homo sapiens small nucleolar RNA, C/D box 33 (SNORD33), small nucleolar RNA [NR_000020]	chr19	-0.840394	0.226669	0.0810723	0.284288	-0.901931	-0.0810723	-0.205228	-0.362527	-1.19527	0.314771	-0.642202	-0.297997	0.000248432	-0.363829	0	2
A_21_P0000221	Non-Codingoding	SNORD32A	NR_000021	ref|Homo sapiens small nucleolar RNA, C/D box 32A (SNORD32A), small nucleolar RNA [NR_000021]	chr19	-0.136359	-0.173736	0.136359	0.211133	-0.179621	0.576783	0.0724265	0.376828	-0.385591	0.584446	-0.206726	0.407495	0.397274	0.195621	0	0
A_21_P0000224	Non-Codingoding	SNORD83A	NR_000027	ref|Homo sapiens small nucleolar RNA, C/D box 83A (SNORD83A), small nucleolar RNA [NR_000027]	chr22	-0.0357143	0.370854	0.0357143	-0.232877	-0.541733	0.080361	-0.0538991	-0.635936	-1.11294	0.280624	-0.449139	0.120758	0.206549	-0.265014	0	2
A_21_P0000225	Non-Codingoding	SNORD83B	NR_000028	ref|Homo sapiens small nucleolar RNA, C/D box 83B (SNORD83B), small nucleolar RNA [NR_000028]	chr22	0.396859	0.0889945	-0.590982	-0.0889945	-1.17198	0.415122	-0.158496	-0.331681	0.188024	0.193618	0.420082	-0.456315	-0.443113	-0.0715642	0	0
A_21_P0000227	Non-Codingoding	SNORD35B	NR_001285	ref|Homo sapiens small nucleolar RNA, C/D box 35B (SNORD35B), small nucleolar RNA [NR_001285]	chr19	-0.496261	0.28494	0.0741429	-0.224061	-0.0741429	0.101048	-0.0557225	0.186467	-0.0144944	0.393467	-0.0620794	0.849642	0.153435	0.251073	1	0
A_21_P0000233	Non-Codingoding	SNORD38A	NR_001456	ref|Homo sapiens small nucleolar RNA, C/D box 38A (SNORD38A), small nucleolar RNA [NR_001456]	chr1	0.993139	-0.089865	-0.428737	0.089865	-0.59528	1.12668	0.182633	-0.121361	-0.197558	-0.644547	-0.428788	-0.268728	-0.882864	-0.423975	0	2
A_21_P0000234	Non-Codingoding	SNORD38B	NR_001457	ref|Homo sapiens small nucleolar RNA, C/D box 38B (SNORD38B), small nucleolar RNA [NR_001457]	chr1	1.18024	0.0998497	-0.373729	-0.0998497	-0.709359	0.25981	0.0594936	1.17965	1.02249	1.17496	0.720125	-0.152586	-0.821279	0.520558	4	1
A_21_P0000236	Non-Codingoding	SNORA64	NR_002326	ref|Homo sapiens small nucleolar RNA, H/ACA box 64 (SNORA64), small nucleolar RNA [NR_002326]	chr16	-0.745111	-0.380781	0.270836	0.404818	0.148653	-0.148653	-0.0750395	-0.415944	-0.945079	-0.0259032	-0.267478	-0.0411024	-0.141543	-0.306175	0	1
A_21_P0000237	Non-Codingoding	SNORA10	NR_002327	ref|Homo sapiens small nucleolar RNA, H/ACA box 10 (SNORA10), small nucleolar RNA [NR_002327]	chr16	0.569711	-0.326525	-0.0290112	0.0290112	-0.474731	0.330323	0.016463	-0.221284	-0.764692	0.27164	0.0916901	0.0795259	-0.32887	-0.145332	0	1
A_21_P0000238	Non-Codingoding	SNORD12C	NR_002433	ref|Homo sapiens small nucleolar RNA, C/D box 12C (SNORD12C), small nucleolar RNA [NR_002433]	chr20	0.193403	0.921903	-0.00116301	-0.314037	-0.672155	0.00116301	0.0215189	1.44998	0.976351	1.16808	1.66231	0.321472	1.04899	1.10453	5	0
A_21_P0000240	Non-Codingoding	SNORD100	NR_002435	ref|Homo sapiens small nucleolar RNA, C/D box 100 (SNORD100), small nucleolar RNA [NR_002435]	chr6	0.670451	-0.380296	-0.0222051	0.0222051	-0.214768	0.777039	0.142071	1.14794	0.171826	0.878233	1.17445	0.144371	0.1206	0.606237	3	0
A_21_P0000241	Non-Codingoding	SNORA33	NR_002436	ref|Homo sapiens small nucleolar RNA, H/ACA box 33 (SNORA33), small nucleolar RNA [NR_002436]	chr6	1.74786	0.365541	-0.475335	-0.365541	-0.381331	1.63365	0.420806	1.17594	1.00211	0.781653	1.60505	-0.115005	-0.43901	0.668458	4	0
A_21_P0000242	Non-Codingoding	SNORD54	NR_002437	ref|Homo sapiens small nucleolar RNA, C/D box 54 (SNORD54), small nuclear RNA [NR_002437]	chr8	1.58017	0.709137	-0.427839	-0.743527	-1.11044	0.427839	0.0725559	1.88111	1.84665	1.21304	1.92033	-0.723525	0.638737	1.12939	5	1
A_21_P0000243	Non-Codingoding	SNORD43	NR_002439	ref|Homo sapiens small nucleolar RNA, C/D box 43 (SNORD43), small nuclear RNA [NR_002439]	chr22	0.293123	0.511949	-0.00146914	-0.0971808	0.00146914	-0.225752	0.0803564	-0.510494	-0.689252	-0.147068	-1.70664	0.328131	0.667239	-0.343013	1	2
A_21_P0000244	Non-Codingoding	SNORD16	NR_002440	ref|Homo sapiens small nucleolar RNA, C/D box 16 (SNORD16), small nucleolar RNA [NR_002440]	chr15	-0.428689	-0.0150857	-0.0879464	0.531359	0.0150857	0.57883	0.0989254	0.295855	-0.395183	0.460438	-0.416233	0.411521	0.421858	0.129709	0	0
A_21_P0000248	Non-Codingoding	SNORA66	NR_002444	ref|Homo sapiens small nucleolar RNA, H/ACA box 66 (SNORA66), small nucleolar RNA [NR_002444]	chr1	0.0376971	0.267618	-0.575497	-0.0376968	-1.64958	0.3493	-0.268026	-0.347702	0.558907	-0.331573	-0.602006	-0.264966	-0.148893	-0.189372	0	1
A_21_P0000250	Non-Codingoding	SNORD36A	NR_002448	ref|Homo sapiens small nucleolar RNA, C/D box 36A (SNORD36A), small nucleolar RNA [NR_002448]	chr9	-0.0123208	-0.286781	0.123824	0.0123208	-0.0837247	0.220902	-0.00429654	0.849292	0.302908	0.456957	0.969267	-0.28492	-0.367067	0.321073	2	0
A_21_P0000252	Non-Codingoding	SNORD68	NR_002450	ref|Homo sapiens small nucleolar RNA, C/D box 68 (SNORD68), small nucleolar RNA [NR_002450]	chr16	-0.469744	-0.112789	0.220337	0.112789	-0.26044	0.375809	-0.0223397	0.266632	-0.162969	0.433579	0.200932	0.485334	-0.0833147	0.190032	0	0
A_21_P0000254	Non-Codingoding	SNORD31	NR_002560	ref|Homo sapiens small nucleolar RNA, C/D box 31 (SNORD31), small nucleolar RNA [NR_002560]	chr11	2.2546	-0.223943	-0.178192	0.816638	-0.428688	0.178192	0.403102	-0.193196	0.740745	-0.231438	-0.574426	-0.338578	-0.141184	-0.123013	1	0
A_21_P0000258	Non-Codingoding	SNORD26	NR_002564	ref|Homo sapiens small nucleolar RNA, C/D box 26 (SNORD26), small nucleolar RNA [NR_002564]	chr11	-0.814448	-0.0301845	0.0301845	0.380246	-0.434358	0.705275	-0.027214	-0.815365	-2.19005	0.384917	-1.17462	0.327351	0.444775	-0.503832	0	3
A_21_P0000261	Coding	RPL17	NM_000985	ref|Homo sapiens ribosomal protein L17 (RPL17), transcript variant 1, mRNA [NM_000985]	chr18	0.704313	0.506806	0.136553	-0.330966	-0.136553	-0.216599	0.110593	-0.17855	0.270737	0.597835	0.627594	0.0444937	-0.297114	0.177499	1	0
A_21_P0000262	Non-Codingoding	SNORA27	NR_002575	ref|Homo sapiens small nucleolar RNA, H/ACA box 27 (SNORA27), small nucleolar RNA [NR_002575]	chr13	-0.961897	-0.0118749	0.0118749	0.23387	-0.115983	0.355129	-0.0814801	-0.186426	-0.896952	0.42617	-0.229998	0.0681794	0.778717	-0.0067184	1	1
A_21_P0000263	Non-Codingoding	SNORA21	NR_002576	ref|Homo sapiens small nucleolar RNA, H/ACA box 21 (SNORA21), small nucleolar RNA [NR_002576]	chr17	1.08338	-0.0986643	0.0355573	-0.129261	-0.0355573	0.248085	0.183924	0.477287	0.331206	0.429904	0.143844	-0.00744534	0.11754	0.248723	0	0
A_21_P0000266	Non-Codingoding	SNORA72	NR_002581	ref|Homo sapiens small nucleolar RNA, H/ACA box 72 (SNORA72), small nucleolar RNA [NR_002581]	chr8	0.698199	0.308834	-0.737725	-0.308834	-1.09364	0.50954	-0.103937	1.0149	1.18784	0.277226	-0.774168	-0.452479	-0.521283	0.122006	2	1
A_21_P0000269	Non-Codingoding	SNORA52	NR_002585	ref|Homo sapiens small nucleolar RNA, H/ACA box 52 (SNORA52), small nucleolar RNA [NR_002585]	chr11	-0.720692	0.37846	-0.033318	0.360711	-1.45263	0.033318	-0.239025	-0.780686	-2.14384	0.655486	-0.446541	0.103514	0.32528	-0.381131	1	2
A_21_P0000270	Non-Codingoding	SNORA63	NR_002586	ref|Homo sapiens small nucleolar RNA, H/ACA box 63 (SNORA63), small nucleolar RNA [NR_002586]	chr3	-0.499761	-0.108894	0.225277	-0.205108	0.442275	0.108894	-0.00621947	0.701241	-0.0247412	0.675936	1.31634	-0.0881934	0.950514	0.588517	4	0
A_21_P0000271	Non-Codingoding	SNORA4	NR_002588	ref|Homo sapiens small nucleolar RNA, H/ACA box 4 (SNORA4), small nucleolar RNA [NR_002588]	chr3	0.128879	-0.499539	-0.0931268	-0.394856	0.0931268	0.885324	0.019968	1.27444	0.701185	0.626774	1.59145	-0.871927	1.05698	0.729817	5	1
A_21_P0000273	Non-Codingoding	SNORA41	NR_002590	ref|Homo sapiens small nucleolar RNA, H/ACA box 41 (SNORA41), small nucleolar RNA [NR_002590]	chr2	1.03335	-0.0138826	-0.198421	0.0138826	-0.158459	0.954444	0.271818	1.18987	1.02899	1.26501	0.489648	-0.0259514	-1.16432	0.463874	3	1
A_21_P0000274	Non-Codingoding	SNORD95	NR_002591	ref|Homo sapiens small nucleolar RNA, C/D box 95 (SNORD95), small nucleolar RNA [NR_002591]	chr5	0.0122521	0.547737	0.12671	-0.0122521	-0.149525	-0.0202672	0.0841091	0.217446	0.185985	0.531535	-0.15748	0.416652	0.287285	0.246904	0	0
A_21_P0000276	Non-Codingoding	SNORD87	NR_002598	ref|Homo sapiens small nucleolar RNA, C/D box 87 (SNORD87), small nucleolar RNA [NR_002598]	chr8	0.271136	-0.850383	-0.035183	0.035183	-0.534008	0.994608	-0.0197744	-0.0104046	-0.162067	-0.324051	-0.276444	-1.03274	-1.23122	-0.506156	0	2
A_21_P0000278	Non-Codingoding	SNORD10	NR_002604	ref|Homo sapiens small nucleolar RNA, C/D box 10 (SNORD10), small nucleolar RNA [NR_002604]	chr17	-1.21853	-0.14052	0.255835	0.14052	-0.200094	0.267273	-0.149252	-0.143749	-1.12109	0.448187	-0.515744	0.266842	0.545655	-0.0866499	0	1
A_21_P0000284	Non-Codingoding	SNORD52	NR_002742	ref|Homo sapiens small nucleolar RNA, C/D box 52 (SNORD52), small nuclear RNA [NR_002742]	chr6	-0.334898	-0.020237	0.104194	-0.396772	0.020237	0.392388	-0.0391812	1.27842	0.877866	0.846455	1.67925	0.157823	-0.228502	0.768551	4	0
A_21_P0000285	Non-Codingoding	SNORD49A	NR_002744	ref|Homo sapiens small nucleolar RNA, C/D box 49A (SNORD49A), small nucleolar RNA [NR_002744]	chr17	-0.614717	-0.107824	0.107824	0.297285	-0.148451	0.26934	-0.0327573	-0.902007	-1.50618	-0.18974	-0.703463	-0.448837	-0.00306988	-0.625549	0	3
A_21_P0000286	Non-Codingoding	SNORD48	NR_002745	ref|Homo sapiens small nucleolar RNA, C/D box 48 (SNORD48), small nuclear RNA [NR_002745]	chr6	0.466581	0.0718558	0.414395	-0.281044	-0.0718558	-0.0818884	0.0863405	0.824199	0.71596	0.974443	0.820967	0.499405	-0.375307	0.576611	4	0
A_21_P0000287	Non-Codingoding	SNORD47	NR_002746	ref|Homo sapiens small nucleolar RNA, C/D box 47 (SNORD47), small nuclear RNA [NR_002746]	chr1	0.51245	-1.17111	-0.213372	0.171342	-0.171342	0.449221	-0.0704683	-0.00555325	-0.49533	-0.502608	-0.19713	-0.756999	-1.63434	-0.59866	0	2
A_21_P0000289	Non-Codingoding	SNORD45A	NR_002749	ref|Homo sapiens small nucleolar RNA, C/D box 45A (SNORD45A), small nuclear RNA [NR_002749]	chr1	-0.183065	0.00105405	-0.00105405	-0.246167	0.178692	0.0603545	-0.0316976	-0.759738	-0.771823	-0.750579	-1.59522	-0.116476	0.246724	-0.624519	0	4
A_21_P0000295	Non-Codingoding	SNORA67	NR_002912	ref|Homo sapiens small nucleolar RNA, H/ACA box 67 (SNORA67), small nucleolar RNA [NR_002912]	chr17	-0.0171936	0.0145094	0.0615852	0.308747	-0.0148308	-0.0145094	0.0563846	1.07206	0.846578	0.674289	1.144	0.181181	-0.340719	0.596232	4	0
A_21_P0000296	Non-Codingoding	SNORD63	NR_002913	ref|Homo sapiens small nucleolar RNA, C/D box 63 (SNORD63), small nucleolar RNA [NR_002913]	chr5	-0.258918	-0.557949	-0.118155	0.425442	0.118155	0.313311	-0.0130189	-0.777029	-0.487144	-1.41827	-1.37457	-0.059442	-0.426514	-0.757163	0	3
A_21_P0000298	Non-Codingoding	SNORD8	NR_002916	ref|Homo sapiens small nucleolar RNA, C/D box 8 (SNORD8), small nucleolar RNA [NR_002916]	chr14	0.20156	0.00678444	-0.294965	-0.0966001	-0.00678444	0.260511	0.0117509	-0.603559	-0.969999	0.113053	-0.954089	-0.212326	0.543667	-0.347209	0	3
A_21_P0000300	Non-Codingoding	SNORA48	NR_002918	ref|Homo sapiens small nucleolar RNA, H/ACA box 48 (SNORA48), small nucleolar RNA [NR_002918]	chr17	-0.729072	0.0613506	0.084923	0.429746	-0.0613506	-0.26796	-0.0803939	0.367104	-0.108032	0.416313	0.707271	-0.0909588	0.0742171	0.227653	1	0
A_21_P0000301	Non-Codingoding	SNORA5A	NR_002919	ref|Homo sapiens small nucleolar RNA, H/ACA box 5A (SNORA5A), small nucleolar RNA [NR_002919]	chr7	0.673639	0.0534077	-0.0210104	-0.0597706	-0.175668	0.0210104	0.0819348	-0.287855	-0.568296	-0.00559378	-0.373256	-0.189607	0.14164	-0.213828	0	0
A_21_P0000302	Non-Codingoding	SNORA8	NR_002920	ref|Homo sapiens small nucleolar RNA, H/ACA box 8 (SNORA8), small nucleolar RNA [NR_002920]	chr11	0.246358	0.300959	-0.288666	-0.268558	-0.246358	0.328481	0.0120359	1.69424	1.59263	1.41974	1.82272	-0.360571	-0.447828	0.95349	4	0
A_21_P0000303	Non-Codingoding	SNORA75	NR_002921	ref|Homo sapiens small nucleolar RNA, H/ACA box 75 (SNORA75), small nucleolar RNA [NR_002921]	chr2	0.376564	-0.456045	0.120136	-0.120136	0.477539	-0.569381	-0.0285538	-0.526074	-0.842319	-0.251022	-0.32863	-0.173714	-0.589803	-0.451927	0	1
A_21_P0000304	Non-Codingoding	SNORA13	NR_002922	ref|Homo sapiens small nucleolar RNA, H/ACA box 13 (SNORA13), small nucleolar RNA [NR_002922]	chr5	0.389393	-0.144058	0.0124671	1.77211	-0.569477	-0.0124671	0.241327	-0.231156	-0.328777	-0.0660827	-1.1139	-0.0784323	-0.812102	-0.438408	0	2
A_21_P0000305	Coding	PDCL3	NM_024065	ref|Homo sapiens phosducin-like 3 (PDCL3), mRNA [NM_024065]	chr2	0.226547	0.359772	0.00939035	-0.277796	-0.00939035	-0.138312	0.0283685	0.430649	0.416649	0.181262	0.452642	-0.155694	-0.181842	0.190611	0	0
A_21_P0000307	Non-Codingoding	SNORA2B	NR_002951	ref|Homo sapiens small nucleolar RNA, H/ACA box 2B (SNORA2B), small nucleolar RNA [NR_002951]	chr12	-0.594159	-1.4734	0.487539	-0.160842	0.160842	0.626029	-0.158999	-2.39231	-2.08335	-1.39068	-1.68926	-0.116903	-0.371783	-1.34071	0	4
A_21_P0000308	Non-Codingoding	SNORA9	NR_002952	ref|Homo sapiens small nucleolar RNA, H/ACA box 9 (SNORA9), small nucleolar RNA [NR_002952]	chr7	0.00462866	0.0358105	-0.00462866	-0.229232	0.0820718	-0.512362	-0.103952	-0.804106	-0.978435	-1.01585	-0.910388	0.102801	0.358274	-0.541284	0	4
A_21_P0000309	Non-Codingoding	SNORA11	NR_002953	ref|Homo sapiens small nucleolar RNA, H/ACA box 11 (SNORA11), small nucleolar RNA [NR_002953]	chrX	0.010093	-0.0198061	-0.010093	0.333233	-1.37216	0.263235	-0.132582	-1.30629	-2.22877	0.0153162	-1.44418	-0.0756991	-0.0177605	-0.842898	0	3
A_21_P0000314	Non-Codingoding	SNORA17	NR_002958	ref|Homo sapiens small nucleolar RNA, H/ACA box 17 (SNORA17), small nucleolar RNA [NR_002958]	chr9	0.0936999	-0.776421	-0.0936999	0.308862	-0.327391	0.208483	-0.0977445	-0.900261	-1.22538	-0.408965	-0.403847	-0.180363	0.0979085	-0.503485	0	2
A_21_P0000316	Non-Codingoding	SNORA20	NR_002960	ref|Homo sapiens small nucleolar RNA, H/ACA box 20 (SNORA20), small nucleolar RNA [NR_002960]	chr6	0.434254	-1.68146	-0.068922	-0.239824	0.743475	0.068922	-0.123927	0.879427	-0.530671	-0.394842	0.29113	-0.993676	0.483647	-0.0441641	1	1
A_21_P0000318	Non-Codingoding	SNORA24	NR_002963	ref|Homo sapiens small nucleolar RNA, H/ACA box 24 (SNORA24), small nucleolar RNA [NR_002963]	chr4	1.7724	-0.139419	-0.00548792	-0.00229597	0.00229597	1.48956	0.51951	1.47175	1.20444	1.14434	1.17559	-0.0726423	0.490494	0.902329	4	0
A_21_P0000321	Non-Codingoding	SNORA31	NR_002967	ref|Homo sapiens small nucleolar RNA, H/ACA box 31 (SNORA31), small nucleolar RNA [NR_002967]	chr13	0.937404	1.20458	-0.368816	-0.015759	-0.192967	0.015759	0.263367	1.44503	1.21005	0.924825	1.20784	0.1436	0.810514	0.956977	5	0
A_21_P0000322	Non-Codingoding	SNORA34	NR_002968	ref|Homo sapiens small nucleolar RNA, H/ACA box 34 (SNORA34), small nucleolar RNA [NR_002968]	chr12	-0.537104	0.0642672	-0.0642672	0.282755	-0.388197	0.131866	-0.0851132	-0.548594	-1.32463	0.325398	-0.597032	0.0897012	0.282053	-0.295518	0	1
A_21_P0000323	Non-Codingoding	SNORA36A	NR_002969	ref|Homo sapiens small nucleolar RNA, H/ACA box 36A (SNORA36A), small nucleolar RNA [NR_002969]	chrX	1.54022	0.179184	-0.112126	-0.668147	-0.093519	0.093519	0.156522	0.512286	-0.544873	0.731889	0.0740588	-0.542325	0.110771	0.0569677	1	0
A_21_P0000324	Non-Codingoding	SNORA36A	NR_002969	ref|Homo sapiens small nucleolar RNA, H/ACA box 36A (SNORA36A), small nucleolar RNA [NR_002969]	chrX	0.641878	0.0449886	-0.220013	-0.0449886	-0.169023	0.282675	0.0892528	-0.0652351	-0.664829	0.673049	0.113807	-0.0909281	0.118546	0.0140683	1	1
A_21_P0000325	Non-Codingoding	SNORA37	NR_002970	ref|Homo sapiens small nucleolar RNA, H/ACA box 37 (SNORA37), small nucleolar RNA [NR_002970]	chr18	0.400986	-0.675751	-0.677965	-0.041585	0.301623	0.041585	-0.108518	-0.756503	-0.737045	0.00670052	-0.92489	-0.50611	0.262757	-0.442515	0	3
A_21_P0000328	Non-Codingoding	SNORA40	NR_002973	ref|Homo sapiens small nucleolar RNA, H/ACA box 40 (SNORA40), small nucleolar RNA [NR_002973]	chr2	-0.633535	0.131838	-0.429607	0.0460656	0.0450032	-0.0450032	-0.14754	0.789679	0.739969	0.225691	0.885977	-0.24608	-0.168597	0.371106	3	0
A_21_P0000329	Non-Codingoding	SNORA42	NR_002974	ref|Homo sapiens small nucleolar RNA, H/ACA box 42 (SNORA42), small nucleolar RNA [NR_002974]	chr1	0.776218	-0.238492	-0.40006	0.101428	-0.101428	0.273006	0.0684452	-0.461726	-0.819495	-0.301724	-0.483515	0.176439	0.274531	-0.269248	0	1
A_21_P0000332	Non-Codingoding	SNORA45	NR_002977	ref|Homo sapiens small nucleolar RNA, H/ACA box 45 (SNORA45), small nucleolar RNA [NR_002977]	chr11	-1.44314	-0.129057	0.0803924	0.514042	-0.000115871	0.000115871	-0.162961	-0.239332	-0.423599	-0.189211	-1.47833	0.267212	-0.552412	-0.435945	0	1
A_21_P0000334	Non-Codingoding	SNORA49	NR_002979	ref|Homo sapiens small nucleolar RNA, H/ACA box 49 (SNORA49), small nucleolar RNA [NR_002979]	chr12	0.340992	0.273314	-0.554141	0.147227	-0.147227	-0.272985	-0.0354701	0.211607	-0.00312233	0.0833426	-0.0721407	0.0949197	0.410566	0.120862	0	0
A_21_P0000335	Non-Codingoding	SNORA51	NR_002981	ref|Homo sapiens small nucleolar RNA, H/ACA box 51 (SNORA51), small nucleolar RNA [NR_002981]	chr20	1.56639	-0.0628495	0.0628495	-0.396911	-0.214941	0.374378	0.221486	-0.804891	-1.01384	-0.425428	-0.984397	-0.15192	-0.783565	-0.694007	0	4
A_21_P0000336	Non-Codingoding	SNORA54	NR_002982	ref|Homo sapiens small nucleolar RNA, H/ACA box 54 (SNORA54), small nucleolar RNA [NR_002982]	chr11	-0.281771	0.00291038	-0.00291038	0.111413	-0.644945	0.985971	0.0284447	-0.786039	-2.15587	0.563997	-0.605796	-0.187989	0.216786	-0.492486	0	3
A_21_P0000337	Non-Codingoding	SNORA55	NR_002983	ref|Homo sapiens small nucleolar RNA, H/ACA box 55 (SNORA55), small nucleolar RNA [NR_002983]	chr1	0.0731945	0.826948	-0.0731945	0.341884	-0.328685	-0.0788279	0.126887	0.589925	-1.04829	0.998998	0.112418	0.70441	0.453042	0.30175	2	1
A_21_P0000338	Non-Codingoding	SNORA56	NR_002984	ref|Homo sapiens small nucleolar RNA, H/ACA box 56 (SNORA56), small nucleolar RNA [NR_002984]	chrX	0.961537	0.70302	-0.468653	-0.15642	-1.19352	0.15642	0.000396735	-0.712637	-0.414192	0.670573	-0.156665	-0.769728	-0.0259616	-0.234768	1	2
A_21_P0000340	Non-Codingoding	SNORA60	NR_002986	ref|Homo sapiens small nucleolar RNA, H/ACA box 60 (SNORA60), small nucleolar RNA [NR_002986]	chr20	-0.030622	0.285072	0.030622	0.268416	-0.61302	-0.0539985	-0.0189218	-0.585143	-1.03921	0.369904	-0.464981	0.264782	0.613759	-0.140149	1	1
A_21_P0000341	Non-Codingoding	SNORA61	NR_002987	ref|Homo sapiens small nucleolar RNA, H/ACA box 61 (SNORA61), small nucleolar RNA [NR_002987]	chr1	0.0681314	-0.955283	-0.0459747	0.0459747	-0.288475	0.828676	-0.057825	-0.154119	-0.766865	-0.156292	-0.173026	-0.569931	-0.927583	-0.45797	0	2
A_21_P0000343	Non-Codingoding	SNORA5C	NR_002991	ref|Homo sapiens small nucleolar RNA, H/ACA box 5C (SNORA5C), small nucleolar RNA [NR_002991]	chr7	0.411881	-0.0573723	0.0573723	-0.406338	-0.258624	0.868049	0.102495	-0.0483491	-0.53981	-0.257821	-0.0267379	0.828791	-0.0154712	-0.00989969	1	0
A_21_P0000344	Coding	RPL32	NM_001007074	ref|Homo sapiens ribosomal protein L32 (RPL32), transcript variant 3, mRNA [NM_001007074]	chr3	-1.1952	-0.831885	0.0415983	0.250656	-0.0415983	0.117977	-0.276408	-0.971657	-1.35793	-0.615114	-1.06331	-0.319988	-0.0100527	-0.723009	0	4
A_21_P0000347	Non-Codingoding	SNORA76	NR_002995	ref|Homo sapiens small nucleolar RNA, H/ACA box 76 (SNORA76), small nucleolar RNA [NR_002995]	chr17	2.00466	-0.383259	0.20137	-0.20137	-0.98008	0.391864	0.172197	-0.231809	-0.664453	0.805169	-0.085825	0.258919	-0.43801	-0.0593348	1	1
A_21_P0000348	Non-Codingoding	SNORA80	NR_002996	ref|Homo sapiens small nucleolar RNA, H/ACA box 80 (SNORA80), small nucleolar RNA [NR_002996]	chr21	0.0311856	-0.562102	-0.245744	-0.000454903	0.000454903	0.173419	-0.10054	-0.182541	-0.414052	-0.141948	-0.221244	-0.705843	-0.354897	-0.336754	0	1
A_21_P0000349	Non-Codingoding	SCARNA3	NR_002998	ref|Homo sapiens small Cajal body-specific RNA 3 (SCARNA3), guide RNA [NR_002998]	chr1	-1.02064	-0.192332	0.0448673	-0.0448673	0.34421	0.294478	-0.0957145	-0.138978	-0.444886	0.250957	-0.308583	0.10279	0.880173	0.056912	1	0
A_21_P0000350	Non-Codingoding	SCARNA20	NR_002999	ref|Homo sapiens small Cajal body-specific RNA 20 (SCARNA20), guide RNA [NR_002999]	chr17	-0.0128458	-0.97327	0.618102	0.0992076	-0.519957	0.0128458	-0.12932	-1.92059	-0.315408	0.450749	-2.39749	0.233806	0.567837	-0.563516	0	2
A_21_P0000351	Non-Codingoding	SCARNA22	NR_003004	ref|Homo sapiens small Cajal body-specific RNA 22 (SCARNA22), guide RNA [NR_003004]	chr4	1.48688	-0.763445	0.234175	-0.234175	0.348901	-1.22988	-0.026257	-3.7052	-3.75937	-2.02063	-3.45669	-0.914119	-0.309708	-2.36095	0	5
A_21_P0000356	Non-Codingoding	SCARNA11	NR_003012	ref|Homo sapiens small Cajal body-specific RNA 11 (SCARNA11), guide RNA [NR_003012]	chr12	0.348045	0.132552	-0.132552	0.542091	-0.873822	-0.236241	-0.0366545	-0.0883887	-1.57748	0.749808	-0.645452	-0.15965	0.452491	-0.211446	1	2
A_21_P0000357	Non-Codingoding	SNORA47	NR_003014	ref|Homo sapiens small nucleolar RNA, H/ACA box 47 (SNORA47), small nucleolar RNA [NR_003014]	chr5	0.633833	-0.178761	0.105507	0.0441599	-0.244198	-0.0441599	0.0527302	-0.119664	-0.558186	0.241612	-0.210281	0.156684	0.480425	-0.00156816	0	0
A_21_P0000358	Non-Codingoding	SNORA71C	NR_003017	ref|Homo sapiens small nucleolar RNA, H/ACA box 71C (SNORA71C), small nucleolar RNA [NR_003017]	chr20	-0.102899	0.160873	0.102899	0.169493	-0.927266	-0.236327	-0.138871	-0.994514	-0.785342	0.329483	-0.905004	-0.0306978	0.706742	-0.279889	1	3
A_21_P0000359	Non-Codingoding	SNORA71D	NR_003018	ref|Homo sapiens small nucleolar RNA, H/ACA box 71D (SNORA71D), small nucleolar RNA [NR_003018]	chr20	0.249668	0.279215	-0.156424	0.156424	-0.78807	-0.183767	-0.0738256	-0.317314	-1.1276	0.415401	-0.333245	0.0415368	0.547726	-0.128916	0	1
A_21_P0000360	Non-Codingoding	SNORA77	NR_003019	ref|Homo sapiens small nucleolar RNA, H/ACA box 77 (SNORA77), small nucleolar RNA [NR_003019]	chr1	-0.879675	-0.713561	0.260983	0.0942409	-0.0942409	0.302507	-0.171624	-0.925675	-0.865181	-0.610268	-0.913398	-0.700597	0.00826144	-0.667809	0	5
A_21_P0000362	Non-Codingoding	SNORA1	NR_003026	ref|Homo sapiens small nucleolar RNA, H/ACA box 1 (SNORA1), small nucleolar RNA [NR_003026]	chr11	-1.47536	0.620915	-0.106704	0.118765	0.106704	-0.380101	-0.185964	0.71471	0.409704	0.574704	0.45034	-0.0629058	0.602269	0.448137	2	0
A_21_P0000363	Non-Codingoding	SNORA25	NR_003028	ref|Homo sapiens small nucleolar RNA, H/ACA box 25 (SNORA25), small nucleolar RNA [NR_003028]	chr11	1.23438	0.25812	-0.25812	-0.482261	-0.395984	0.523889	0.14667	0.97645	1.00131	1.28701	1.20046	-0.286645	-0.724922	0.57561	4	1
A_21_P0000365	Non-Codingoding	SNORD12	NR_003030	ref|Homo sapiens small nucleolar RNA, C/D box 12 (SNORD12), small nucleolar RNA [NR_003030]	chr20	0.978501	0.633417	0.0426226	-0.0426226	-0.0902214	-0.251741	0.211659	-0.373649	-0.0785031	0.264401	0.120285	0.233934	0.354282	0.0867917	0	0
A_21_P0000366	Non-Codingoding	SNORD11	NR_003031	ref|Homo sapiens small nucleolar RNA, C/D box 11 (SNORD11), small nucleolar RNA [NR_003031]	chr2	-0.412333	-0.253791	0.226405	-0.0345945	0.0345945	1.23311	0.132231	-0.885208	-0.924605	-1.25267	-1.44723	-0.16644	-0.242611	-0.819795	0	4
A_21_P0000367	Non-Codingoding	SNORA32	NR_003032	ref|Homo sapiens small nucleolar RNA, H/ACA box 32 (SNORA32), small nucleolar RNA [NR_003032]	chr11	1.29461	0.174789	-0.174789	-0.427194	-0.540596	0.737657	0.177413	1.48281	1.14323	1.18785	1.66216	-0.155006	-0.384557	0.822748	4	0
A_21_P0000368	Non-Codingoding	SNORD5	NR_003033	ref|Homo sapiens small nucleolar RNA, C/D box 5 (SNORD5), small nucleolar RNA [NR_003033]	chr11	0.0828359	-0.0828359	-0.405371	-0.749857	0.787136	0.365124	-0.000494798	0.999757	1.50436	1.15949	1.39433	-0.5627	-0.158381	0.722809	4	0
A_21_P0000369	Non-Codingoding	SNORA16A	NR_003035	ref|Homo sapiens small nucleolar RNA, H/ACA box 16A (SNORA16A), small nucleolar RNA [NR_003035]	chr1	-0.322133	0.197501	-0.066412	0.066412	-0.35718	0.790141	0.0513883	-0.229527	-1.42553	0.704509	-0.277123	0.182753	0.617674	-0.0712076	2	1
A_21_P0000370	Non-Codingoding	SNORD6	NR_003036	ref|Homo sapiens small nucleolar RNA, C/D box 6 (SNORD6), small nucleolar RNA [NR_003036]	chr11	0.775702	0.345611	-0.345611	-0.431653	-0.85263	0.398496	-0.0183474	0.372533	1.022	0.603966	0.773756	-0.519159	-0.195445	0.342942	3	0
A_21_P0000371	Non-Codingoding	SNORD7	NR_003037	ref|Homo sapiens small nucleolar RNA, C/D box 7 (SNORD7), small nucleolar RNA [NR_003037]	chr17	-0.3985	0.361163	-0.0381691	0.0381691	-0.182011	0.099921	-0.0199045	-0.415911	-1.63078	-0.809527	-2.7231	0.182884	0.0605862	-0.889307	0	3
A_21_P0000373	Non-Codingoding	SNORD50B	NR_003044	ref|Homo sapiens small nucleolar RNA, C/D box 50B (SNORD50B), small nucleolar RNA [NR_003044]	chr6	0.285123	-0.0960021	0.00266743	0.0547247	-0.00266743	-0.505317	-0.0435785	0.815469	0.187321	0.139101	0.604672	-0.247988	0.321279	0.303309	2	0
A_21_P0000383	Non-Codingoding	SNORD84	NR_003065	ref|Homo sapiens small nucleolar RNA, C/D box 84 (SNORD84), small nucleolar RNA [NR_003065]	chr6	-0.145839	0.296519	0.170867	-0.255178	-0.216574	0.145839	-0.000727812	-0.518246	-0.718876	-0.4241	-2.34259	0.0703337	0.350811	-0.597111	0	2
A_21_P0000385	Non-Codingoding	SNORD88C	NR_003069	ref|Homo sapiens small nucleolar RNA, C/D box 88C (SNORD88C), small nucleolar RNA [NR_003069]	chr19	0.376801	0.282424	-0.196174	0.194165	-0.636207	-0.194165	-0.0288593	-0.0321898	-0.65694	0.42656	-0.483788	0.195394	0.29438	-0.0427639	0	1
A_21_P0000386	Non-Codingoding	SNORD89	NR_003070	ref|Homo sapiens small nucleolar RNA, C/D box 89 (SNORD89), small nucleolar RNA [NR_003070]	chr2	0.94377	-0.363043	0.309634	-0.131171	0.131171	-0.16126	0.121517	0.5185	0.764806	0.682972	0.493498	0.149597	0.88578	0.582526	3	0
A_21_P0000393	Non-Codingoding	SNORD99	NR_003077	ref|Homo sapiens small nucleolar RNA, C/D box 99 (SNORD99), small nucleolar RNA [NR_003077]	chr1	0.84473	-0.405658	0.0978291	-0.0630877	-0.35748	0.0630877	0.0299034	1.22794	0.402535	0.88221	0.833751	-0.543759	0.287184	0.514976	3	0
A_21_P0000397	Non-Codingoding	SCARNA18	NR_003139	ref|Homo sapiens small Cajal body-specific RNA 18 (SCARNA18), guide RNA [NR_003139]	chr5	0.449875	-1.12555	0.0143805	0.259754	-0.0143805	-0.296213	-0.11869	-1.39537	-1.26493	-0.975822	-1.31501	-0.56212	-0.305392	-0.969775	0	4
A_21_P0000463	Non-Codingoding	SNORD105B	NR_003688	ref|Homo sapiens small nucleolar RNA, C/D box 105B (SNORD105B), small nucleolar RNA [NR_003688]	chr19	0.351256	-0.0663235	-0.278582	-0.0835254	0.0663235	0.25682	0.0409947	0.305726	0.174523	0.403239	-0.0185864	-0.0309584	0.0482609	0.147034	0	0
A_21_P0000470	Non-Codingoding	SNORD12B	NR_003695	ref|Homo sapiens small nucleolar RNA, C/D box 12B (SNORD12B), small nucleolar RNA [NR_003695]	chr20	0.0642157	0.143011	0.19072	-0.913962	-0.300081	-0.0642157	-0.146719	-0.619872	-0.416316	0.00311804	-0.146079	0.327712	0.113474	-0.122994	0	1
A_21_P0000472	Non-Codingoding	SNORD58C	NR_003701	ref|Homo sapiens small nucleolar RNA, C/D box 58C (SNORD58C), small nucleolar RNA [NR_003701]	chr18	0.646811	0.33211	-0.583097	-0.33211	-0.851168	0.555658	-0.0386327	0.389017	-1.12173	0.0556064	-1.75694	-1.60329	0.423812	-0.602254	0	3
A_21_P0000473	Non-Codingoding	SNORA84	NR_003704	ref|Homo sapiens small nucleolar RNA, H/ACA box 84 (SNORA84), small nucleolar RNA [NR_003704]	chr9	1.29285	0.18011	-0.660098	-0.18011	-0.768298	0.323083	0.0312567	1.54431	-0.192092	0.279348	1.50586	0.684884	0.708418	0.755122	4	0
A_21_P0000475	Non-Codingoding	SNORA70B	NR_003707	ref|Homo sapiens small nucleolar RNA, H/ACA box 70B (retrotransposed) (SNORA70B), small nucleolar RNA [NR_003707]	chr2	-0.897004	-0.0994892	0.0224652	0.247502	0.144969	-0.0224652	-0.10067	-0.0648212	0.0822053	0.0561137	-0.089283	0.0827694	0.0652261	0.022035	0	0
A_21_P0000476	Non-Codingoding	SNORA70C	NR_003708	ref|Homo sapiens small nucleolar RNA, H/ACA box 70C (retrotransposed) (SNORA70C), small nucleolar RNA [NR_003708]	chr9	-1.05903	-0.177392	0.145446	0.2878	0.105039	-0.105039	-0.133862	-0.117613	0.00484991	0.0455813	-0.0737371	0.0928478	-0.0214667	-0.0115896	0	0
A_21_P0000477	Non-Codingoding	SNORA11B	NR_003709	ref|Homo sapiens small nucleolar RNA, H/ACA box 11B (retrotransposed) (SNORA11B), small nucleolar RNA [NR_003709]	chr14	0.35473	-0.889009	-0.0700777	0.0700777	0.554212	-0.493241	-0.0788846	-1.25489	-2.08542	-0.745094	-2.03597	-0.38281	0.402387	-1.01697	0	4
A_21_P0000478	Non-Codingoding	SNORA11C	NR_003710	ref|Homo sapiens small nucleolar RNA, H/ACA box 11C (retrotransposed) (SNORA11C), small nucleolar RNA [NR_003710]	chrX	0.759856	-0.611646	0.0964973	-0.0964973	0.689143	-0.104449	0.122151	-1.37086	-2.13987	-1.02976	-1.26815	-0.210284	0.260603	-0.959721	0	4
A_21_P0000479	Non-Codingoding	SNORA11D	NR_003711	ref|Homo sapiens small nucleolar RNA, H/ACA box 11D (SNORA11D), small nucleolar RNA [NR_003711]	chrX	1.35614	-0.00416207	-0.13817	0.00416207	0.458103	-0.529085	0.191165	-0.297498	-0.707876	0.149824	-0.118712	-0.122153	0.373929	-0.120414	0	1
A_21_P0000480	Non-Codingoding	SNORA11E	NR_003712	ref|Homo sapiens small nucleolar RNA, H/ACA box 11E (SNORA11E), small nucleolar RNA [NR_003712]	chrX	0.0731406	-0.444985	-0.0572939	0.0572939	-0.695329	0.281617	-0.130926	-0.772758	-0.964392	0.469361	-0.71156	0.27698	0.383578	-0.219798	0	3
A_21_P0000482	Non-Codingoding	SNORD80	NR_003940	ref|Homo sapiens small nucleolar RNA, C/D box 80 (SNORD80), small nucleolar RNA [NR_003940]	chr1	0.916018	-0.751823	0.0455687	-0.0455687	-0.16411	0.650529	0.108436	0.534522	0.108816	0.470754	0.632931	-0.0408094	-0.377436	0.221463	1	0
A_21_P0000484	Non-Codingoding	SNORD76	NR_003942	ref|Homo sapiens small nucleolar RNA, C/D box 76 (SNORD76), small nucleolar RNA [NR_003942]	chr1	-0.360915	0.139407	0.0542018	-0.0542018	-0.155977	0.773924	0.0660732	0.20312	-0.116359	0.0791247	0.105816	-0.298105	-0.674205	-0.116768	0	1
A_21_P0000489	Non-Codingoding	SNORD104	NR_004380	ref|Homo sapiens small nucleolar RNA, C/D box 104 (SNORD104), small nucleolar RNA [NR_004380]	chr17	0.0985708	-0.760452	-0.0650201	0.0650201	-0.437409	0.384203	-0.119181	-0.611705	-1.20801	-0.545292	-1.44325	-0.420433	-0.645021	-0.812286	0	4
A_21_P0000491	Non-Codingoding	SNAR-G1	NR_004383	ref|Homo sapiens small ILF3/NF90-associated RNA G1 (SNAR-G1), small nuclear RNA [NR_004383]	chr19	1.99533	0.631991	-0.173412	-0.0125089	0.0125089	-0.427761	0.337691	0.3076	0.237495	0.778832	0.438931	0.827359	0.228241	0.469743	2	0
A_21_P0000492	Non-Codingoding	SNAR-F	NR_004384	ref|Homo sapiens small ILF3/NF90-associated RNA F (SNAR-F), small nuclear RNA [NR_004384]	chr19	2.35122	0.0148554	-0.0148554	0.784307	-0.680718	-1.87324	0.0969284	-0.0385504	-0.390211	0.215927	-0.204533	-0.434927	-0.544287	-0.232764	0	0
A_21_P0000494	Non-Codingoding	SNORA16B	NR_004389	ref|Homo sapiens small nucleolar RNA, H/ACA box 16B (SNORA16B), small nucleolar RNA [NR_004389]	chr1	-0.167747	0.927236	-0.820289	-0.774958	0.284678	0.167747	-0.0638888	0.221067	-1.15223	-0.074363	0.164703	-0.944809	-0.188792	-0.32907	0	2
A_21_P0000495	Non-Codingoding	SNORA57	NR_004390	ref|Homo sapiens small nucleolar RNA, H/ACA box 57 (SNORA57), small nucleolar RNA [NR_004390]	chr11	0.516166	-0.112614	-0.206446	0.112614	-0.793822	0.235018	-0.0415139	-0.169323	-0.857575	-0.257464	-0.193545	-0.0544116	-0.466396	-0.333119	0	1
A_21_P0000500	Non-Codingoding	SNORD86	NR_004399	ref|Homo sapiens small nucleolar RNA, C/D box 86 (SNORD86), small nucleolar RNA [NR_004399]	chr20	-0.790474	-1.28998	0.301842	0.302708	0.125931	-0.125931	-0.245983	-1.24314	-1.02814	-0.841154	-1.243	-0.333327	-0.188591	-0.812891	0	4
A_21_P0000501	Non-Codingoding	SNORD97	NR_004403	ref|Homo sapiens small nucleolar RNA, C/D box 97 (SNORD97), small nucleolar RNA [NR_004403]	chr11	0.0606723	0.420569	-0.623882	-0.471717	-0.0606723	0.979106	0.0506794	0.184317	-0.232844	0.387363	0.337307	0.213407	1.15016	0.339951	1	0
A_21_P0000502	Non-Codingoding	RNU11	NR_004407	ref|Homo sapiens RNA, U11 small nuclear (RNU11), small nuclear RNA [NR_004407]	chr1	-0.566097	0.767087	0.0154781	-0.0154781	0.568318	-0.531096	0.0397021	-1.16226	-1.16457	-0.701196	-2.13426	0.55671	0.663527	-0.657008	1	4
A_21_P0000503	Non-Codingoding	RNU4ATAC	NR_023343	ref|Homo sapiens RNA, U4atac small nuclear (U12-dependent splicing) (RNU4ATAC), small nuclear RNA [NR_023343]	chr2	1.32189	0.158079	-0.786904	-0.292192	0.190138	-0.158078	0.0721556	0.154263	-0.661688	0.351131	0.210793	-0.00204468	0.680467	0.122153	1	1
A_21_P0000504	Non-Codingoding	RNU6ATAC	NR_023344	ref|Homo sapiens RNA, U6atac small nuclear (U12-dependent splicing) (RNU6ATAC), small nuclear RNA [NR_023344]	chr9	0.589298	0.482278	-0.644015	-0.585284	0.418393	-0.418393	-0.0262872	-0.716474	-1.12026	-0.232758	-1.09067	-0.311391	1.07711	-0.399074	1	3
A_21_P0000506	Non-Codingoding	SUZ12P	NR_024187	ref|Homo sapiens suppressor of zeste 12 homolog pseudogene (SUZ12P), non-coding RNA [NR_024187]	chr17	-1.86548	-0.209652	1.17525	0.290902	0.144001	-0.144001	-0.101496	-0.873479	-0.26537	-0.962072	-0.421725	0.0432329	-0.0934405	-0.428809	0	2
A_21_P0000507	Non-Codingoding	SNAR-B2	NR_024230	ref|Homo sapiens small ILF3/NF90-associated RNA B2 (SNAR-B2), small nuclear RNA [NR_024230]	chr19	1.0977	-0.179215	0.0349889	-0.0349889	0.174453	-1.19244	-0.0165848	-0.31445	-0.632937	0.107842	-0.266531	-1.03898	0.144052	-0.333501	0	2
A_21_P0000508	Non-Codingoding	SNAR-D	NR_024243	ref|Homo sapiens small ILF3/NF90-associated RNA D (SNAR-D), small nuclear RNA [NR_024243]	chr19	1.75477	-0.0436745	0.0824485	0.0436745	-0.339771	-1.12713	0.0617197	0.00957727	-0.50786	0.450748	-0.290518	-0.875015	0.392016	-0.136842	0	1
A_21_P0000509	Non-Codingoding	SNAR-G2	NR_024244	ref|Homo sapiens small ILF3/NF90-associated RNA G2 (SNAR-G2), small nuclear RNA [NR_024244]	chr19	2.30201	0.0323706	-0.213581	0.596289	-0.440733	-0.0323706	0.373997	-0.0909143	-0.0443711	0.879557	0.346458	0.347575	-0.0684166	0.228315	1	0
A_21_P0000511	Non-Codingoding	SNAR-H	NR_024342	ref|Homo sapiens small ILF3/NF90-associated RNA H (SNAR-H), small nuclear RNA [NR_024342]	chr2	1.92825	-0.0708973	0.0113385	0.340852	-0.0113385	-2.06369	0.0224185	-0.0462387	0.15647	0.706984	0.065419	-0.521249	0.188002	0.0915646	1	0
A_21_P0000520	Non-Codingoding	LOC100271831	NR_027081	ref|Homo sapiens uncharacterized LOC100271831 (LOC100271831), non-coding RNA [NR_027081]	chr16	1.0471	0.256659	-0.109801	0.109801	-0.567843	-0.333112	0.0671341	-0.38875	-0.585758	-0.138851	-0.73414	1.4681	0.244442	-0.0224931	1	1
A_21_P0000525	Non-Codingoding	LOC285847	NR_027117	ref|Homo sapiens uncharacterized LOC285847 (LOC285847), non-coding RNA [NR_027117]	chr6	1.89547	0.530725	-0.0497065	-0.116577	-0.483586	0.0497065	0.304338	0.201729	0.210743	0.974173	0.170331	0.0324421	0.660684	0.375017	2	0
A_21_P0000530	Non-Codingoding	C17orf76-AS1	NR_045024	ref|Homo sapiens C17orf76 antisense RNA 1 (non-protein coding) (C17orf76-AS1), transcript variant 27, non-coding RNA [NR_045024]	chr17	0.564023	-0.758913	0.0177989	-0.272085	-0.0177989	0.607972	0.0234995	-0.182452	-1.43464	-1.04625	-0.85076	-0.280561	-0.0869918	-0.646942	0	3
A_21_P0000534	Coding	TPI1	NM_001159287	ref|Homo sapiens triosephosphate isomerase 1 (TPI1), transcript variant 2, mRNA [NM_001159287]	chr12	-0.281611	0.324512	0.0845504	0.0394998	-0.0394998	-0.585507	-0.0763427	0.136468	0.101292	0.397233	0.282925	0.294106	0.280192	0.248702	0	0
A_21_P0000535	Non-Codingoding	LINC00173	NR_027346	ref|Homo sapiens long intergenic non-protein coding RNA 173 (LINC00173), transcript variant 2, non-coding RNA [NR_027346]	chr12	0.622798	0.61124	0.136815	-0.222248	-0.779195	-0.136815	0.038766	0.00732422	0.331779	0.420753	0.335715	-0.202415	0.451622	0.22413	0	0
A_21_P0000536	Coding	ZNRF2	NM_147128	ref|Homo sapiens zinc and ring finger 2 (ZNRF2), mRNA [NM_147128]	chr7	0.274624	0.150362	0.132178	-0.132178	-0.662706	-0.498994	-0.122786	-0.192224	-0.627538	0.621702	-0.274977	0.167218	-0.0385234	-0.0573903	1	1
A_21_P0000541	Non-Codingoding	LOC100128164	NR_027622	ref|Homo sapiens four and a half LIM domains 1 pseudogene (LOC100128164), transcript variant 1, non-coding RNA [NR_027622]	chr3	0.298446	0.677108	-0.711196	-0.298446	0.458487	-0.520595	-0.0160327	0.829452	0.0247011	0.0274553	0.125902	-0.737789	-0.429593	-0.0266451	1	1
A_21_P0000543	Non-Codingoding	ATP1A1OS	NR_027645	ref|Homo sapiens ATP1A1 opposite strand (ATP1A1OS), transcript variant 2, non-coding RNA [NR_027645]	chr1	0.440622	0.575291	0.0156066	-0.0156066	-0.265071	-0.17202	0.0964704	0.385531	0.00158238	0.56845	0.502902	0.165146	0.0707061	0.282386	0	0
A_21_P0000547	Non-Codingoding	TNIK	NR_027767	ref|Homo sapiens TRAF2 and NCK interacting kinase (TNIK), transcript variant 9, non-coding RNA [NR_027767]	chr3	1.57568	0.059685	-0.059685	-0.704234	-0.540905	0.548779	0.146554	0.128942	-0.660841	0.505721	0.319563	-0.147494	0.430574	0.0960775	0	1
A_21_P0000548	Non-Codingoding	PDCD6IP	NR_027868	ref|Homo sapiens programmed cell death 6 interacting protein (PDCD6IP), transcript variant 4, non-coding RNA [NR_027868]	chr3	1.32608	0.91587	-0.361986	-0.728059	0.254366	-0.254366	0.191984	0.392695	0.650988	0.89466	0.928795	0.149782	0.119475	0.522733	3	0
A_21_P0000558	Non-Codingoding	LOC100302650	NR_028308	ref|Homo sapiens uncharacterized LOC100302650 (LOC100302650), non-coding RNA [NR_028308]	chr2	4.0922	1.53963	-0.375796	-1.05548	-0.321228	0.321228	0.700093	0.557353	1.20648	1.57375	0.888642	0.436027	0.475805	0.856342	3	0
A_21_P0000560	Non-Codingoding	TMEM30C	NR_028358	ref|Homo sapiens transmembrane protein 30C (TMEM30C), transcript variant 2, non-coding RNA [NR_028358]	chr3	2.01145	0.0927107	-0.0927107	0.440155	-0.356306	-0.56895	0.254391	0.303918	0.286176	0.974345	0.0198491	-0.236403	0.368747	0.286105	1	0
A_21_P0000561	Non-Codingoding	PCNA-AS1	NR_028370	ref|Homo sapiens PCNA antisense RNA 1 (non-protein coding) (PCNA-AS1), non-coding RNA [NR_028370]	chr20	1.60473	-0.099561	-0.0780408	0.0780408	0.372327	-0.237325	0.273361	0.0148919	-0.00956178	0.0186131	-0.041322	-0.199705	2.00028	0.297199	1	0
A_21_P0000562	Non-Codingoding	FAS-AS1	NR_028371	ref|Homo sapiens FAS antisense RNA 1 (non-protein coding) (FAS-AS1), non-coding RNA [NR_028371]	chr10	0.66379	0.714773	-0.584351	0.16019	-0.16019	-0.380983	0.0688715	0.400353	0.681641	0.717984	0.329902	0.908649	0.972082	0.668435	4	0
A_21_P0000566	Coding	UBE2L3	NM_003347	ref|Homo sapiens ubiquitin-conjugating enzyme E2L 3 (UBE2L3), transcript variant 1, mRNA [NM_003347]	chr22	-0.344895	-0.168149	0.510317	0.683948	0.045774	-0.045774	0.113537	0.153629	-0.274844	-0.0841851	-0.270738	0.722415	0.284622	0.0884833	1	0
A_21_P0000570	Non-Codingoding	C22orf45	NR_028483	ref|Homo sapiens chromosome 22 open reading frame 45 (C22orf45), transcript variant 2, non-coding RNA [NR_028483]	chr22	0.633837	0.876678	-0.404645	-1.12251	-1.09867	0.404645	-0.118444	-0.587754	-1.1276	0.534825	-1.62291	0.355675	1.0598	-0.231328	1	2
A_21_P0000571	Non-Codingoding	C22orf45	NR_028484	ref|Homo sapiens chromosome 22 open reading frame 45 (C22orf45), transcript variant 1, non-coding RNA [NR_028484]	chr22	3.03724	2.06221	-2.38319	-3.08612	-0.440879	0.440879	-0.061644	0.385056	0.414448	1.397	1.28715	0.463964	-0.0152411	0.655397	2	0
A_21_P0000572	Non-Codingoding	LOC100306951	NR_028514	ref|Homo sapiens uncharacterized LOC100306951 (LOC100306951), non-coding RNA [NR_028514]	chr17	-0.0777326	-0.357882	-0.169494	0.570645	0.0777326	0.896389	0.15661	-1.07891	-0.405921	-1.2605	-0.749837	0.410645	-1.56235	-0.77448	0	4
A_21_P0000574	Coding	SRD5A1	NM_001047	ref|Homo sapiens steroid-5-alpha-reductase, alpha polypeptide 1 (3-oxo-5 alpha-steroid delta 4-dehydrogenase alpha 1) (SRD5A1), mRNA [NM_001047]	chr5	0.454391	0.119599	0.47916	-0.157717	-0.119599	-0.482611	0.0488705	0.476784	0.456592	0.0858324	0.413836	0.413675	-0.658053	0.198111	0	1
A_21_P0000579	Non-Codingoding	PAN3-AS1	NR_029383	ref|Homo sapiens PAN3 antisense RNA 1 (non-protein coding) (PAN3-AS1), non-coding RNA [NR_029383]	chr13	0.481708	0.0212982	-0.727153	-0.0212982	0.0454571	-0.137467	-0.0562424	0.518697	0.440548	0.550276	0.978044	0.357601	-0.446568	0.399766	1	0
A_21_P0000583	Non-Codingoding	LOC439994	NR_029408	ref|Homo sapiens uncharacterized LOC439994 (LOC439994), non-coding RNA [NR_029408]		-0.116093	0.698375	0.0540309	-0.0540309	0.130626	-0.0941291	0.10313	0.520047	1.04537	-0.194957	0.50787	0.179786	-0.208396	0.308286	1	0
A_21_P0000585	Coding	TRAPPC1	NM_021210	ref|Homo sapiens trafficking protein particle complex 1 (TRAPPC1), transcript variant 1, mRNA [NM_021210]	chr17	0.377288	-0.230765	-0.021481	0.021481	0.189618	-0.37772	-0.00693004	-0.422125	-0.535058	-0.388837	-0.423629	0.069252	0.109831	-0.265094	0	0
A_21_P0000588	Non-Codingoding	LOC404266	NR_033205	ref|Homo sapiens uncharacterized LOC404266 (LOC404266), non-coding RNA [NR_033205]		1.28922	0.802263	-1.09076	-0.245457	0.245457	-0.605243	0.0659142	0.883973	0.704845	0.00464058	0.866224	-0.559293	0.184507	0.347483	3	0
A_21_P0000589	Non-Codingoding	LOC100129083	NR_033235	ref|Homo sapiens uncharacterized LOC100129083 (LOC100129083), non-coding RNA [NR_033235]	chr19	0.612213	-0.343243	-0.157147	0.157147	-0.63495	0.40449	0.00641839	-0.424366	-0.397383	0.43426	0.177682	0.720012	0.0369694	0.0911959	1	0
A_21_P0000590	Non-Codingoding	ZEB2	NR_033258	ref|Homo sapiens zinc finger E-box binding homeobox 2 (ZEB2), transcript variant 3, non-coding RNA [NR_033258]	chr2	0.698681	0.543783	0.0653286	-0.0653286	-0.12586	-0.193052	0.153925	0.557557	0.497561	0.914816	0.444131	0.181891	-0.00510979	0.431808	1	0
A_21_P0000591	Non-Codingoding	SNORA70F	NR_033309	ref|Homo sapiens small nucleolar RNA, H/ACA box 70F (retrotransposed) (SNORA70F), small nucleolar RNA [NR_033309]	chr2	-0.739076	-0.313669	-0.0714383	0.171174	0.20305	0.0714383	-0.113087	-0.0827494	-0.00153971	-0.0725551	-0.0901556	-0.162706	-0.232666	-0.107062	0	0
A_21_P0000592	Non-Codingoding	SNORA70G	NR_033335	ref|Homo sapiens small nucleolar RNA, H/ACA box 70G (retrotransposed) (SNORA70G), small nucleolar RNA [NR_033335]	chr12	-0.931743	0.00842118	-0.00842118	0.191264	0.103958	-0.0257132	-0.110372	-0.00195098	-0.111858	0.0875366	-0.0570858	0.00977922	0.0201147	-0.00891066	0	0
A_21_P0000593	Non-Codingoding	SNORA70D	NR_033337	ref|Homo sapiens small nucleolar RNA, H/ACA box 70D (retrotransposed) (SNORA70D), small nucleolar RNA [NR_033337]	chr16	-0.880188	-0.0666916	0.0666916	0.192007	0.251927	-0.178092	-0.102391	0.0383909	0.123682	-0.0343511	-0.125448	-0.0478432	-0.190601	-0.0393618	0	0
A_21_P0000595	Non-Codingoding	SNORA70E	NR_033347	ref|Homo sapiens small nucleolar RNA, H/ACA box 70E (retrotransposed) (SNORA70E), small nucleolar RNA [NR_033347]	chr11	-0.941903	-0.136976	0.183978	0.274738	0.0423164	-0.0423164	-0.10336	-0.0734372	0.0553932	0.151362	-0.0999856	0.0909038	0.0294857	0.0256204	0	0
A_21_P0000597	Non-Codingoding	CTSL1P8	NR_033405	ref|Homo sapiens cathepsin L1 pseudogene 8 (CTSL1P8), non-coding RNA [NR_033405]	chr9	0.746634	0.108645	0.028697	-0.353933	-0.134839	-0.028697	0.0610844	0.836264	1.74819	0.634023	1.4437	0.0344052	0.298353	0.83249	4	0
A_21_P0000598	Coding	FBXW4	NM_022039	ref|Homo sapiens F-box and WD repeat domain containing 4 (FBXW4), mRNA [NM_022039]	chr10	-0.313924	0.13252	-0.0640669	-0.103275	0.11258	0.0640669	-0.0286832	-0.405476	-0.0427904	-0.716098	-0.224755	-0.372542	-0.327538	-0.3482	0	1
A_21_P0000599	Coding	MKRN1	NM_013446	ref|Homo sapiens makorin ring finger protein 1 (MKRN1), transcript variant 1, mRNA [NM_013446]	chr7	-0.675292	-0.0522768	-0.0671756	0.0522768	0.527546	0.304716	0.0149658	0.56485	0.758956	0.208581	0.680677	0.188239	0.474346	0.479275	2	0
A_21_P0000602	Coding	ATP5I	NM_007100	ref|Homo sapiens ATP synthase, H+ transporting, mitochondrial Fo complex, subunit E (ATP5I), nuclear gene encoding mitochondrial protein, transcript variant 1, mRNA [NM_007100]		0.59811	0.154829	0.0685301	-0.0685301	-0.15299	-0.410541	0.0315681	0.043066	0.0413322	0.141583	-0.0630631	0.20027	0.0119953	0.0625306	0	0
A_21_P0000606	Non-Codingoding	LOC283688	NR_033833	ref|Homo sapiens uncharacterized LOC283688 (LOC283688), non-coding RNA [NR_033833]	chr15	1.41176	0.390629	-0.0495815	0.0495815	-0.558079	-0.603808	0.106751	0.0582261	-0.636747	0.85495	-0.308845	0.359528	0.0529594	0.0633452	1	1
A_21_P0000607	Non-Codingoding	FLJ39051	NR_033839	ref|Homo sapiens uncharacterized LOC399972 (FLJ39051), non-coding RNA [NR_033839]	chr11	-0.0220313	-0.467748	0.0220313	-0.150766	0.304783	0.800909	0.0811964	-0.796974	-0.836054	-0.72026	-0.24559	0.324138	0.0330157	-0.373621	0	3
A_21_P0000610	Non-Codingoding	LOC401164	NR_033869	ref|Homo sapiens uncharacterized LOC401164 (LOC401164), non-coding RNA [NR_033869]	chr4	1.00747	0.446651	-0.549205	-0.116202	0.116202	-0.473914	0.0718332	0.632603	-0.0204093	0.293064	0.643994	-0.0237992	0.186167	0.28527	2	0
A_21_P0000611	Non-Codingoding	FLJ20021	NR_033874	ref|Homo sapiens uncharacterized LOC90024 (FLJ20021), non-coding RNA [NR_033874]		0.667306	0.3272	0.130484	-0.130484	-0.341968	-0.528822	0.0206195	-0.580915	0.436339	-0.578884	-0.0202689	0.632161	-0.439766	-0.091889	1	0
A_21_P0000615	Non-Codingoding	LINC00184	NR_033927	ref|Homo sapiens long intergenic non-protein coding RNA 184 (LINC00184), non-coding RNA [NR_033927]	chr1	0.104542	0.176354	0.434442	-0.122856	-0.34379	-0.104542	0.0240248	0.284067	-0.573351	0.573036	0.100206	0.0517709	0.43204	0.144628	0	0
A_21_P0000618	Non-Codingoding	FLJ33065	NR_033965	ref|Homo sapiens uncharacterized LOC440952 (FLJ33065), non-coding RNA [NR_033965]	chr3	1.7266	-0.234406	-0.14992	0.14992	-0.216927	0.681639	0.326151	0.802978	0.545735	0.399489	0.0763843	0.485409	0.0754478	0.397574	1	0
A_21_P0000623	Non-Codingoding	LINC00421	NR_034026	ref|Homo sapiens long intergenic non-protein coding RNA 421 (LINC00421), non-coding RNA [NR_034026]	chr13	1.13512	-0.0926278	-1.09914	0.0926278	-0.77674	0.753774	0.00216835	0.939649	-0.199627	0.0323594	-0.586931	0.6298	-0.74332	0.0119885	2	1
A_21_P0000624	Coding	SLC6A13	NM_001243392	ref|Homo sapiens solute carrier family 6 (neurotransmitter transporter, GABA), member 13 (SLC6A13), transcript variant 3, mRNA [NM_001243392]	chr12	-0.321277	-0.00743365	0.773133	0.00743365	0.352902	-0.0654209	0.123223	-1.27804	0.101189	1.642	-0.369511	0.767548	1.18761	0.341799	3	1
A_21_P0000625	Non-Codingoding	LOC100289361	NR_034032	ref|Homo sapiens uncharacterized LOC100289361 (LOC100289361), non-coding RNA [NR_034032]	chr3	1.03168	0.483488	0.0738263	-0.26405	-0.0738263	-1.32729	-0.0126951	-0.0732055	0.448596	0.250319	-0.258986	-1.41117	-0.33716	-0.230268	0	1
A_21_P0000630	Non-Codingoding	LOC643733	NR_034079	ref|Homo sapiens caspase 4, apoptosis-related cysteine peptidase pseudogene (LOC643733), transcript variant 2, non-coding RNA [NR_034079]	chr11	-0.0905793	0.0707276	0.813416	-0.0707276	-0.346623	1.95085	0.387843	-0.510693	-0.0570791	-0.200474	0.376094	-0.478906	0.00249267	-0.144761	0	0
A_21_P0000631	Non-Codingoding	LOC643733	NR_034079	ref|Homo sapiens caspase 4, apoptosis-related cysteine peptidase pseudogene (LOC643733), transcript variant 2, non-coding RNA [NR_034079]	chr11	-0.177623	0.115397	0.83731	-0.115397	-0.317777	2.06992	0.401972	-1.3613	-0.872515	-0.818835	-0.350465	-0.842196	-0.282543	-0.754643	0	4
A_21_P0000635	Non-Codingoding	LOC100288346	NR_034101	ref|Homo sapiens uncharacterized LOC100288346 (LOC100288346), non-coding RNA [NR_034101]	chr11	0.22544	-0.43495	0.0618172	0.184959	-0.531065	-0.0618172	-0.0926026	-0.643552	-1.05184	0.0412965	-0.790394	0.0797667	-0.136645	-0.416895	0	3
A_21_P0000636	Non-Codingoding	TRAF3IP2-AS1	NR_034110	ref|Homo sapiens TRAF3IP2 antisense RNA 1 (non-protein coding) (TRAF3IP2-AS1), transcript variant 3, non-coding RNA [NR_034110]	chr6	2.09677	-0.0661578	0.0661578	-0.170074	0.100631	-0.16975	0.309597	0.230187	0.314909	-0.203628	0.283124	-0.402011	-0.187122	0.00590992	0	0
A_21_P0000637	Non-Codingoding	TRAF3IP2-AS1	NR_034111	ref|Homo sapiens TRAF3IP2 antisense RNA 1 (non-protein coding) (TRAF3IP2-AS1), transcript variant 4, non-coding RNA [NR_034111]	chr6	1.24393	0.536095	-0.482078	-0.29406	0.29406	-0.535569	0.127064	0.729775	0.719607	-0.057673	0.794567	-0.447393	-0.0379691	0.283486	3	0
A_21_P0000639	Non-Codingoding	LOC100288123	NR_034114	ref|Homo sapiens uncharacterized LOC100288123 (LOC100288123), non-coding RNA [NR_034114]	chr19	0.89025	0.155896	-0.209244	0.526833	-0.529501	-0.155896	0.113056	0.0914102	-0.43199	0.435811	-0.125659	0.0472069	0.119609	0.0227315	0	0
A_21_P0000641	Non-Codingoding	LOC387723	NR_034125	ref|Homo sapiens uncharacterized LOC387723 (LOC387723), non-coding RNA [NR_034125]	chr10	-0.181264	-0.0300901	-0.0659311	0.0300901	0.191003	0.431599	0.0625678	-0.20278	0.194543	-0.525203	-0.668349	0.0475223	-0.143158	-0.216238	0	1
A_21_P0000642	Non-Codingoding	LOC387723	NR_034125	ref|Homo sapiens uncharacterized LOC387723 (LOC387723), non-coding RNA [NR_034125]	chr10	-0.225955	-0.198959	0.106641	0.0176959	-0.0176959	0.416547	0.016379	-0.0497351	0.210414	-0.238019	-0.534503	0.244213	-0.230785	-0.0997358	0	0
A_21_P0000650	Coding	ZNF253	NM_021047	ref|Homo sapiens zinc finger protein 253 (ZNF253), mRNA [NM_021047]	chr19	0.0355148	0.176453	-0.178478	-0.28325	0.100595	-0.0355148	-0.0307801	-0.488167	-0.209677	-0.752793	0.0182529	-1.67295	-0.0242958	-0.521604	0	2
A_21_P0000654	Non-Codingoding	LOC646938	NR_036495	ref|Homo sapiens TBC1 domain family member 2B pseudogene (LOC646938), non-coding RNA [NR_036495]	chr15	0.106949	0.427828	-0.546084	-0.106949	-0.278073	0.139748	-0.0427634	0.232305	0.331326	-0.237042	0.298928	-0.486241	-0.480962	-0.0569473	0	0
A_21_P0000655	Non-Codingoding	LOC100129917	NR_036511	ref|Homo sapiens uncharacterized LOC100129917 (LOC100129917), transcript variant 1, non-coding RNA [NR_036511]	chr4	1.22054	0.0037148	-0.146757	-0.0037148	0.270605	-0.0887663	0.209271	-0.50283	-1.26902	-0.210109	-1.07207	-0.14003	0.616924	-0.429522	1	2
A_21_P0000657	Non-Codingoding	LOC100289230	NR_036530	ref|Homo sapiens uncharacterized LOC100289230 (LOC100289230), non-coding RNA [NR_036530]	chr5	1.16575	0.131212	-0.0735578	-0.134108	0.0735578	-0.546177	0.102779	0.548379	0.620559	0.650479	0.115407	0.129117	-0.240823	0.303853	2	0
A_21_P0000658	Non-Codingoding	LOC100289230	NR_036530	ref|Homo sapiens uncharacterized LOC100289230 (LOC100289230), non-coding RNA [NR_036530]	chr5	1.22567	0.297949	0.00464344	-0.443932	-0.00464344	-0.479573	0.100019	0.351491	0.12921	0.222468	-0.0834041	0.371542	-0.294802	0.116084	0	0
A_21_P0000659	Non-Codingoding	UBAC2-AS1	NR_036531	ref|Homo sapiens UBAC2 antisense RNA 1 (non-protein coding) (UBAC2-AS1), transcript variant 1, non-coding RNA [NR_036531]	chr13	-0.291658	0.0284777	0.510117	0.143518	-0.0284777	-0.065392	0.0494308	-0.218912	0.183726	-0.652051	-0.712196	0.136196	-0.0653653	-0.221434	0	2
A_21_P0000660	Non-Codingoding	LOC100499489	NR_036533	ref|Homo sapiens uncharacterized LOC100499489 (LOC100499489), non-coding RNA [NR_036533]	chr10	0.557848	0.340848	-0.495448	0.0821161	-0.181394	-0.0821161	0.0369759	-0.087872	0.0951452	-0.136367	0.317793	0.454628	-0.226539	0.0694648	0	0
A_21_P0000662	Non-Codingoding	LOC100131320	NR_036537	ref|Homo sapiens uncharacterized LOC100131320 (LOC100131320), non-coding RNA [NR_036537]	chr2	0.239478	1.13481	-0.479887	-0.239478	1.17984	-0.36946	0.244218	1.08244	1.13539	-0.868185	0.751807	-0.529385	-0.987184	0.09748	3	2
A_21_P0000663	Non-Codingoding	LOC644242	NR_036540	ref|Homo sapiens uncharacterized LOC644242 (LOC644242), non-coding RNA [NR_036540]	chr1	2.65985	0.521133	0.113237	-0.113237	-0.547389	-1.27998	0.225602	1.08999	0.00143218	1.12435	1.3652	0.0231092	-0.497027	0.517843	3	0
A_21_P0000664	Non-Codingoding	CD4	ENST00000544344	Unknown	chr12	0.61008	0.374358	-0.107172	0.107172	-0.178253	-0.673685	0.0220833	-0.120657	-0.691932	-0.0352526	-0.168468	-0.265391	0.135124	-0.191096	0	1
A_21_P0000666	Non-Codingoding	LOC100129361	NR_036583	ref|Homo sapiens uncharacterized LOC100129361 (LOC100129361), non-coding RNA [NR_036583]	chr12	-0.758237	-0.155156	0.574582	0.499277	0.155156	-0.301044	0.00242981	-0.268383	0.345851	-0.572245	-0.318541	0.188415	0.231832	-0.0655119	0	0
A_21_P0000668	Non-Codingoding	ADAM1	NR_036636	ref|Homo sapiens ADAM metallopeptidase domain 1, pseudogene (ADAM1), non-coding RNA [NR_036636]	chr12	-0.823516	-0.425672	0.562203	0.370802	0.00479507	-0.00479507	-0.0526972	-0.812603	-1.11185	-1.11786	-0.874293	-0.353509	-0.959662	-0.87163	0	5
A_21_P0000671	Coding	MT1E	NM_175617	ref|Homo sapiens metallothionein 1E (MT1E), mRNA [NM_175617]	chr16	1.7381	-0.446467	-0.153196	0.153196	1.31998	-0.641221	0.328399	-0.191214	-0.155582	-0.0299525	-0.143072	-0.963578	0.391374	-0.182004	0	1
A_21_P0000674	Non-Codingoding	LOC100289473	NR_037142	ref|Homo sapiens cytoskeleton associated protein 2-like pseudogene (LOC100289473), non-coding RNA [NR_037142]	chr20	1.05531	0.0657582	-0.152021	-0.0657582	-1.1534	1.19467	0.157425	-0.445903	-0.320293	-0.317759	-0.0577569	-0.338955	-0.312014	-0.29878	0	0
A_21_P0000676	Non-Codingoding	FLJ21408	NR_037184	ref|Homo sapiens uncharacterized LOC400512 (FLJ21408), non-coding RNA [NR_037184]	chr16	1.29578	0.882074	-0.502074	-0.170866	-1.10031	0.170866	0.0959114	-0.822763	-1.17041	-0.288851	-0.151097	-0.387126	-0.930913	-0.625194	0	3
A_21_P0000679	Non-Codingoding	LOC100507217	NR_037601	ref|Homo sapiens uncharacterized LOC100507217 (LOC100507217), transcript variant 1, non-coding RNA [NR_037601]	chr15	0.112193	0.560411	-0.0191069	-0.839739	0.0191069	-0.49154	-0.109779	-0.31718	-0.441964	-0.878679	-0.487914	-0.247402	-0.220004	-0.43219	0	1
A_21_P0000682	Non-Codingoding	LOC100527964	NR_037642	ref|Homo sapiens uncharacterized LOC100527964 (LOC100527964), non-coding RNA [NR_037642]	chr1	-0.881657	-0.620521	0.211127	0.295296	-0.0671034	0.0671034	-0.165959	-0.0699401	-0.129551	-0.177381	-0.154828	-0.380325	-0.459507	-0.228589	0	0
A_21_P0000684	Non-Codingoding	LOC100506548	NR_037665	ref|Homo sapiens uncharacterized LOC100506548 (LOC100506548), non-coding RNA [NR_037665]	chr5	0.0445232	0.269658	0.0214787	-0.0214787	-1.02769	-0.115147	-0.13811	-0.243588	-0.339355	-0.710846	-0.101245	0.163483	-1.68202	-0.485594	0	2
A_21_P0000686	Coding	BACE1-AS	NR_037803	ref|Homo sapiens BACE1 antisense RNA (non-protein coding) (BACE1-AS), antisense RNA [NR_037803]	chr11	1.14486	0.226506	-0.816346	0.344873	-0.91673	-0.226506	-0.0405575	-0.697547	-1.01105	0.34295	-0.404991	0.415254	-0.117912	-0.24555	0	2
A_21_P0000687	Coding	NPPA-AS1	NR_037806	ref|Homo sapiens NPPA antisense RNA 1 (non-protein coding) (NPPA-AS1), antisense RNA [NR_037806]	chr1	0.945281	1.01746	0.0408554	-0.0408554	-0.800736	-0.132445	0.171593	1.01286	1.46085	2.03732	2.00798	1.20832	2.44251	1.69497	6	0
A_21_P0000691	Non-Codingoding	LOC100133445	NR_037844	ref|Homo sapiens uncharacterized LOC100133445 (LOC100133445), non-coding RNA [NR_037844]	chr1	-0.310879	-0.196692	-0.0945935	0.388307	0.186286	0.0945935	0.0111705	0.281095	0.920835	0.181102	0.145543	0.421039	0.442324	0.398656	1	0
A_21_P0000694	Non-Codingoding	LOC254128	NR_037858	ref|Homo sapiens uncharacterized LOC254128 (LOC254128), transcript variant 2, non-coding RNA [NR_037858]	chr2	-0.565596	-0.647648	0.12393	0.159583	0.0591526	-0.0591526	-0.154955	-0.629681	-1.17798	-0.881033	-0.979023	0.0441604	-0.132678	-0.62604	0	4
A_21_P0000695	Non-Codingoding	LOC731424	NR_037867	ref|Homo sapiens uncharacterized LOC731424 (LOC731424), non-coding RNA [NR_037867]	chr4	6.37807	3.39861	-1.10325	-1.75797	-1.56364	1.10325	1.07585	5.15804	4.60635	5.71398	6.11384	0.384451	1.61472	3.9319	5	0
A_21_P0000707	Coding	FAM24B	NM_152644	ref|Homo sapiens family with sequence similarity 24, member B (FAM24B), transcript variant 1, mRNA [NM_152644]	chr10	-0.840754	-0.2909	0.948753	0.236699	0.034029	-0.034029	0.00896653	-0.540391	-0.443205	-1.50502	-0.795196	-0.280603	-0.413375	-0.662965	0	2
A_21_P0000711	Non-Codingoding	LOC100506462	NR_037969	ref|Homo sapiens uncharacterized LOC100506462 (LOC100506462), non-coding RNA [NR_037969]	chr4	0.749979	0.0513566	0.0401609	-0.0401609	-0.161011	-0.802535	-0.0270351	0.264214	0.350352	1.05452	0.0464818	0.436031	0.273449	0.404175	1	0
A_21_P0000714	Non-Codingoding	LOC100507246	NR_038108	ref|Homo sapiens uncharacterized LOC100507246 (LOC100507246), transcript variant 1, non-coding RNA [NR_038108]	chr17	1.10501	0.527694	-0.115528	-0.387719	-0.11019	0.11019	0.188243	1.11806	1.40223	0.783687	1.35692	0.471594	-0.0752273	0.842878	4	0
A_21_P0000715	Non-Codingoding	UNK	NR_038131	ref|Homo sapiens unkempt homolog (Drosophila) (UNK), transcript variant 2, non-coding RNA [NR_038131]	chr17	1.48869	0.588411	-0.588673	-0.206965	-0.239127	0.206965	0.208217	0.434741	-0.00367403	0.22823	0.581484	-0.506035	-0.17298	0.0936277	0	0
A_21_P0000717	Coding	METTL23	NM_001206987	ref|Homo sapiens methyltransferase like 23 (METTL23), transcript variant 6, mRNA [NM_001206987]	chr17	-0.736665	-0.182665	0.12926	0.12724	-0.00849152	0.00849152	-0.110472	-0.355825	-0.224406	-0.463315	-0.619149	0.182354	-0.075285	-0.259271	0	1
A_21_P0000731	Non-Codingoding	LOC100507632	NR_038236	ref|Homo sapiens uncharacterized LOC100507632 (LOC100507632), non-coding RNA [NR_038236]	chr8	0.176798	0.244927	-1.01516	-0.176798	0.320009	-0.726546	-0.196128	0.250783	0.290187	-0.233258	-0.191886	0.350704	0.372811	0.13989	0	0
A_21_P0000732	Non-Codingoding	LOC100507567	NR_038237	ref|Homo sapiens uncharacterized LOC100507567 (LOC100507567), non-coding RNA [NR_038237]	chr19	-0.300861	-0.484816	0.309025	0.248038	0.263769	-0.248038	-0.0354804	-0.448657	-0.0469451	-0.372423	-0.352592	0.123858	0.0176549	-0.179851	0	0
A_21_P0000740	Non-Codingoding	HIVEP3	NR_038260	ref|Homo sapiens human immunodeficiency virus type I enhancer binding protein 3 (HIVEP3), transcript variant 3, non-coding RNA [NR_038260]	chr1	0.381851	-1.04781	0.00169039	-0.565035	-0.00169039	0.431942	-0.133175	0.584412	-0.64428	-0.785366	0.0182548	-1.4933	0.27833	-0.340325	0	3
A_21_P0000742	Non-Codingoding	MYLK-AS1	NR_038266	ref|Homo sapiens MYLK antisense RNA 1 (non-protein coding) (MYLK-AS1), non-coding RNA [NR_038266]	chr3	0.0167208	-0.0167208	0.626853	-0.0865164	-0.399536	0.111726	0.0420879	-1.42231	-0.949207	-1.3123	-1.02286	-0.133831	-1.10184	-0.990391	0	5
A_21_P0000744	Non-Codingoding	LOC100506844	NR_038269	ref|Homo sapiens uncharacterized LOC100506844 (LOC100506844), non-coding RNA [NR_038269]	chr12	-0.952953	-0.326306	0.263654	0.189419	-0.189419	0.888107	-0.0212495	-0.640443	-0.64349	-0.931949	-1.26268	0.505343	-0.511773	-0.580833	0	4
A_21_P0000745	Non-Codingoding	LOC100506866	NR_038271	ref|Homo sapiens uncharacterized LOC100506866 (LOC100506866), transcript variant 2, non-coding RNA [NR_038271]	chr2	-0.166625	0.252914	0.166625	-0.47393	-1.20525	0.461675	-0.160765	0.292278	0.419094	-0.0155816	0.143124	0.373466	0.424831	0.272868	0	0
A_21_P0000748	Non-Codingoding	LOC100506963	NR_038280	ref|Homo sapiens uncharacterized LOC100506963 (LOC100506963), non-coding RNA [NR_038280]	chr1	0.621011	-0.872977	-0.160186	0.160186	0.251246	-1.13568	-0.1894	-0.70898	-0.750982	-1.19953	-0.864197	-0.369359	-0.598469	-0.748586	0	4
A_21_P0000750	Non-Codingoding	MFI2-AS1	NR_038285	ref|Homo sapiens MFI2 antisense RNA 1 (non-protein coding) (MFI2-AS1), non-coding RNA [NR_038285]	chr3	1.80898	0.882243	-0.0138566	-0.673589	-0.685777	0.0138566	0.221977	0.0962584	0.18115	1.25816	0.559087	-0.842193	-1.69245	-0.073331	1	2
A_21_P0000751	Non-Codingoding	LOC100507062	NR_038286	ref|Homo sapiens uncharacterized LOC100507062 (LOC100507062), non-coding RNA [NR_038286]	chr3	-1.62804	-0.0413153	0.155681	0.0413153	-0.293926	0.288609	-0.246279	0.486318	0.928147	0.611285	-0.2727	0.0142572	0.994738	0.460341	3	0
A_21_P0000753	Non-Codingoding	LOC100507086	NR_038289	ref|Homo sapiens uncharacterized LOC100507086 (LOC100507086), non-coding RNA [NR_038289]	chr3	0.133114	-0.109153	-0.99006	0.109153	0.212501	-1.03471	-0.279859	0.964857	0.148749	0.0609071	0.702496	-0.338814	-0.405497	0.188783	2	0
A_21_P0000754	Non-Codingoding	LOC100507091	NR_038290	ref|Homo sapiens uncharacterized LOC100507091 (LOC100507091), non-coding RNA [NR_038290]	chr12	1.13663	0.343218	-0.327145	-0.110088	0.110088	-0.204431	0.158045	0.679744	0.159543	0.292468	0.53422	-0.0807223	0.0526466	0.272983	1	0
A_21_P0000756	Non-Codingoding	LOC100507173	NR_038293	ref|Homo sapiens uncharacterized LOC100507173 (LOC100507173), transcript variant 2, non-coding RNA [NR_038293]	chr6	0.772349	-0.037899	-0.189086	-0.527133	0.037899	0.434196	0.081721	0.651668	-0.0873852	0.520343	0.273951	-0.27772	0.399966	0.246804	1	0
A_21_P0000758	Non-Codingoding	LOC100505687	NR_038301	ref|Homo sapiens uncharacterized LOC100505687 (LOC100505687), transcript variant 1, non-coding RNA [NR_038301]	chr3	-0.80914	0.32208	0.843852	0.548895	-0.32208	-0.379956	0.0339419	-0.119311	-0.32252	-0.81765	-0.261356	0.185807	-0.178342	-0.252228	0	1
A_21_P0000759	Non-Codingoding	LOC100505746	NR_038311	ref|Homo sapiens uncharacterized LOC100505746 (LOC100505746), transcript variant 1, non-coding RNA [NR_038311]	chr21	-0.729583	0.564398	0.158111	0.507697	-0.158111	-0.306694	0.0059696	0.0240726	0.513491	0.0260262	0.643354	0.224668	-0.179289	0.208721	1	0
A_21_P0000760	Non-Codingoding	LOC100526771	NR_038318	ref|Homo sapiens uncharacterized LOC100526771 (LOC100526771), non-coding RNA [NR_038318]	chr11	0.026916	1.04331	-0.617325	-0.0269155	0.80522	-0.113589	0.18627	0.402292	-0.689	-0.087656	0.35851	0.0193982	0.510003	0.0855911	0	1
A_21_P0000766	Coding	MAFIP	NM_001190825	ref|Homo sapiens MAFF interacting protein (MAFIP), mRNA [NM_001190825]	chr4_gl000194_random	0.662804	-1.13851	-0.602195	0.269639	-0.269639	0.295675	-0.130371	0.844259	-0.00960588	-0.305364	-1.61284	-1.76376	-0.804558	-0.608645	1	3
A_21_P0000769	Non-Codingoding	LOC100505622	NR_038332	ref|Homo sapiens uncharacterized LOC100505622 (LOC100505622), non-coding RNA [NR_038332]		0.0947535	0.499106	-0.0947535	-0.13729	1.08062	-0.718394	0.120673	0.496489	0.403893	-0.147408	0.403657	-0.429138	-0.435343	0.0486917	0	0
A_21_P0000775	Non-Codingoding	ENO1-AS1	NR_038351	ref|Homo sapiens ENO1 antisense RNA 1 (non-protein coding) (ENO1-AS1), non-coding RNA [NR_038351]	chr1	0.242683	0.0528405	-0.738877	-0.0528405	-0.496759	0.0567682	-0.156031	0.0731032	-0.238684	-1.146	0.08548	-0.279036	-0.911199	-0.402723	0	2
A_21_P0000778	Non-Codingoding	LOC100507331	NR_038357	ref|Homo sapiens uncharacterized LOC100507331 (LOC100507331), non-coding RNA [NR_038357]	chr10	1.41472	0.731213	-0.0797944	-0.252406	-0.292887	0.0797944	0.266773	0.786613	0.81359	1.28072	1.62126	0.315177	0.616658	0.90567	5	0
A_21_P0000781	Non-Codingoding	HOTAIRM1	NR_038366	ref|Homo sapiens HOXA transcript antisense RNA, myeloid-specific 1 (non-protein coding) (HOTAIRM1), transcript variant 1, non-coding RNA [NR_038366]	chr7	0.321088	0.157184	-0.00017643	0.00017643	-0.146887	-0.590596	-0.0432018	-0.0775151	0.654027	0.0196447	0.234684	0.216599	-0.0320215	0.169236	1	0
A_21_P0000785	Non-Codingoding	DNM3OS	NR_038397	ref|Homo sapiens DNM3 opposite strand/antisense RNA (non-protein coding) (DNM3OS), non-coding RNA [NR_038397]	chr1	0.643934	0.183899	-0.356171	-0.183899	0.244644	-0.39685	0.0225927	0.085798	-0.30601	0.0536807	-0.0265744	-0.0505164	-0.172614	-0.0693727	0	0
A_21_P0000792	Non-Codingoding	LOC100506779	NR_038410	ref|Homo sapiens uncharacterized LOC100506779 (LOC100506779), transcript variant 1, non-coding RNA [NR_038410]	chr17	0.0308311	-0.204101	0.0550435	-0.387192	-0.0308311	1.20472	0.111411	-0.624224	-0.165404	-0.672037	-0.0508416	-0.430065	-0.0628402	-0.334235	0	2
A_21_P0000808	Non-Codingoding	LOC440288	NR_038448	ref|Homo sapiens uncharacterized LOC440288 (LOC440288), transcript variant 1, non-coding RNA [NR_038448]	chr15	-0.338814	0.229293	-0.282643	0.0382695	-0.0382695	0.727939	0.0559626	0.410388	0.636632	-0.311499	-0.122999	0.348966	-0.69484	0.0444412	1	1
A_21_P0000812	Non-Codingoding	LOC400604	NR_038458	ref|Homo sapiens uncharacterized LOC400604 (LOC400604), non-coding RNA [NR_038458]	chr17	-0.367876	-0.253343	0.177345	0.3287	0.16951	-0.16951	-0.0191958	-0.486955	-0.00748587	-0.702471	-0.393402	-0.0200529	-0.666183	-0.379425	0	2
A_21_P0000823	Non-Codingoding	GCFC1-AS1	NR_038879	ref|Homo sapiens GCFC1 antisense RNA 1 (non-protein coding) (GCFC1-AS1), transcript variant 1, non-coding RNA [NR_038879]	chr21	-0.210606	0.367013	0.127928	0.128825	-0.206092	-0.127928	0.01319	0.483848	0.981252	0.666734	0.459295	0.0754075	0.407484	0.512337	2	0
A_21_P0000829	Non-Codingoding	LOC100506233	NR_038903	ref|Homo sapiens uncharacterized LOC100506233 (LOC100506233), non-coding RNA [NR_038903]	chr11	0.711343	-0.175077	-0.00539494	0.00539494	0.225643	-0.302048	0.0766435	0.687224	0.547484	0.448034	0.712242	0.016624	0.278175	0.448297	2	0
A_21_P0000830	Non-Codingoding	LOC100506233	NR_038903	ref|Homo sapiens uncharacterized LOC100506233 (LOC100506233), non-coding RNA [NR_038903]	chr11	0.883498	-0.0865321	0.00189257	-0.00189257	0.618174	-0.242586	0.195426	1.57091	0.534881	0.272441	0.497332	-0.148959	0.208489	0.489183	1	0
A_21_P0000833	Non-Codingoding	LOC100507392	NR_038908	ref|Homo sapiens uncharacterized LOC100507392 (LOC100507392), non-coding RNA [NR_038908]	chr11	0.50807	0.138643	-0.138643	-0.367315	0.175125	-0.716196	-0.0667193	0.04967	-0.152605	-0.200058	-0.610862	0.0204947	0.304895	-0.0980777	0	1
A_21_P0000836	Non-Codingoding	LOC100505978	NR_038912	ref|Homo sapiens uncharacterized LOC100505978 (LOC100505978), non-coding RNA [NR_038912]	chr12	1.5449	0.475875	-0.592591	-0.454599	0.438513	-0.438513	0.162265	0.572423	0.489346	0.581961	0.655623	-0.173806	0.181832	0.384563	1	0
A_21_P0000841	Non-Codingoding	LOC100505483	NR_038926	ref|Homo sapiens uncharacterized LOC100505483 (LOC100505483), non-coding RNA [NR_038926]	chr7	0.361637	0.679054	-0.0204792	-0.0798483	-0.442418	0.0204792	0.086404	0.0485816	0.216498	-0.376878	-0.0924993	0.528732	-0.209079	0.019226	0	0
A_21_P0000847	Non-Codingoding	LOC100630918	NR_038942	ref|Homo sapiens uncharacterized LOC100630918 (LOC100630918), non-coding RNA [NR_038942]	chr2	0.0606909	-0.0606909	-0.388078	0.305837	0.54845	-0.628044	-0.0269724	-0.637222	-0.370101	-1.34938	-0.961479	-0.202083	-1.0872	-0.76791	0	4
A_21_P0000855	Non-Codingoding	LOC100506585	NR_038966	ref|Homo sapiens uncharacterized LOC100506585 (LOC100506585), non-coding RNA [NR_038966]	chr7	-0.435555	-1.00198	0.435555	0.87719	0.480049	-0.672468	-0.0528681	-0.228538	0.484897	-0.520874	-0.959788	1.15651	-0.7311	-0.133149	1	2
A_21_P0000856	Non-Codingoding	LOC100288432	NR_038974	ref|Homo sapiens uncharacterized LOC100288432 (LOC100288432), non-coding RNA [NR_038974]	chr21	1.28271	0.260665	0.0364313	-0.260338	-0.0364313	-0.962313	0.0534542	0.366383	0.198444	0.399979	0.490812	0.254616	0.150495	0.310121	0	0
A_21_P0000860	Non-Codingoding	LOC100507346	NR_038982	ref|Homo sapiens uncharacterized LOC100507346 (LOC100507346), non-coding RNA [NR_038982]	chr9	0.983786	-0.0271883	1.0566	-0.0509853	-0.231424	0.0271883	0.292996	-0.0908146	-0.0932298	0.518517	-0.563823	-0.0702934	-0.274385	-0.0956716	0	0
A_21_P0000865	Non-Codingoding	LOC100507584	NR_038989	ref|Homo sapiens uncharacterized LOC100507584 (LOC100507584), non-coding RNA [NR_038989]	chr6	1.76134	0.823601	-0.557236	-0.343245	0.195008	-0.195008	0.280743	0.685579	0.151637	0.419969	0.808822	0.0890741	0.336232	0.415219	2	0
A_21_P0000867	Non-Codingoding	ZBTB20-AS1	NR_038993	ref|Homo sapiens ZBTB20 antisense RNA 1 (non-protein coding) (ZBTB20-AS1), non-coding RNA [NR_038993]	chr3	0.512154	0.759659	-0.627439	-0.336424	0.336424	-0.492489	0.0253143	0.914196	1.0618	-0.043499	0.807842	-0.321871	-0.532553	0.314319	3	0
A_21_P0000869	Non-Codingoding	LOC100506229	NR_039975	ref|Homo sapiens uncharacterized LOC100506229 (LOC100506229), transcript variant 1, non-coding RNA [NR_039975]	chr4	2.53844	1.94856	-1.08331	-2.17216	-0.588368	0.588368	0.205255	2.90668	2.52557	2.67256	2.07818	0.341515	0.521275	1.84096	4	0
A_21_P0000870	Non-Codingoding	1/2-SBSRNA4	NR_039978	ref|Homo sapiens lncRNA_BC009800 (1/2-SBSRNA4), non-coding RNA [NR_039978]	chr4	0.768321	0.46609	0.0715709	-0.0715709	-0.681195	-0.122749	0.0717445	0.0240173	-0.534355	-0.164159	0.0257254	-0.35015	-0.764831	-0.293959	0	1
A_21_P0000880	Non-Codingoding	SPAG5-AS1	NR_040012	ref|Homo sapiens SPAG5 antisense RNA 1 (non-protein coding) (SPAG5-AS1), non-coding RNA [NR_040012]	chr17	2.35834	1.63975	-0.76069	-0.635834	-1.40339	0.635834	0.305667	0.943901	0.737226	1.03709	1.57673	-0.88174	-0.496348	0.486143	4	1
A_21_P0000885	Non-Codingoding	LOC284408	NR_040027	ref|Homo sapiens uncharacterized LOC284408 (LOC284408), transcript variant 1, non-coding RNA [NR_040027]	chr19	-0.928161	-0.810216	0.486888	0.190739	-0.068963	0.068963	-0.176792	-0.446223	-1.78121	-1.48831	-0.890749	0.334806	-1.54606	-0.969624	0	4
A_21_P0000886	Non-Codingoding	LOC100288122	NR_040031	ref|Homo sapiens uncharacterized LOC100288122 (LOC100288122), non-coding RNA [NR_040031]	chr18	0.169606	-0.348135	0.169372	-0.0211046	-0.972887	0.0211046	-0.163674	-0.945978	-1.33083	0.645336	-1.44658	0.285566	0.524994	-0.377916	1	3
A_21_P0000891	Non-Codingoding	LOC100507495	NR_040047	ref|Homo sapiens uncharacterized LOC100507495 (LOC100507495), transcript variant 1, non-coding RNA [NR_040047]	chr20	0.0124592	0.0595227	-0.203916	-0.0124592	-0.428229	0.391698	-0.0301541	-0.10866	-0.163793	-0.00275838	-0.362954	-0.2604	-0.174719	-0.178881	0	0
A_21_P0000892	Non-Codingoding	LOC100507351	NR_040050	ref|Homo sapiens uncharacterized LOC100507351 (LOC100507351), non-coding RNA [NR_040050]	chr17	-0.051352	0.051352	0.242714	0.272169	-0.293091	-0.125093	0.0161164	0.158813	-0.204881	0.727853	0.0682974	0.464398	0.511761	0.287707	1	0
A_21_P0000893	Non-Codingoding	LOC100506686	NR_040051	ref|Homo sapiens uncharacterized LOC100506686 (LOC100506686), transcript variant 1, non-coding RNA [NR_040051]		-0.64274	0.0841329	-0.511773	-0.00669408	0.261595	0.00669408	-0.134797	0.088465	0.431008	-0.930219	-0.537246	0.416032	-1.14668	-0.279774	0	2
A_21_P0000898	Non-Codingoding	LOC100131234	NR_040073	ref|Homo sapiens familial acute myelogenous leukemia related factor (LOC100131234), non-coding RNA [NR_040073]	chr1	0.874979	0.410856	0.233016	-0.605596	-0.950261	-0.233016	-0.0450036	-0.944754	-1.21584	0.656446	-0.490659	0.617296	0.744328	-0.105531	3	2
A_21_P0000902	Non-Codingoding	LOC100287559	NR_040107	ref|Homo sapiens uncharacterized LOC100287559 (LOC100287559), non-coding RNA [NR_040107]	chr15	1.54537	1.33903	-0.0459707	-0.160311	-0.230542	0.0459707	0.415591	1.66661	2.31747	3.32954	3.19714	1.83238	0.615621	2.15979	6	0
A_21_P0000908	Non-Codingoding	FLJ27354	NR_033981	ref|Homo sapiens uncharacterized LOC400761 (FLJ27354), non-coding RNA [NR_033981]	chr1	0.573366	1.32396	-0.676466	-0.574765	-0.573366	0.574386	0.107852	0.268587	-0.707758	0.027416	0.0320857	-0.0897758	-0.273555	-0.123833	0	1
A_21_P0000910	Non-Codingoding	LOC284628	AK094692	linc|BROAD Institute lincRNA (XLOC_000019), lincRNA [TCONS_00000805]	chr1	1.5217	0.83624	-0.353543	-0.305102	0.209385	-0.209385	0.283216	0.927139	0.166687	-0.631393	0.808029	-0.452702	-0.454716	0.0605075	2	1
A_21_P0000919	Non-Codingoding	XLOC_000480	ENST00000435023	linc|BROAD Institute lincRNA (XLOC_000480), lincRNA [TCONS_00000059]	chr1	1.03864	0.499197	-0.373868	-0.302885	0.302885	-0.35083	0.135523	0.660776	0.22766	0.182377	0.65587	-0.206594	0.0863118	0.267734	2	0
A_21_P0000921	Non-Codingoding	XLOC_000572	BC045735	tc|Q4BEG9_BURVI (Q4BEG9) PAS:GGDEF, partial (3%) [THC2603143]	chr1	-0.313835	-0.500536	0.723929	0.251739	0.237689	-0.237689	0.0268829	-1.07132	-2.26871	-0.365864	-0.872886	0.238937	0.633704	-0.61769	1	3
A_21_P0000928	Non-Codingoding	LOC115110	AK021767	linc|BROAD Institute lincRNA (XLOC_000678), lincRNA [TCONS_00000075]	chr1	0.0851331	-0.165178	-0.0268149	0.0268149	-0.545304	0.310236	-0.0525188	-0.44344	0.0351963	0.899951	-0.0777411	0.372358	0.553229	0.223259	1	0
A_21_P0000935	Non-Codingoding	XLOC_001149	ENST00000427439	tc|Q71285_9HIV1 (Q71285) Envelope glycoprotein gp120 (Fragment), partial (14%) [THC2703569]	chr1	1.39102	0.870117	-0.157431	0.157431	-0.411746	-0.688473	0.193486	0.450978	-0.163495	0.38417	0.517506	-0.160348	-0.187086	0.140288	0	0
A_21_P0000941	Coding	SCNN1D	ENST00000379110	gb|Homo sapiens sodium channel, nonvoltage-gated 1, delta (SCNN1D), transcript variant 1, mRNA [NM_001130413]	chr1	0.383003	-0.0399711	-0.229684	0.0920866	-0.66564	0.0399711	-0.070039	-0.49898	-1.01327	0.0433118	-0.686559	-0.0282676	0.0140598	-0.361618	0	2
A_21_P0000944	Non-Codingoding	XLOC_000035	ENST00000420522	gb|BX111285 Soares_NFL_T_GBC_S1 Homo sapiens cDNA clone IMAGp998H053860, mRNA sequence [BX111285]	chr1	0.856355	-0.02846	0.02846	0.1411	-0.640223	-0.0787168	0.0464192	-0.156286	-1.14674	0.974364	-0.552939	0.485878	0.50171	0.0176642	1	1
A_21_P0000947	Non-Codingoding	XLOC_000044	ENST00000442636	gb|AGENCOURT_10396508 NIH_MGC_141 Homo sapiens cDNA clone IMAGE:6605580 5', mRNA sequence [BU566406]	chr1	0.378144	0.404826	-0.277548	0.0108314	-0.320908	-0.0108314	0.0307522	0.116623	0.0616264	-0.420176	0.0510931	0.226624	-0.456216	-0.070071	0	0
A_21_P0000949	Non-Codingoding	XLOC_000053	ENST00000453135	linc|BROAD Institute lincRNA (XLOC_000053), lincRNA [TCONS_00000153]	chr1	0.552147	0.11153	-0.11153	1.76047	-0.713314	-0.722275	0.146172	-0.413999	-0.904645	-0.0898392	-0.508788	-0.240497	-0.240032	-0.399633	0	1
A_21_P0000951	Non-Codingoding	XLOC_000063	ENST00000452795	linc|BROAD Institute lincRNA (XLOC_000063), lincRNA [TCONS_00000157]	chr1	-0.0121446	0.00464964	0.160869	0.343343	-0.00465012	-0.36812	0.0206577	-0.471262	-0.367039	-0.999447	-0.261343	0.27523	-0.759499	-0.43056	0	2
A_21_P0000954	Non-Codingoding	XLOC_000083	ENST00000435552	gb|BX094500 Soares_testis_NHT Homo sapiens cDNA clone IMAGp998I133522, mRNA sequence [BX094500]	chr1	1.03999	0.129802	-0.278595	0.428692	-1.06872	-0.129802	0.0202292	0.328972	-0.0340083	0.563162	-0.191539	-0.177688	-0.768969	-0.0466784	0	1
A_21_P0000958	Non-Codingoding	XLOC_000101	ENST00000412797	tc|O66122_STRCO (O66122) CprB (A-factor receptor homolog), partial (8%) [THC2662019]	chr1	0.74322	0.290636	-0.290636	-0.846951	-0.837285	0.918774	-0.00370718	-0.459517	0.066303	0.628982	-0.0483649	0.0128353	-0.471151	-0.0451521	1	0
A_21_P0000960	Non-Codingoding	XLOC_000107	ENST00000443579	linc|BROAD Institute lincRNA (XLOC_000107), lincRNA [TCONS_00000171]	chr1	0.0641805	-0.0641805	0.35557	0.615035	-0.436807	-0.569714	-0.00598598	-0.278144	-1.15101	0.209495	-0.356963	0.321978	0.0946783	-0.193327	0	1
A_21_P0000993	Non-Codingoding	XLOC_000292	ENST00000432395	linc|BROAD Institute lincRNA (XLOC_000292), lincRNA [TCONS_00000245]	chr1	-0.524291	0.424503	-0.0284674	0.0284674	-0.129243	0.169265	-0.00996113	-0.214072	-0.190403	-0.547997	-2.16475	-0.788832	0.0702508	-0.639301	0	2
A_21_P0000999	Non-Codingoding	XLOC_000337	ENST00000436416	gb|602595345F1 NIH_MGC_79 Homo sapiens cDNA clone IMAGE:4724458 5', mRNA sequence [BG573540]	chr1	0.279845	-1.3738	0.260161	-0.260161	0.580291	-0.731731	-0.207565	-0.580739	-0.103142	-0.324809	-0.538853	-0.156136	-0.407945	-0.351937	0	0
A_21_P0001036	Non-Codingoding	XLOC_000497	ENST00000458683	linc|BROAD Institute lincRNA (XLOC_000497), lincRNA [TCONS_00000350]	chr1	1.12261	0.042275	-0.042275	0.399076	-0.816751	-0.0895052	0.102572	-0.229342	-0.819822	0.560147	-0.569494	0.0201864	0.234331	-0.133999	0	1
A_21_P0001062	Non-Codingoding	XLOC_000561	ENST00000431637	tc|Q9BZX0_HUMAN (Q9BZX0) AKAP-associated sperm protein, partial (6%) [THC2608939]	chr1	0.188466	0.788397	-0.0900238	-1.10605	0.0900238	-0.803791	-0.155497	-1.27509	-1.50766	-0.569342	-2.14991	-0.846286	-0.205237	-1.09225	0	4
A_21_P0001066	Non-Codingoding	LOC100506161	XR_110838	ref|PREDICTED: Homo sapiens hypothetical LOC100506161 (LOC100506161), miscRNA [XR_110838]	chr1	1.15288	-0.477386	-0.183109	0.594238	-0.738141	0.183109	0.0885983	-0.903029	-0.267797	0.132308	-1.24951	0.0932744	-0.833208	-0.504661	0	3
A_21_P0001077	Non-Codingoding	XLOC_000624	TCONS_00000421	linc|BROAD Institute lincRNA (XLOC_000624), lincRNA [TCONS_00000421]	chr1	1.98692	0.148571	-0.148571	-0.419175	-1.04832	0.163831	0.113876	0.0260661	-0.500912	1.18811	-0.121704	0.630402	1.55146	0.462237	3	0
A_21_P0001080	Non-Codingoding	XLOC_000627	ENST00000423963	gb|RST8688 Athersys RAGE Library Homo sapiens cDNA, mRNA sequence [BG189643]	chr1	1.99891	1.24008	0.0736678	-0.695097	-0.134034	-0.0736678	0.401643	-1.20594	-0.963628	-0.596212	-0.564083	-0.341519	2.51059	-0.193464	1	2
A_21_P0001092	Non-Codingoding	XLOC_000682	ENST00000453118	tc|Q95UR9_SCHAM (Q95UR9) Transcription factor hunchback (Fragment), partial (4%) [THC2479499]	chr1	2.32041	1.16869	-0.355315	-0.324033	0.0667708	-0.0667708	0.468292	0.785285	0.7429	0.709911	1.51513	-0.180463	0.90189	0.745775	5	0
A_21_P0001096	Non-Codingoding	XLOC_000691	ENST00000442889	tc|Q4TC70_TETNG (Q4TC70) Chromosome undetermined SCAF7048, whole genome shotgun sequence, partial (7%) [THC2671532]	chr1	0.143804	0.0351217	0.122123	-0.178431	-0.0351217	-0.798326	-0.118472	0.596154	0.367585	0.145749	-0.0130846	0.16775	-0.643722	0.103405	0	1
A_21_P0001100	Non-Codingoding	XLOC_000707	ENST00000441809	linc|BROAD Institute lincRNA (XLOC_000707), lincRNA [TCONS_00000470]	chr1	-0.781348	-0.201399	-0.602202	0.262219	0.201399	0.335342	-0.130998	0.0069778	0.505433	-0.61827	-0.204272	0.211063	-0.00208068	-0.0168579	0	1
A_21_P0001107	Non-Codingoding	XLOC_000738	CR596092	gb|full-length cDNA clone CS0DL007YF06 of B cells (Ramos cell line) Cot 25-normalized of Homo sapiens (human) [CR596092]	chr1	-0.0436869	-0.437052	0.0436869	0.0678143	-1.20667	0.270065	-0.21764	-0.541728	-1.22921	0.197898	-0.714649	0.187484	0.379354	-0.286808	0	2
A_21_P0001112	Non-Codingoding	XLOC_000762	ENST00000418471	linc|BROAD Institute lincRNA (XLOC_000762), lincRNA [TCONS_00000493]	chr1	1.03432	0.0102668	0.0174298	-0.0102668	-0.692323	-0.688215	-0.054798	-0.289379	-0.622795	0.287357	-0.0497451	-0.325364	-0.338037	-0.222994	0	1
A_21_P0001114	Non-Codingoding	XLOC_000765	ENST00000422638	linc|BROAD Institute lincRNA (XLOC_000765), lincRNA [TCONS_00000495]	chr1	0.221933	-0.247037	0.424082	-0.0253549	-0.904676	0.0253549	-0.084283	-0.814878	-1.01152	0.694528	-0.599163	-0.0644579	-0.0564671	-0.308659	1	2
A_21_P0001120	Non-Codingoding	XLOC_000776	ENST00000448134	gb|603042038F1 NIH_MGC_116 Homo sapiens cDNA clone IMAGE:5182593 5', mRNA sequence [BI517791]	chr1	0.718004	0.395384	-0.0722997	-0.450955	0.0722997	-0.510859	0.0252624	0.0843189	-0.243228	0.271455	0.66654	0.36307	0.982206	0.35406	2	0
A_21_P0001139	Coding	PKP4	AK128720	tc|Q8IV82_HUMAN (Q8IV82) JAK1 protein (Fragment), partial (36%) [THC2515540]	chr2	1.19447	0.690251	0.03739	-0.326746	-0.03739	-0.666568	0.148568	0.358737	0.209888	1.12412	0.634567	0.444748	1.00195	0.629003	3	0
A_21_P0001142	Non-Codingoding	XLOC_000872	ENST00000433521	linc|BROAD Institute lincRNA (XLOC_000872), lincRNA [TCONS_00000549]	chr1	0.904093	1.33506	-0.44271	0.078084	-0.078084	-0.688931	0.184585	1.36068	1.10218	0.147962	1.31503	-0.271193	-0.389613	0.544175	3	0
A_21_P0001146	Non-Codingoding	XLOC_000884	ENST00000420549	linc|BROAD Institute lincRNA (XLOC_000884), lincRNA [TCONS_00000554]	chr1	0.293554	-0.514688	0.305514	-0.293554	-1.72895	0.374852	-0.260546	-1.13691	-1.06215	0.931738	-0.780983	-0.238343	0.616166	-0.278414	2	3
A_21_P0001152	Non-Codingoding	XLOC_000918	ENST00000436200	linc|BROAD Institute lincRNA (XLOC_000918), lincRNA [TCONS_00000566]	chr1	1.1998	0.414029	-0.867159	-0.414028	0.425689	-0.511786	0.0410907	0.385604	-0.00637245	-0.297002	0.53987	-0.515182	-0.0472946	0.00993721	0	0
A_21_P0001153	Non-Codingoding	LOC100131564	NR_034089	ref|Homo sapiens uncharacterized LOC100131564 (LOC100131564), non-coding RNA [NR_034089]	chr1	-0.281963	-0.470277	0.416033	-0.328689	0.281963	0.383337	6.73133e-05	0.0619416	-0.620277	-0.349631	-0.527768	-0.459777	-0.634005	-0.421586	0	2
A_21_P0001171	Non-Codingoding	XLOC_000983	ENST00000457719	linc|BROAD Institute lincRNA (XLOC_000983), lincRNA [TCONS_00000620]	chr1	1.55347	0.772909	-0.68801	0.124879	-0.15189	-0.124879	0.247747	0.864646	0.576586	-0.142543	0.81924	0.112917	0.0486009	0.379908	2	0
A_21_P0001177	Non-Codingoding	XLOC_001011	AB042556	Unknown	chr1	3.73716	1.89021	-0.424097	-0.549675	-0.117618	0.117618	0.775599	2.74604	0.844876	2.61117	2.95603	0.20878	-0.34535	1.50359	4	0
A_21_P0001178	Non-Codingoding	XLOC_001023	AK124918	linc|BROAD Institute lincRNA (XLOC_001023), lincRNA [TCONS_00000640]	chr1	0.076997	0.858216	0.281193	-0.885162	-0.076997	-0.292636	-0.00639812	0.0792315	0.178303	0.106079	0.00637174	0.340996	0.3442	0.175863	0	0
A_21_P0001181	Non-Codingoding	XLOC_001047	ENST00000441272	gb|Homo sapiens mRNA; cDNA DKFZp686H2131 (from clone DKFZp686H2131) [BX647756]	chr1	1.08546	-0.207371	0.0805876	2.05149	-0.8241	-0.0805876	0.350912	-0.131304	-0.774612	0.379099	-0.395713	-0.192103	0.329163	-0.130912	0	1
A_21_P0001197	Non-Codingoding	XLOC_001098	ENST00000412357	gb|BX116190 Soares fetal liver spleen 1NFLS Homo sapiens cDNA clone IMAGp998N05114, mRNA sequence [BX116190]	chr1	0.861885	-0.0998738	0.0998738	-0.167359	-1.03976	0.100452	-0.0407973	-0.378478	-1.18138	0.782848	-0.0645616	0.123544	0.418082	-0.0499903	1	1
A_21_P0001198	Non-Codingoding	XLOC_001099	ENST00000426575	linc|BROAD Institute lincRNA (XLOC_001099), lincRNA [TCONS_00000691]	chr1	-1.30272	0.0476086	0.391767	-0.0476086	0.189934	-0.178445	-0.14991	-0.35783	0.260003	0.35409	-0.308329	1.13808	0.554056	0.273344	1	0
A_21_P0001225	Non-Codingoding	XLOC_001214	ENST00000433576	tc|ALU8_HUMAN (P39195) Alu subfamily SX sequence contamination warning entry, partial (7%) [THC2773498]	chr1	3.35989	1.5037	-0.226781	-1.40001	-0.605481	0.226781	0.47635	1.83374	0.984512	1.35519	1.41882	-0.241737	1.20979	1.09339	5	0
A_21_P0001238	Non-Codingoding	XLOC_001257	ENST00000450783	Unknown	chr1	0.858316	0.132333	-0.152416	-0.132333	0.248869	-0.711191	0.0405962	-0.326808	0.17742	0.103493	0.177575	-0.207895	0.362101	0.0476478	0	0
A_21_P0001239	Non-Codingoding	XLOC_001257	ENST00000450783	Unknown	chr1	0.938499	0.231516	-0.162883	-0.25698	0.162883	-0.505474	0.0679269	-0.488377	0.000876427	0.0438709	0.122018	-0.248189	0.407879	-0.026987	0	0
A_21_P0001240	Non-Codingoding	XLOC_001257	ENST00000425412	linc|BROAD Institute lincRNA (XLOC_001257), lincRNA [TCONS_00000760]	chr1	1.92952	0.526265	-0.135686	-0.211565	0.135686	-0.332691	0.318588	1.12018	0.615496	0.788738	1.12498	-0.187214	0.597457	0.676607	4	0
A_21_P0001244	Non-Codingoding	XLOC_001265	ENST00000451766	tc|Q2AB94_MONDO (Q2AB94) Bitter taste receptor, partial (6%) [THC2684977]	chr1	2.6328	1.95762	-0.461921	-1.41471	-0.900679	0.461921	0.379172	0.377013	-0.103851	0.89168	0.315464	0.415816	0.6024	0.41642	2	0
A_21_P0001245	Non-Codingoding	XLOC_001265	ENST00000451766	Unknown	chr1	2.53738	1.99518	-0.374783	-1.56881	-0.939782	0.374783	0.337328	0.301078	-0.215025	0.828454	0.207379	0.377546	0.646303	0.357623	2	0
A_21_P0001246	Non-Codingoding	XLOC_001265	ENST00000458044	tc|Q2AB94_MONDO (Q2AB94) Bitter taste receptor, partial (6%) [THC2684977]	chr1	1.11492	1.33746	-0.314615	-0.40422	0.21689	-0.21689	0.288924	1.05297	1.16962	0.229622	0.761069	-0.0167279	0.134542	0.555181	3	0
A_21_P0001249	Non-Codingoding	XLOC_001287	ENST00000441338	gb|CR743846 NCI_CGAP_Co8 Homo sapiens cDNA clone IMAGp971M0781 ; IMAGE:1874535 5', mRNA sequence [CR743846]	chr1	0.702028	0.425744	-0.635585	-0.371718	0.371718	-0.761612	-0.044904	0.347515	1.30449	-0.135892	0.479081	1.88532	-0.466662	0.568976	2	0
A_21_P0001250	Non-Codingoding	XLOC_000010	TCONS_00000796	linc|BROAD Institute lincRNA (XLOC_000010), lincRNA [TCONS_00000796]	chr1	0.726855	0.143028	-0.143028	1.13278	-0.404951	-0.279187	0.195916	-0.218114	-0.601433	0.306397	-0.352489	0.0880091	0.508876	-0.0447922	0	1
A_21_P0001252	Non-Codingoding	XLOC_000017	TCONS_00000801	linc|BROAD Institute lincRNA (XLOC_000017), lincRNA [TCONS_00000801]	chr1	1.35015	0.515781	-0.483216	-0.0229819	0.0229819	-0.44202	0.156782	0.564646	0.120557	0.100634	0.592491	0.0591962	0.26668	0.284034	0	0
A_21_P0001254	Non-Codingoding	XLOC_000019	TCONS_00000804	linc|BROAD Institute lincRNA (XLOC_000019), lincRNA [TCONS_00000804]	chr1	0.348638	0.311131	0.169692	-0.169692	-0.200559	-0.516027	-0.00946959	0.850058	1.30555	0.756969	0.341246	-0.0273366	0.523205	0.624949	3	0
A_21_P0001273	Non-Codingoding	XLOC_000101	THC2662019	tc|O66122_STRCO (O66122) CprB (A-factor receptor homolog), partial (8%) [THC2662019]	chr1	1.06325	0.0492618	-0.0492618	-0.714588	-0.855719	0.385681	-0.02023	-0.276105	0.121366	0.778784	-0.0464447	-0.0463841	-0.331062	0.0333591	1	0
A_21_P0001284	Non-Codingoding	XLOC_000144	TCONS_00000891	linc|BROAD Institute lincRNA (XLOC_000144), lincRNA [TCONS_00000891]	chr1	2.46807	0.863476	-0.372112	0.372112	-0.549355	-1.46911	0.218846	0.335214	0.535125	0.801675	0.141438	0.199566	-0.517645	0.249229	1	0
A_21_P0001291	Non-Codingoding	XLOC_000175	TCONS_00000930	linc|BROAD Institute lincRNA (XLOC_000175), lincRNA [TCONS_00000930]	chr1	0.421288	-0.0334878	-0.00878715	0.00878715	-0.544277	0.240417	0.0139899	0.188795	-0.276666	0.638682	-0.194037	0.186304	0.20204	0.124186	1	0
A_21_P0001299	Non-Codingoding	XLOC_000202	TCONS_00000947	linc|BROAD Institute lincRNA (XLOC_000202), lincRNA [TCONS_00000947]	chr1	0.896461	-0.0630577	0.000886679	0.00796008	-0.000886679	-0.539131	0.050372	0.15795	-0.146954	1.00072	0.304878	0.0804002	0.946293	0.390547	2	0
A_21_P0001300	Non-Codingoding	XLOC_000205	TCONS_00000949	linc|BROAD Institute lincRNA (XLOC_000205), lincRNA [TCONS_00000949]	chr1	1.64962	0.141951	0.190884	-0.141951	-0.697173	-1.13122	0.00201947	-0.169017	-0.30287	0.326508	-0.0836928	-0.137312	-0.726496	-0.182147	0	1
A_21_P0001317	Non-Codingoding	XLOC_000247	TCONS_00000976	linc|BROAD Institute lincRNA (XLOC_000247), lincRNA [TCONS_00000976]	chr1	0.0062921	-0.778806	0.0139852	0.558861	-1.21249	-0.00629187	-0.236409	-0.910497	-0.744387	0.481991	-0.459175	-0.109666	-0.00608158	-0.291303	0	2
A_21_P0001320	Non-Codingoding	XLOC_000255	TCONS_00000984	linc|BROAD Institute lincRNA (XLOC_000255), lincRNA [TCONS_00000984]	chr1	1.40982	0.474311	0.0526264	-0.0526264	-0.539057	-0.178015	0.19451	0.301376	0.268339	0.100651	-0.0460701	0.556952	0.0534217	0.205778	0	0
A_21_P0001337	Non-Codingoding	XLOC_000291	TCONS_00001024	linc|BROAD Institute lincRNA (XLOC_000291), lincRNA [TCONS_00001024]	chr1	-0.217965	-0.430713	0.217965	0.233899	-1.01723	0.596069	-0.102995	-0.155684	-1.30169	0.52893	-0.221172	0.374208	0.310248	-0.077527	0	1
A_21_P0001338	Non-Codingoding	XLOC_000293	BX108687	gb|BX108687 NCI_CGAP_Lu5 Homo sapiens cDNA clone IMAGp998I184654, mRNA sequence [BX108687]	chr1	0.536726	-0.334783	-0.0250988	0.182305	-0.638594	0.0250988	-0.0423908	-0.525014	-0.247869	0.98285	-0.215564	0.572404	0.640516	0.20122	2	0
A_21_P0001360	Non-Codingoding	XLOC_000329	TCONS_00001086	linc|BROAD Institute lincRNA (XLOC_000329), lincRNA [TCONS_00001086]	chr1	1.5464	0.301516	-0.615734	0.0796044	-0.0796044	-0.210909	0.170212	-0.0783164	-0.0568445	0.190256	0.0830653	-0.286134	0.574217	0.0710406	0	0
A_21_P0001361	Non-Codingoding	XLOC_000332	TCONS_00001088	linc|BROAD Institute lincRNA (XLOC_000332), lincRNA [TCONS_00001088]	chr1	0.460165	0.155302	0.0541906	-0.144168	-0.0541906	-0.972742	-0.083574	-0.565906	-0.95735	0.0239935	0.0575805	-0.733665	-0.261762	-0.406185	0	2
A_21_P0001364	Non-Codingoding	XLOC_000346	CR738423	gb|CR738423 Soares_testis_NHT Homo sapiens cDNA clone IMAGp971E0466 ; IMAGE:1621185 5', mRNA sequence [CR738423]	chr1	0.485235	-0.391992	0.0678694	0.122496	-0.773555	-0.0678694	-0.0929691	-0.393197	-0.522518	0.697604	-0.372765	0.518246	0.638379	0.0942916	2	0
A_21_P0001371	Coding	ZNF717	NM_001128223	ref|Homo sapiens zinc finger protein 717 (ZNF717), mRNA [NM_001128223]	chr3	-0.679453	-0.240712	-1.29448	0.285993	0.240712	0.574784	-0.185526	0.820649	-0.580809	-1.25758	-2.80589	-1.19008	-0.843491	-0.976199	1	4
A_21_P0001374	Coding	NBPF15	ENST00000464336	tc|ALU1_HUMAN (P39188) Alu subfamily J sequence contamination warning entry, partial (7%) [THC2533320]	chr1	0.35407	0.53373	-0.348979	-0.484428	-0.687242	0.348979	-0.0473116	0.232934	-0.349552	0.171985	0.682573	-0.316182	0.0730896	0.0824745	1	0
A_21_P0001397	Non-Codingoding	XLOC_000490	TCONS_00001218	linc|BROAD Institute lincRNA (XLOC_000490), lincRNA [TCONS_00001218]	chr1	0.353774	-1.61858	0.0590734	0.457891	-1.13192	-0.0590734	-0.32314	-1.46571	-0.781029	-0.354238	-1.29615	-0.325555	-1.23781	-0.910082	0	4
A_21_P0001401	Non-Codingoding	XLOC_000502	TCONS_00001225	linc|BROAD Institute lincRNA (XLOC_000502), lincRNA [TCONS_00001225]	chr1	1.44138	-0.0468459	0.0468459	0.224109	-0.307619	-0.207529	0.191724	-0.0610609	-0.100461	0.821784	-0.102139	-0.0206394	-0.207384	0.0550166	1	0
A_21_P0001404	Non-Codingoding	XLOC_000511	TCONS_00001232	linc|BROAD Institute lincRNA (XLOC_000511), lincRNA [TCONS_00001232]	chr1	2.51862	-0.178957	-0.0208628	0.0208628	-0.540067	0.33071	0.355051	-0.701224	-0.707641	0.343734	-0.419805	0.14526	0.400075	-0.1566	0	2
A_21_P0001407	Non-Codingoding	XLOC_000535	TCONS_00001250	linc|BROAD Institute lincRNA (XLOC_000535), lincRNA [TCONS_00001250]	chr1	-0.0450537	-1.02971	0.0730202	0.233042	-1.92316	0.0450537	-0.441134	-0.769969	-1.60936	1.10856	-0.509887	0.377348	0.611199	-0.132019	2	2
A_21_P0001410	Non-Codingoding	XLOC_000542	THC2751075	tc|Q4T6U1_TETNG (Q4T6U1) Chromosome 21 SCAF8611, whole genome shotgun sequence, partial (4%) [THC2751075]	chr1	1.54062	0.44471	-0.432113	0.432113	-0.929782	-0.494746	0.0934667	0.785905	-0.446113	0.721232	0.186752	1.0702	-0.122068	0.365985	3	0
A_21_P0001418	Non-Codingoding	XLOC_000555	TCONS_00001268	linc|BROAD Institute lincRNA (XLOC_000555), lincRNA [TCONS_00001268]	chr1	2.92116	2.09076	-0.0678678	-0.132185	-0.234494	0.0678678	0.774206	2.1689	1.97355	2.8401	3.38567	1.23656	1.29406	2.14981	6	0
A_21_P0001426	Non-Codingoding	XLOC_000578	TCONS_00001294	linc|BROAD Institute lincRNA (XLOC_000578), lincRNA [TCONS_00001294]	chr1	1.23953	0.629425	-0.389504	0.389504	-0.429535	-0.735461	0.117326	0.444017	0.446515	0.346314	0.32587	-6.60419e-05	0.417247	0.329983	0	0
A_21_P0001428	Non-Codingoding	XLOC_000585	TCONS_00001304	linc|BROAD Institute lincRNA (XLOC_000585), lincRNA [TCONS_00001304]	chr1	-0.116929	-0.346532	0.347242	0.116929	-0.593992	0.43061	-0.0271119	-0.368172	-1.14953	-0.325022	-0.663094	0.438784	-0.686608	-0.458939	0	3
A_21_P0001457	Non-Codingoding	XLOC_000676	ENST00000449154	gb|zt79d07.r1 Soares_testis_NHT Homo sapiens cDNA clone IMAGE:728557 5', mRNA sequence [AA397625]	chr1	0.849444	0.540462	-0.437767	-0.121448	0.121448	-0.166099	0.131007	0.106952	-0.841005	0.305904	-0.102951	0.0790491	0.44375	-0.00138362	0	1
A_21_P0001467	Non-Codingoding	XLOC_000704	TCONS_00001389	linc|BROAD Institute lincRNA (XLOC_000704), lincRNA [TCONS_00001389]	chr1	0.423721	0.293494	-0.31528	0.102122	-0.102122	-0.352175	0.00829323	0.504402	0.00662303	0.241475	0.315318	-0.0816667	-0.106459	0.146616	0	0
A_21_P0001469	Non-Codingoding	XLOC_000711	TCONS_00001393	linc|BROAD Institute lincRNA (XLOC_000711), lincRNA [TCONS_00001393]	chr1	0.800535	-0.0794926	0.0794926	-0.101616	-0.671078	0.22286	0.0417836	-0.347772	-1.17903	0.675068	-0.735571	0.976222	0.46829	-0.0237992	2	2
A_21_P0001470	Non-Codingoding	XLOC_000712	TCONS_00001395	linc|BROAD Institute lincRNA (XLOC_000712), lincRNA [TCONS_00001395]	chr1	3.62858	0.407688	-0.230137	-0.229483	-0.460523	0.229483	0.557602	1.28374	0.561689	1.31544	3.09411	0.208935	0.181383	1.10755	3	0
A_21_P0001471	Non-Codingoding	XLOC_000721	TCONS_00001406	linc|BROAD Institute lincRNA (XLOC_000721), lincRNA [TCONS_00001406]	chr1	0.878043	-0.0484185	-0.0292501	0.0292501	-0.419117	0.24509	0.109266	-0.600127	-0.714855	0.354507	0.508566	-0.101501	-0.0250306	-0.0964069	0	2
A_21_P0001480	Non-Codingoding	XLOC_000743	THC2655527	linc|BROAD Institute lincRNA (XLOC_000743), lincRNA [TCONS_00001427]	chr1	0.0152705	-0.0152705	-0.22766	0.142169	-0.649067	1.8213	0.181124	-2.07071	-1.46942	-1.36588	-0.95401	-0.153313	-0.802007	-1.13589	0	5
A_21_P0001481	Non-Codingoding	LOC100506985	XR_108375	ref|PREDICTED: Homo sapiens hypothetical LOC100506985, transcript variant 2 (LOC100506985), miscRNA [XR_108375]	chr1	-0.420454	-0.611001	0.243445	0.652012	-0.243445	1.48444	0.184166	-1.04325	-1.40167	-0.801082	-1.12058	0.0773077	0.059413	-0.704977	0	4
A_21_P0001483	Non-Codingoding	XLOC_000751	TCONS_00001436	linc|BROAD Institute lincRNA (XLOC_000751), lincRNA [TCONS_00001436]	chr1	1.41416	0.0376251	-0.0376251	0.0908644	-1.58197	-0.429114	-0.0843445	-0.407672	-0.595031	0.872816	-0.753663	0.386744	0.250749	-0.0410094	1	1
A_21_P0001496	Non-Codingoding	XLOC_000819	TCONS_00001483	linc|BROAD Institute lincRNA (XLOC_000819), lincRNA [TCONS_00001483]	chr1	2.27394	0.551057	-0.745735	-0.570704	0.5973	-0.551057	0.259134	0.838915	0.561037	0.586182	1.0502	-0.562968	-0.164249	0.384852	2	0
A_21_P0001498	Non-Codingoding	XLOC_000822	ENST00000420876	tc|Q3BCG3_9ARAC (Q3BCG3) Tubuliform spidroin (Fragment), partial (5%) [THC2721785]	chr1	0.518663	-0.217424	0.0443156	0.180491	-0.988929	-0.0443156	-0.0845331	-0.250056	-0.961063	0.670488	0.0260856	0.0565846	0.296343	-0.0269363	1	1
A_21_P0001518	Non-Codingoding	XLOC_000868	TCONS_00001523	linc|BROAD Institute lincRNA (XLOC_000868), lincRNA [TCONS_00001523]	chr1	1.36317	0.468636	-0.669954	-0.468636	0.872126	-0.731467	0.138979	0.761658	0.382815	-0.201219	0.467416	-0.247335	0.288574	0.241985	1	0
A_21_P0001537	Non-Codingoding	FLJ27354	NR_033981	ref|Homo sapiens uncharacterized LOC400761 (FLJ27354), non-coding RNA [NR_033981]	chr1	-0.0705068	0.238864	-0.118869	-0.00142789	0.0416644	0.00142789	0.0151922	-0.3219	-0.243593	-0.172435	-0.653733	0.0927093	-0.30464	-0.267265	0	1
A_21_P0001549	Non-Codingoding	LOC100131564	NR_034089	ref|Homo sapiens uncharacterized LOC100131564 (LOC100131564), non-coding RNA [NR_034089]	chr1	0.161844	-0.0995841	0.444468	-0.910625	0.00569439	-0.00569439	-0.0673164	0.282177	-0.531035	-0.454738	-0.0798335	-0.794208	-0.711247	-0.381481	0	2
A_21_P0001550	Non-Codingoding	LOC100131564	NR_034089	ref|Homo sapiens uncharacterized LOC100131564 (LOC100131564), non-coding RNA [NR_034089]	chr1	0.381892	-0.533524	0.0532994	-0.0532994	-0.484642	0.755138	0.0198105	-0.604931	-0.84111	-0.277538	-0.80546	-0.430904	-0.178474	-0.523069	0	3
A_21_P0001579	Non-Codingoding	XLOC_001013	TCONS_00001675	linc|BROAD Institute lincRNA (XLOC_001013), lincRNA [TCONS_00001675]	chr1	1.05501	0.428599	-2.29889	0.0479655	-0.0479655	-1.01612	-0.305234	0.937142	0.317728	-0.634428	0.985577	-0.126103	-0.460499	0.169903	2	1
A_21_P0001592	Non-Codingoding	XLOC_001066	TCONS_00001706	linc|BROAD Institute lincRNA (XLOC_001066), lincRNA [TCONS_00001706]	chr1	2.55894	0.374466	-0.0838039	-0.468657	-1.24138	0.0838039	0.203894	0.936739	0.283479	1.16708	0.454941	0.0721915	0.741343	0.609295	3	0
A_21_P0001596	Non-Codingoding	XLOC_001081	TCONS_00001714	linc|BROAD Institute lincRNA (XLOC_001081), lincRNA [TCONS_00001714]	chr1	1.09711	-0.214134	-0.0945384	0.518975	0.0945384	-0.627098	0.129143	0.325894	-0.205687	0.272187	-0.505778	-0.0184658	-0.751328	-0.147196	0	1
A_21_P0001610	Non-Codingoding	XLOC_001160	TCONS_00001775	linc|BROAD Institute lincRNA (XLOC_001160), lincRNA [TCONS_00001775]	chr1	0.583117	0.070112	-0.518422	0.0855916	-0.168557	-0.070112	-0.003045	0.118958	-0.214043	0.211053	-0.115562	-0.297515	-0.13336	-0.0717449	0	0
A_21_P0001616	Non-Codingoding	XLOC_001188	TCONS_00001799	linc|BROAD Institute lincRNA (XLOC_001188), lincRNA [TCONS_00001799]	chr1	1.80757	0.0200057	-0.490126	1.70388	-0.723004	-0.0200057	0.383052	-0.732307	-0.459569	0.476522	-0.399208	-0.172013	0.276683	-0.168315	0	1
A_21_P0001618	Non-Codingoding	XLOC_001194	TCONS_00001807	linc|BROAD Institute lincRNA (XLOC_001194), lincRNA [TCONS_00001807]	chr1	1.64099	0.231146	-0.226315	0.226315	-1.07976	-0.60972	0.0304441	0.0857654	-0.636267	0.683077	-0.29762	0.584684	0.333501	0.125523	1	1
A_21_P0001619	Non-Codingoding	XLOC_001195	THC2630478	linc|BROAD Institute lincRNA (XLOC_001195), lincRNA [TCONS_00001810]	chr1	2.39487	1.95505	-0.485828	-0.802392	-0.303355	0.303355	0.510284	0.543501	-0.352505	0.823545	-0.406169	0.0527499	0.739795	0.233486	2	0
A_21_P0001639	Non-Codingoding	XLOC_001246	TCONS_00001856	linc|BROAD Institute lincRNA (XLOC_001246), lincRNA [TCONS_00001856]	chr1	0.512258	0.473002	-0.139667	0.139667	-0.800317	-0.563723	-0.0631301	-0.191506	-0.510249	0.831167	-1.76716	-0.410345	-1.5549	-0.600499	1	2
A_21_P0001643	Non-Codingoding	XLOC_001263	TCONS_00001880	linc|BROAD Institute lincRNA (XLOC_001263), lincRNA [TCONS_00001880]	chr1	0.291028	-0.752376	0.0292087	0.123513	-1.02697	-0.0292087	-0.227468	-0.570986	-0.889401	0.736808	-0.298882	0.321531	0.437736	-0.0438657	1	1
A_21_P0001645	Non-Codingoding	XLOC_001265	TCONS_00001886	linc|BROAD Institute lincRNA (XLOC_001265), lincRNA [TCONS_00001886]	chr1	0.68054	0.999619	-0.130287	-1.05589	-0.329878	0.130287	0.0490646	-1.88347	-1.56896	-0.755121	-1.90938	0.276013	0.298947	-0.923661	0	4
A_21_P0001646	Non-Codingoding	XLOC_001266	TCONS_00001887	linc|BROAD Institute lincRNA (XLOC_001266), lincRNA [TCONS_00001887]	chr1	0.965273	0.0252664	-0.0252664	-0.250574	0.0620429	-0.511225	0.0442528	-0.223325	-0.409713	-0.239689	-0.771153	0.349423	-0.251564	-0.25767	0	1
A_21_P0001647	Non-Codingoding	XLOC_001266	ENST00000549744	linc|BROAD Institute lincRNA (XLOC_001266), lincRNA [TCONS_00001888]	chr1	-0.291856	1.42146	-1.17747	-1.29804	0.761788	0.291856	-0.0487114	-2.07273	-1.67535	-1.12775	-2.29998	-0.456924	1.41183	-1.03682	1	4
A_21_P0001652	Non-Codingoding	XLOC_001286	TCONS_00001898	linc|BROAD Institute lincRNA (XLOC_001286), lincRNA [TCONS_00001898]	chr1	-0.222442	0.601967	0.0572863	0.133191	-0.0572863	-0.763009	-0.0417155	-1.27248	-1.54235	-1.25646	-0.0645452	-0.821761	-0.710207	-0.944634	0	5
A_21_P0001653	Non-Codingoding	XLOC_001288	THC2730649	linc|BROAD Institute lincRNA (XLOC_001288), lincRNA [TCONS_00001899]	chr1	0.448974	-0.0103369	-0.320189	0.212404	0.0103369	-0.333891	0.00121641	0.558543	-0.0981636	0.121148	0.27571	0.964699	0.402561	0.37075	1	0
A_21_P0001664	Non-Codingoding	XLOC_000041	ENST00000414210	linc|BROAD Institute lincRNA (XLOC_000041), lincRNA [TCONS_00001934]	chr1	0.77816	-0.11861	-0.996649	0.272717	-0.84621	0.11861	-0.131997	-0.377722	-1.03286	-0.0252914	-0.0896125	0.632869	0.252583	-0.106673	1	1
A_21_P0001666	Non-Codingoding	XLOC_000090	TCONS_00001956	linc|BROAD Institute lincRNA (XLOC_000090), lincRNA [TCONS_00001956]	chr1	1.03187	0.425349	-0.312378	-0.187787	0.0761776	-0.0761776	0.159509	0.276034	0.178785	0.265068	0.467884	0.109176	0.19533	0.248713	0	0
A_21_P0001671	Non-Codingoding	XLOC_000133	TCONS_00001982	linc|BROAD Institute lincRNA (XLOC_000133), lincRNA [TCONS_00001982]	chr1	1.59905	0.413968	-0.0594475	-0.200904	0.0529416	-0.0529416	0.292111	2.08924	1.88805	1.68524	1.51589	-0.158218	1.07233	1.34876	5	0
A_21_P0001673	Non-Codingoding	XLOC_000152	THC2785820	linc|BROAD Institute lincRNA (XLOC_000152), lincRNA [TCONS_00001989]	chr1	-0.510948	-0.244295	0.494519	0.909936	0.0148296	-0.0148296	0.108202	-0.992478	-0.312296	0.216549	-0.648157	0.596921	0.15592	-0.163923	0	2
A_21_P0001676	Non-Codingoding	XLOC_000166	THC2624247	linc|BROAD Institute lincRNA (XLOC_000166), lincRNA [TCONS_00002016]	chr1	2.14438	0.771333	-0.526514	-0.582368	-0.214165	0.214165	0.301138	2.22231	1.32505	1.7481	2.70685	0.0152271	0.149408	1.36116	4	0
A_21_P0001680	Non-Codingoding	XLOC_000208	TCONS_00002039	linc|BROAD Institute lincRNA (XLOC_000208), lincRNA [TCONS_00002039]	chr1	-0.0857153	0.310064	0.0857153	-0.292387	0.305083	-0.361719	-0.00649317	1.2682	1.29791	0.833414	0.580418	-0.0189519	0.443219	0.734035	3	0
A_21_P0001689	Non-Codingoding	MGC27382	NR_027310	ref|Homo sapiens uncharacterized MGC27382 (MGC27382), non-coding RNA [NR_027310]	chr1	1.25371	0.666653	-0.667376	-0.486829	0.403625	-0.403625	0.127692	0.739114	0.581839	0.0675526	1.10918	-0.243655	0.0123005	0.377722	2	0
A_21_P0001704	Non-Codingoding	XLOC_000390	AW963279	gb|EST375352 MAGE resequences, MAGH Homo sapiens cDNA, mRNA sequence [AW963279]	chr1	0.39139	1.33111	-0.265438	-0.735868	-0.42874	0.265438	0.0929817	1.101	0.640689	0.644974	1.38956	-0.0071311	0.488067	0.709526	4	0
A_21_P0001705	Non-Codingoding	LOC728875	NR_024584	ref|Homo sapiens uncharacterized LOC728875 (LOC728875), non-coding RNA [NR_024584]	chr1	-0.12968	0.069097	-0.126816	0.197578	-0.0690975	0.660532	0.100269	-0.699389	-0.344783	-0.364623	-0.28957	0.329854	-0.0282488	-0.232793	0	1
A_21_P0001706	Non-Codingoding	XLOC_000401	ENST00000502767	tc|Q9NRV3_HUMAN (Q9NRV3) TNF intracellular domain-interacting protein (CK2-interacting protein-1) (C-Jun binding protein JBP) (OC120) (CK2 interacting protein 1\; HQ0024c protein) (CKIP-1), partial (6%) [THC2669567]	chr1	0.172195	-0.0422947	0.16863	0.0422947	-0.120649	-0.41968	-0.0332507	-0.0595267	0.379054	1.05151	-0.193067	0.107441	0.714285	0.333283	2	0
A_21_P0001708	Non-Codingoding	XLOC_000495	TCONS_00002202	linc|BROAD Institute lincRNA (XLOC_000495), lincRNA [TCONS_00002202]	chr1	4.38467	0.342053	0.286586	-0.286586	-0.663757	-0.919327	0.523941	0.901173	0.197809	0.52734	2.39377	0.551622	0.5725	0.857369	2	0
A_21_P0001716	Non-Codingoding	XLOC_000633	TCONS_00002269	linc|BROAD Institute lincRNA (XLOC_000633), lincRNA [TCONS_00002269]	chr1	0.32692	-0.0390515	0.0390515	-0.100534	-1.14079	0.288236	-0.104362	0.00946856	-0.307042	0.866399	0.00927067	0.427225	0.525424	0.255124	1	0
A_21_P0001717	Non-Codingoding	XLOC_000647	CR617576	gb|full-length cDNA clone CS0DI039YL07 of Placenta Cot 25-normalized of Homo sapiens (human) [CR617576]	chr1	1.18457	0.325295	-0.242493	0.242493	-0.26944	-1.76826	-0.0879736	0.611313	0.725715	1.28525	1.06374	-0.00289083	0.37387	0.676166	4	0
A_21_P0001718	Non-Codingoding	XLOC_000683	THC2749835	tc|Q6IMA3_RAT (Q6IMA3) RAS-like family 11 member A, partial (6%) [THC2749835]	chr1	1.46439	0.116683	-1.60592	-0.116683	0.803183	-0.825496	-0.0273062	0.661067	0.770395	-1.57515	0.660577	-0.0757837	0.0423274	0.0805713	3	1
A_21_P0001724	Non-Codingoding	XLOC_000754	ENST00000425205	gb|AGENCOURT_10279242 NIH_MGC_82 Homo sapiens cDNA clone IMAGE:6591997 5', mRNA sequence [BU561113]	chr1	0.436642	-0.0782676	0.0782676	-0.246226	-0.197338	2.34286	0.389323	-0.207489	-1.09093	1.01494	-0.243085	2.16433	0.656608	0.382395	3	1
A_21_P0001741	Non-Codingoding	XLOC_001009	CU674887	tc|S67783 lymphocyte-specific protein 1 {Homo sapiens} (exp=-1; wgp=0; cg=0), partial (10%) [THC2772555]	chr11	0.258833	0.0106537	-0.0106537	0.252524	-0.238733	-0.2938	-0.00352923	-0.505877	-0.717846	0.216882	-0.322847	-0.167055	-0.0951807	-0.265321	0	1
A_21_P0001752	Non-Codingoding	XLOC_001174	TCONS_00002569	linc|BROAD Institute lincRNA (XLOC_001174), lincRNA [TCONS_00002569]	chr1	0.695075	0.612369	-0.0417633	-0.0402446	0.0402446	-0.43109	0.139098	0.454056	-0.354924	0.265851	0.123037	0.0299778	-0.0862937	0.0719508	0	0
A_21_P0001760	Non-Codingoding	XLOC_001254	TCONS_00002621	linc|BROAD Institute lincRNA (XLOC_001254), lincRNA [TCONS_00002621]	chr1	0.739367	-0.800396	0.16753	-0.313003	-0.16753	1.03161	0.109596	-0.637545	-1.56658	-1.2438	-0.996519	0.073025	0.721015	-0.608401	1	4
A_21_P0001765	Non-Codingoding	FLJ12334	NR_033875	ref|Homo sapiens uncharacterized LOC400946 (FLJ12334), non-coding RNA [NR_033875]	chr2	0.372028	0.0316925	-0.361652	0.00454712	-0.309222	-0.00454712	-0.0445255	0.625361	-0.301095	0.403885	0.228952	-0.475641	0.292641	0.129017	1	0
A_21_P0001767	Non-Codingoding	FONG	NR_034096	ref|Homo sapiens uncharacterized LOC348751 (FONG), non-coding RNA [NR_034096]	chr2	1.88157	1.43672	-0.762835	-1.29502	0.762835	-1.85956	0.027284	2.74864	2.31149	1.51614	2.92143	1.82254	-2.07969	1.54009	5	1
A_21_P0001768	Non-Codingoding	LOC200772	NR_033841	ref|Homo sapiens uncharacterized LOC200772 (LOC200772), non-coding RNA [NR_033841]	chr2	-0.332759	-0.191797	-0.478596	0.191797	0.389431	0.67786	0.0426561	0.285186	0.545815	1.38523	0.686905	0.141655	0.195906	0.540115	2	0
A_21_P0001773	Non-Codingoding	LOC100134259	NR_024452	ref|Homo sapiens uncharacterized LOC100134259 (LOC100134259), non-coding RNA [NR_024452]	chr2	0.641569	0.600165	-0.52509	-0.00826406	0.00826406	-0.35779	0.0598091	0.45992	0.160663	-0.0783267	0.244957	-0.169573	-0.1827	0.0724902	0	0
A_21_P0001776	Non-Codingoding	XLOC_001558	BC036617	linc|BROAD Institute lincRNA (XLOC_001558), lincRNA [TCONS_00004837]	chr2	0.274455	-0.330184	-0.151585	0.151585	0.414195	-0.533923	-0.0292428	-0.171983	0.465097	0.370342	-0.127157	-0.202302	0.624882	0.159813	1	0
A_21_P0001777	Non-Codingoding	LOC100507360	XR_109953	ref|PREDICTED: Homo sapiens hypothetical LOC100507360 (LOC100507360), miscRNA [XR_109953]	chr2	1.53966	0.256828	-0.327317	-0.256828	-0.696098	0.940292	0.242756	0.843594	0.190955	-0.903486	-0.912184	-0.273078	-0.462007	-0.252701	1	2
A_21_P0001790	Non-Codingoding	XLOC_002129	ENST00000445865	linc|BROAD Institute lincRNA (XLOC_002129), lincRNA [TCONS_00002754]	chr2	0.551024	-0.509109	0.0193603	0.208599	-0.535011	-0.0193603	-0.0474162	-0.876247	-1.24255	-0.0559819	-0.909285	-0.232418	-0.0372951	-0.558963	0	3
A_21_P0001793	Non-Codingoding	XLOC_002211	ENST00000425578	gb|AL557700 Homo sapiens T CELLS (JURKAT CELL LINE) Homo sapiens cDNA clone CS0DH007YI06 5-PRIME, mRNA sequence [AL557700]	chr2	1.36542	0.552429	-0.0621603	0.0621603	-0.0628054	-0.189012	0.277672	0.839094	0.491086	0.393583	0.817376	0.41608	0.356633	0.552309	2	0
A_21_P0001800	Non-Codingoding	XLOC_002487	BC031974	gb|602720851F1 NIH_MGC_97 Homo sapiens cDNA clone IMAGE:4837645 5', mRNA sequence [BG772703]	chr2	-0.0103977	0.672708	-1.26632	0.0103977	0.22236	-1.38044	-0.29195	1.29404	-0.140034	0.291825	0.247855	0.115333	-0.248259	0.260126	1	0
A_21_P0001802	Non-Codingoding	LOC348761	NR_033879	ref|Homo sapiens uncharacterized LOC348761 (LOC348761), non-coding RNA [NR_033879]	chr2	1.58547	-0.0274951	0.0274951	0.612213	-0.076267	-0.204195	0.319538	-0.0161088	-0.693421	0.472988	-0.452819	0.428679	0.0099113	-0.0417951	0	1
A_21_P0001804	Non-Codingoding	XLOC_001300	ENST00000437798	linc|BROAD Institute lincRNA (XLOC_001300), lincRNA [TCONS_00002784]	chr2	-0.794265	0.117024	0.0682297	-0.454583	-0.0682297	0.0821562	-0.174945	0.0948644	-0.55664	0.0483265	-0.312335	0.158451	0.924458	0.0595208	1	0
A_21_P0001811	Non-Codingoding	XLOC_001320	TCONS_00003548	linc|BROAD Institute lincRNA (XLOC_001320), lincRNA [TCONS_00003548]	chr2	-0.692692	1.90368	-0.998012	0.124891	1.60785	-0.124891	0.303472	1.29411	0.263798	-0.233896	1.09641	0.0338507	0.361883	0.469361	2	0
A_21_P0001817	Non-Codingoding	XLOC_001331	ENST00000417930	linc|BROAD Institute lincRNA (XLOC_001331), lincRNA [TCONS_00002811]	chr2	-1.58435	-0.191707	0.408841	0.191707	-1.9722	2.29858	-0.141523	-2.69505	-3.47336	-3.4512	-1.71201	-2.04828	-1.00814	-2.39801	0	6
A_21_P0001837	Non-Codingoding	XLOC_001370	ENST00000423925	linc|BROAD Institute lincRNA (XLOC_001370), lincRNA [TCONS_00002839]	chr2	0.926998	0.695528	-0.516704	-0.299299	0.299299	-0.552628	0.092199	0.472312	0.328902	-0.0703368	0.402355	-0.359101	0.225316	0.166575	0	0
A_21_P0001847	Non-Codingoding	XLOC_001398	AK130860	Unknown	chr2	1.32337	0.32409	-0.708715	-0.32409	0.457715	-0.873908	0.033077	1.36033	0.438187	-0.30393	0.988134	-0.217628	-0.134735	0.35506	2	0
A_21_P0001856	Non-Codingoding	XLOC_001452	ENST00000442821	linc|BROAD Institute lincRNA (XLOC_001452), lincRNA [TCONS_00002885]	chr2	0.0372531	-0.155492	0.378972	0.149818	-0.739144	-0.0372531	-0.0609743	-0.617111	-1.0953	1.07157	-0.457462	0.188343	0.619212	-0.0484583	2	2
A_21_P0001876	Non-Codingoding	XLOC_001517	ENST00000415138	Unknown	chr2	-0.0492997	0.343423	-0.110244	0.228179	0.0492997	-0.217132	0.0407042	-0.372432	0.0909095	-0.459432	-0.66555	0.208062	0.613494	-0.0974913	1	1
A_21_P0001879	Non-Codingoding	MOB1A	AK123865	linc|BROAD Institute lincRNA (XLOC_001532), lincRNA [TCONS_00002935]	chr2	-0.682338	-0.0897055	0.457457	-0.0276361	0.509522	0.0276361	0.0324892	0.479421	0.602538	0.643433	0.202968	0.320392	0.907197	0.525991	3	0
A_21_P0001897	Non-Codingoding	XLOC_001619	ENST00000443205	gb|full-length cDNA clone CS0DD009YK02 of Neuroblastoma Cot 50-normalized of Homo sapiens (human) [CR626349]	chr2	0.824657	-0.0151665	-0.684242	0.0151665	-0.413576	0.529963	0.0428004	-0.23228	-1.45054	0.418637	-0.217874	0.292253	0.464723	-0.120847	0	1
A_21_P0001900	Non-Codingoding	XLOC_001620	ENST00000419650	gb|DB077273 TESTI4 Homo sapiens cDNA clone TESTI4021828 5', mRNA sequence [DB077273]	chr2	-0.277644	1.56997	-0.885963	0.277644	1.20987	-0.635551	0.209721	1.56311	0.567778	0.120706	1.16353	0.0670178	0.315068	0.632867	2	0
A_21_P0001902	Non-Codingoding	XLOC_001625	ENST00000455309	ref|PREDICTED: Homo sapiens hypothetical LOC100507286 (LOC100507286), miscRNA [XR_109951]	chr2	2.08931	0.990637	-0.361938	-0.853959	-1.36816	0.361938	0.142972	-0.255237	-0.410158	0.000247955	0.475726	-0.374288	-0.914786	-0.246416	0	1
A_21_P0001911	Non-Codingoding	LOC254128	NR_037858	ref|Homo sapiens uncharacterized LOC254128 (LOC254128), transcript variant 2, non-coding RNA [NR_037858]	chr2	0.697625	-0.573465	0.0295405	-0.0295405	-0.0950398	0.0329804	0.0103501	-0.632177	-1.15377	-0.740938	-0.627586	-0.0703988	-0.18092	-0.567631	0	4
A_21_P0001917	Non-Codingoding	XLOC_001686	ENST00000446520	linc|BROAD Institute lincRNA (XLOC_001686), lincRNA [TCONS_00003009]	chr2	1.1031	0.63939	-0.361312	-0.0167503	0.0167503	-0.240331	0.190141	0.722197	0.507174	0.347577	0.503573	-0.185471	0.10206	0.332852	1	0
A_21_P0001923	Non-Codingoding	XLOC_001699	ENST00000450667	linc|BROAD Institute lincRNA (XLOC_001699), lincRNA [TCONS_00003027]	chr2	3.99906	0.312369	0.365851	-0.312369	-0.497778	-0.918829	0.491385	0.483461	0.29739	0.362521	2.21323	0.0355582	0.561016	0.658863	1	0
A_21_P0001948	Non-Codingoding	XLOC_001792	ENST00000414394	linc|BROAD Institute lincRNA (XLOC_001792), lincRNA [TCONS_00003068]	chr2	0.808422	0.147487	0.0157738	-0.0271225	-0.437006	-0.0157738	0.0819634	0.0817742	-0.610251	0.326614	0.0700274	0.0762401	0.313558	0.0429936	0	1
A_21_P0001952	Coding	CFLAR	NM_001202519	ref|Homo sapiens CASP8 and FADD-like apoptosis regulator (CFLAR), transcript variant 8, mRNA [NM_001202519]	chr2	1.85165	1.04029	-0.519055	-0.596913	-0.112993	0.112993	0.295994	1.49874	1.44072	1.63158	1.81401	-0.487758	0.52136	1.06978	4	0
A_21_P0001959	Non-Codingoding	XLOC_001826	ENST00000430494	linc|BROAD Institute lincRNA (XLOC_001826), lincRNA [TCONS_00003088]	chr2	0.517788	0.00831342	-0.0265467	-0.00831342	-0.299973	0.0425718	0.0389733	-0.793142	-1.06212	0.267777	-0.720732	0.0940888	0.321848	-0.315381	0	3
A_21_P0001964	Non-Codingoding	XLOC_001847	ENST00000414756	linc|BROAD Institute lincRNA (XLOC_001847), lincRNA [TCONS_00003099]	chr2	0.836758	-0.0150256	-0.0775022	0.0617533	-1.04579	0.0150256	-0.0374631	-0.424232	-0.731846	0.624121	-0.432415	0.539841	1.35255	0.154669	2	1
A_21_P0001969	Non-Codingoding	XLOC_001862	ENST00000451711	linc|BROAD Institute lincRNA (XLOC_001862), lincRNA [TCONS_00003109]	chr2	0.698739	0.649239	0.0226965	-0.0226965	-0.235354	-0.198859	0.152294	0.329103	0.0163398	0.640174	0.315827	-0.283638	-0.0896144	0.154699	1	0
A_21_P0001971	Non-Codingoding	XLOC_001868	ENST00000442416	linc|BROAD Institute lincRNA (XLOC_001868), lincRNA [TCONS_00003111]	chr2	0.637934	0.32936	0.148315	-0.487328	-0.50281	-0.148315	-0.00380723	-0.319739	-0.355534	0.81638	0.0123029	-0.0737786	0.231714	0.0518909	1	0
A_21_P0001987	Non-Codingoding	XLOC_001930	ENST00000439196	linc|BROAD Institute lincRNA (XLOC_001930), lincRNA [TCONS_00003144]	chr2	1.93993	0.412	-1.23879	0.95473	-0.412	-1.42801	0.0379759	-0.694103	-0.768516	0.274738	-0.647448	0.0818958	-0.00265217	-0.292681	0	3
A_21_P0001988	Non-Codingoding	XLOC_001932	ENST00000433724	gb|DB452204 RIKEN full-length enriched human cDNA library, testis Homo sapiens cDNA clone H013056J05 5', mRNA sequence [DB452204]	chr2	3.03693	2.06461	-1.44186	-0.541091	-1.16885	0.541091	0.415139	1.90342	1.4868	0.672623	1.4054	-0.470202	0.563042	0.926848	4	0
A_21_P0001989	Non-Codingoding	XLOC_001938	ENST00000427019	linc|BROAD Institute lincRNA (XLOC_001938), lincRNA [TCONS_00003147]	chr2	0.880651	-0.136249	0.37218	0.136249	-0.200948	-0.247694	0.134032	0.201486	-0.198072	0.667446	0.114536	-0.296053	0.419601	0.151491	1	0
A_21_P0001995	Non-Codingoding	XLOC_001954	ENST00000457371	linc|BROAD Institute lincRNA (XLOC_001954), lincRNA [TCONS_00003165]	chr2	0.944794	0.601274	-0.184412	0.184412	-0.307636	-0.255849	0.163764	0.283646	0.0366921	-0.0251861	0.491147	0.107051	0.504379	0.232955	0	0
A_21_P0002006	Non-Codingoding	XLOC_001966	ENST00000414795	linc|BROAD Institute lincRNA (XLOC_001966), lincRNA [TCONS_00004118]	chr2	0.155997	-0.155997	1.0764	-0.525705	2.57691	-0.801158	0.387741	1.81194	2.08906	2.82204	0.179212	0.565048	2.65978	1.68785	4	0
A_21_P0002007	Non-Codingoding	XLOC_001970	ENST00000414654	linc|BROAD Institute lincRNA (XLOC_001970), lincRNA [TCONS_00003190]	chr2	0.413485	-0.0903869	0.00704336	0.0879951	-1.0836	-0.00704336	-0.112085	-0.601411	-1.07797	0.713961	-0.330996	0.224301	0.388899	-0.113869	1	2
A_21_P0002010	Non-Codingoding	XLOC_001974	ENST00000454043	linc|BROAD Institute lincRNA (XLOC_001974), lincRNA [TCONS_00003195]	chr2	0.578534	-0.0507641	0.0507641	-0.100988	-0.526277	0.293719	0.0408315	0.0645428	-0.482304	0.481031	0.122652	0.251104	0.285642	0.120445	0	0
A_21_P0002019	Non-Codingoding	XLOC_001994	ENST00000431117	linc|BROAD Institute lincRNA (XLOC_001994), lincRNA [TCONS_00003210]	chr2	0.292318	0.225076	-0.77995	-0.0460188	-1.77226	0.0460188	-0.339135	0.114433	0.270227	1.12519	-0.292593	0.257426	1.60624	0.513487	2	0
A_21_P0002021	Non-Codingoding	XLOC_001998	ENST00000422415	linc|BROAD Institute lincRNA (XLOC_001998), lincRNA [TCONS_00003212]	chr2	0.648127	0.431613	-0.000730514	-0.0237618	-0.0895672	0.000730514	0.161069	-0.415522	-0.824218	0.431806	-0.696254	-0.115195	0.470644	-0.191457	0	2
A_21_P0002041	Non-Codingoding	XLOC_002067	THC2541016	linc|BROAD Institute lincRNA (XLOC_002067), lincRNA [TCONS_00003262]	chr2	0.990038	-0.263968	0.355756	0.0374401	-0.803921	-0.0374401	0.0463176	-0.29911	-0.641988	0.35873	-0.0739114	0.0280187	0.090872	-0.0895647	0	1
A_21_P0002042	Non-Codingoding	XLOC_002069	ENST00000438736	gb|DB066812 TESTI4 Homo sapiens cDNA clone TESTI4008254 5', mRNA sequence [DB066812]	chr2	1.13055	1.06068	-0.562576	0.0353706	-0.0353706	-0.767743	0.143485	0.119055	-0.138823	0.253512	-0.0159886	0.320061	0.0700052	0.101303	0	0
A_21_P0002044	Non-Codingoding	XLOC_002075	ENST00000430847	ref|PREDICTED: Homo sapiens hypothetical LOC100506088 (LOC100506088), miscRNA [XR_109978]	chr2	0.298795	0.71983	-0.269645	0.105965	-1.66627	-0.105965	-0.152882	-0.183454	0.144668	-0.0519788	0.30919	-0.121729	0.167037	0.0439556	0	0
A_21_P0002053	Non-Codingoding	XLOC_002106	ENST00000457668	gb|full-length cDNA clone CS0DL005YD14 of B cells (Ramos cell line) Cot 25-normalized of Homo sapiens (human) [CR595699]	chr2	1.46939	0.601864	0.0161335	-0.0161335	-0.566883	-0.321841	0.197088	0.299121	0.848757	0.322211	0.961327	0.264925	-0.147875	0.424744	2	0
A_21_P0002054	Non-Codingoding	LOC339803	NR_036496	ref|Homo sapiens uncharacterized LOC339803 (LOC339803), non-coding RNA [NR_036496]	chr2	0.393354	-0.159706	0.282852	-0.166053	-0.663627	0.159706	-0.0255791	-0.287441	-0.409314	0.258732	-0.200298	0.475903	0.202149	0.00662168	0	0
A_21_P0002061	Non-Codingoding	XLOC_002140	ENST00000451698	linc|BROAD Institute lincRNA (XLOC_002140), lincRNA [TCONS_00003313]	chr2	0.0526273	0.0073297	-0.0073297	0.41785	-0.290155	-0.537048	-0.0594542	-0.530172	-0.689225	0.44284	-0.783146	0.487598	-0.335475	-0.234597	0	2
A_21_P0002073	Non-Codingoding	XLOC_002217	ENST00000422600	gb|DB092709 TESTI4 Homo sapiens cDNA clone TESTI4042421 5', mRNA sequence [DB092709]	chr2	1.79472	0.765181	-0.960505	-0.467484	0.467484	-0.516379	0.180504	1.45542	0.912425	0.0467291	1.14954	-0.338823	0.103309	0.554766	3	0
A_21_P0002091	Non-Codingoding	XLOC_002288	ENST00000450325	gb|DA874553 PROST2 Homo sapiens cDNA clone PROST2012117 5', mRNA sequence [DA874553]	chr2	0.644955	-0.676496	0.252427	0.0714386	-1.49716	-0.0714386	-0.212713	-0.921325	-0.986117	0.909781	-1.52528	0.0605495	0.747856	-0.285755	2	3
A_21_P0002097	Non-Codingoding	XLOC_002299	ENST00000441053	linc|BROAD Institute lincRNA (XLOC_002299), lincRNA [TCONS_00003394]	chr2	0.632091	-0.851484	0.135468	-0.0727999	-0.895346	0.0727999	-0.163212	-0.605448	-0.524808	0.349203	-0.424089	0.162604	0.257215	-0.130887	0	1
A_21_P0002106	Non-Codingoding	XLOC_002335	ENST00000458351	linc|BROAD Institute lincRNA (XLOC_002335), lincRNA [TCONS_00003408]	chr2	0.506802	0.349197	-0.134307	-0.346099	0.134307	-0.429547	0.0133924	0.530512	0.125937	0.434157	-0.0956848	0.184355	0.196197	0.229245	0	0
A_21_P0002117	Non-Codingoding	XLOC_002358	ENST00000413043	linc|BROAD Institute lincRNA (XLOC_002358), lincRNA [TCONS_00003422]	chr2	1.25314	0.319753	-0.77499	0.0545449	-0.616833	-0.0545449	0.0301789	0.340972	-0.185879	-0.515248	0.105647	-0.102921	0.0272212	-0.0550346	0	0
A_21_P0002139	Non-Codingoding	XLOC_002484	ENST00000449783	linc|BROAD Institute lincRNA (XLOC_002484), lincRNA [TCONS_00003496]	chr2	1.46288	0.556546	-0.533875	0.234107	-0.234107	-0.277979	0.201262	0.383706	-0.0926032	0.304305	0.18962	0.104853	0.255278	0.19086	0	0
A_21_P0002150	Non-Codingoding	XLOC_002560	ENST00000446593	linc|BROAD Institute lincRNA (XLOC_002560), lincRNA [TCONS_00003524]	chr2	0.259069	0.34218	-0.433577	2.34649	-0.259069	-0.587023	0.278012	-0.288871	-0.167833	-0.585562	0.322603	-0.0523338	0.054338	-0.11961	0	0
A_21_P0002166	Non-Codingoding	XLOC_001341	TCONS_00003566	linc|BROAD Institute lincRNA (XLOC_001341), lincRNA [TCONS_00003566]	chr2	-0.255985	-0.614137	0.484826	0.332729	0.255985	-1.08597	-0.147091	-1.28515	-0.460604	-0.185625	-1.29275	-0.31073	-1.68702	-0.870313	0	3
A_21_P0002182	Coding	FLJ12334	AK022396	tc|ALU7_HUMAN (P39194) Alu subfamily SQ sequence contamination warning entry, partial (9%) [THC2497478]	chr2	1.13254	-0.107575	-0.242357	0.291973	-0.119268	0.107575	0.177149	-0.00562143	-0.25428	0.663387	0.0478644	0.137386	-0.245491	0.0572076	1	0
A_21_P0002185	Non-Codingoding	XLOC_001398	TCONS_00003603	linc|BROAD Institute lincRNA (XLOC_001398), lincRNA [TCONS_00003603]	chr2	0.95712	0.0309522	0.060981	-0.0309522	-0.254501	-0.251917	0.0852805	-0.47667	-0.431069	-0.302984	-0.632288	0.264058	-0.814509	-0.39891	0	2
A_21_P0002199	Non-Codingoding	XLOC_001428	ENST00000433893	linc|BROAD Institute lincRNA (XLOC_001428), lincRNA [TCONS_00003636]	chr2	0.789692	-0.421095	0.120546	-0.0504258	-0.929238	0.0504258	-0.0733492	-0.470666	-0.89593	0.705295	-0.72461	-0.00373864	0.821707	-0.0946572	2	2
A_21_P0002205	Non-Codingoding	XLOC_001448	TCONS_00003661	linc|BROAD Institute lincRNA (XLOC_001448), lincRNA [TCONS_00003661]	chr2	-0.265707	0.251148	0.0797229	-0.0797229	0.132313	-0.57842	-0.0767775	0.0990334	0.57925	0.0242357	-0.344445	0.0607171	0.141812	0.0934338	0	0
A_21_P0002206	Non-Codingoding	XLOC_001449	TCONS_00003662	linc|BROAD Institute lincRNA (XLOC_001449), lincRNA [TCONS_00003662]	chr2	0.706162	0.248363	-0.247698	-0.112759	-0.638061	0.112759	0.0114611	0.185572	-0.499414	0.573546	-0.341711	0.0386524	0.696432	0.108846	1	0
A_21_P0002212	Non-Codingoding	LOC100506235	XR_109987	ref|PREDICTED: Homo sapiens hypothetical LOC100506235, transcript variant 2 (LOC100506235), miscRNA [XR_109987]	chr2	0.683957	-0.14224	-0.0945008	0.149032	-0.0626037	0.0626037	0.0993748	-0.0284355	0.104888	0.337327	0.238964	-0.14044	-0.13431	0.0629989	0	0
A_21_P0002225	Non-Codingoding	XLOC_001496	TCONS_00003709	linc|BROAD Institute lincRNA (XLOC_001496), lincRNA [TCONS_00003709]	chr2	1.71451	0.0300994	-0.620433	-0.0300994	0.0385694	-0.850603	0.0470072	0.346264	0.199378	1.20943	0.734402	0.150922	-0.605199	0.3392	2	1
A_21_P0002226	Non-Codingoding	LOC339807	NR_034023	ref|Homo sapiens uncharacterized LOC339807 (LOC339807), non-coding RNA [NR_034023]	chr2	0.850533	0.383321	-0.390656	0.0650234	-0.0650234	-0.163463	0.113289	0.477857	0.134759	0.277332	0.311585	-0.0933671	0.187043	0.215868	0	0
A_21_P0002239	Non-Codingoding	XLOC_001526	TCONS_00003731	linc|BROAD Institute lincRNA (XLOC_001526), lincRNA [TCONS_00003731]	chr2	1.96165	-0.903743	0.222487	0.0212107	-1.13912	-0.0212107	0.0235455	-0.224548	-0.814572	0.313788	-0.248282	0.352374	0.385697	-0.0392574	0	1
A_21_P0002242	Non-Codingoding	XLOC_001532	ENST00000529783	ref|PREDICTED: Homo sapiens hypothetical LOC100507171, transcript variant 2 (LOC100507171), miscRNA [XR_109948]	chr2	1.04941	0.436862	0.00566101	-0.00566101	-0.190376	-0.149349	0.191091	0.144786	-0.420701	0.505405	-0.0748086	0.0898252	0.366634	0.101857	0	0
A_21_P0002245	Non-Codingoding	XLOC_001543	ENST00000439259	linc|BROAD Institute lincRNA (XLOC_001543), lincRNA [TCONS_00003746]	chr2	0.418903	-1.28494	0.10113	0.321811	-1.24443	-0.10113	-0.298109	-0.584321	-1.52253	0.787799	-0.798552	-0.003232	0.798523	-0.220386	2	2
A_21_P0002253	Non-Codingoding	XLOC_001558	BC036617	linc|BROAD Institute lincRNA (XLOC_001558), lincRNA [TCONS_00004837]	chr2	0.24316	-0.350252	0.0463648	-0.0463648	0.705435	-0.612123	-0.0022966	0.214639	0.746689	0.399321	-0.0267334	-0.502678	0.782718	0.268993	2	0
A_21_P0002256	Non-Codingoding	XLOC_001561	TCONS_00003761	linc|BROAD Institute lincRNA (XLOC_001561), lincRNA [TCONS_00003761]	chr2	1.70514	0.605339	0.0372767	-0.243892	-0.0372767	-0.333838	0.288791	0.710965	0.326144	0.481351	0.648697	0.0477109	0.118748	0.388936	2	0
A_21_P0002259	Non-Codingoding	XLOC_001591	TCONS_00003794	linc|BROAD Institute lincRNA (XLOC_001591), lincRNA [TCONS_00003794]	chr2	-0.21992	0.788397	-0.162841	0.490574	0.162841	-0.418798	0.106709	0.148948	-0.664805	0.876365	0.16845	-0.131213	0.455067	0.142135	1	1
A_21_P0002270	Non-Codingoding	XLOC_001624	TCONS_00003819	linc|BROAD Institute lincRNA (XLOC_001624), lincRNA [TCONS_00003819]	chr2	0.157503	-1.17503	-0.0118933	0.0118933	-1.18472	0.230062	-0.328697	-1.19483	-1.4207	0.508064	-1.23025	0.165361	0.408561	-0.460631	0	3
A_21_P0002272	Non-Codingoding	XLOC_001630	TCONS_00003822	linc|BROAD Institute lincRNA (XLOC_001630), lincRNA [TCONS_00003822]	chr2	1.54104	0.99922	-0.300036	0.300036	-0.519788	-0.934003	0.181079	0.244348	-0.244126	0.755026	0.547766	-0.11633	0.17332	0.226667	1	0
A_21_P0002276	Non-Codingoding	XLOC_001638	TCONS_00003829	linc|BROAD Institute lincRNA (XLOC_001638), lincRNA [TCONS_00003829]	chr2	0.851008	0.79443	-0.0498605	0.0498605	-0.118416	-0.053894	0.245521	0.87777	0.1552	0.936053	0.762509	0.171329	0.15346	0.509387	3	0
A_21_P0002294	Non-Codingoding	XLOC_001680	ENST00000536500	linc|BROAD Institute lincRNA (XLOC_001680), lincRNA [TCONS_00003878]	chr19	-0.236538	-0.0551858	0.790159	0.451221	-0.64468	0.0551858	0.0600271	-0.0913763	-1.133	0.965611	-0.4137	0.433125	0.655293	0.0693247	2	1
A_21_P0002334	Non-Codingoding	XLOC_001788	THC2686815	linc|BROAD Institute lincRNA (XLOC_001788), lincRNA [TCONS_00003974]	chr2	1.89091	0.657218	-1.30721	-1.26193	-0.410845	0.410845	-0.00350111	1.13272	0.419357	0.498016	1.21817	-1.28919	0.687881	0.444491	3	1
A_21_P0002349	Non-Codingoding	XLOC_001856	TCONS_00004018	linc|BROAD Institute lincRNA (XLOC_001856), lincRNA [TCONS_00004018]	chr2	0.723632	0.329373	-0.0243676	-0.374223	0.0243676	-0.313267	0.0609193	0.423239	0.146791	-0.161022	0.402002	0.167411	-0.224827	0.125599	0	0
A_21_P0002395	Non-Codingoding	XLOC_001966	THC2693011	tc|Q8SY72_DROME (Q8SY72) RH56317p (CG33169-PA, isoform A), partial (31%) [THC2693011]	chr2	0.419379	-0.419379	0.522707	-0.621501	2.53309	-1.42034	0.168993	1.48111	1.76795	1.99106	-0.178578	0.125062	2.02087	1.20125	4	0
A_21_P0002397	Non-Codingoding	XLOC_001971	TCONS_00004125	linc|BROAD Institute lincRNA (XLOC_001971), lincRNA [TCONS_00004125]	chr2	0.925184	0.933342	-0.131193	-0.59752	-0.363248	0.131193	0.149626	-0.828535	-0.14536	1.50149	-0.0806494	0.33386	-0.960673	-0.0299771	1	2
A_21_P0002402	Non-Codingoding	XLOC_001984	TCONS_00004141	linc|BROAD Institute lincRNA (XLOC_001984), lincRNA [TCONS_00004141]	chr2	1.08975	-0.128856	0.163645	0.114118	-0.564721	-0.114118	0.0933026	-0.105468	-0.0341165	0.462972	-0.0598176	0.444381	0.74473	0.242114	1	0
A_21_P0002412	Non-Codingoding	XLOC_002013	TCONS_00004173	linc|BROAD Institute lincRNA (XLOC_002013), lincRNA [TCONS_00004173]	chr2	1.81398	0.324217	-0.324217	0.567465	-0.424075	-1.00832	0.158175	1.98494	-0.0174088	0.736728	0.17423	0.923955	-0.134146	0.611383	3	0
A_21_P0002415	Non-Codingoding	XLOC_002024	TCONS_00004183	linc|BROAD Institute lincRNA (XLOC_002024), lincRNA [TCONS_00004183]	chr2	0.427892	0.149408	0.048342	-0.182344	-0.048342	-0.20595	0.0315009	-0.0374773	-0.468755	0.283093	0.241351	0.0203817	0.695183	0.122296	1	0
A_21_P0002422	Non-Codingoding	XLOC_002049	ENST00000413792	tc|ALU1_HUMAN (P39188) Alu subfamily J sequence contamination warning entry, partial (9%) [THC2630557]	chr2	1.09534	0.0836501	-0.499805	-0.0836501	0.371414	-2.60182	-0.272478	0.820719	0.222313	0.634189	2.02057	-1.01112	-1.6757	0.168496	3	2
A_21_P0002429	Non-Codingoding	XLOC_002066	TCONS_00004223	linc|BROAD Institute lincRNA (XLOC_002066), lincRNA [TCONS_00004223]	chr2	2.91179	0.211274	-0.249647	0.335813	-0.211274	-0.756277	0.373614	0.274647	-0.228643	0.391464	0.109309	0.892102	-0.564995	0.145647	1	0
A_21_P0002431	Non-Codingoding	XLOC_002067	TCONS_00004225	linc|BROAD Institute lincRNA (XLOC_002067), lincRNA [TCONS_00004225]	chr2	1.33691	0.436271	-1.05115	-0.436271	-1.26941	0.792496	-0.0318583	2.74682	2.34673	2.79184	1.08789	0.194628	-0.601573	1.42772	4	1
A_21_P0002435	Non-Codingoding	XLOC_002080	THC2682661	linc|BROAD Institute lincRNA (XLOC_002080), lincRNA [TCONS_00004240]	chr2	1.6626	-0.298155	-0.0992346	0.0992346	0.130208	-0.318034	0.196103	1.69148	0.387455	1.26316	0.698973	-0.29549	-0.215097	0.588414	3	0
A_21_P0002437	Non-Codingoding	XLOC_002085	TCONS_00005144	linc|BROAD Institute lincRNA (XLOC_002085), lincRNA [TCONS_00005144]	chr2	1.31328	0.147928	0.0480886	-0.372575	-0.0480886	-0.684746	0.0673145	0.91507	0.260234	0.0556474	0.176584	0.540583	0.889733	0.472975	2	0
A_21_P0002441	Non-Codingoding	XLOC_002098	TCONS_00004256	linc|BROAD Institute lincRNA (XLOC_002098), lincRNA [TCONS_00004256]	chr2	1.76322	0.283871	-0.564247	-0.0081954	0.0081954	-0.0843029	0.23309	0.820553	-0.332162	-0.0863314	0.955021	-0.236932	0.342056	0.243701	2	0
A_21_P0002445	Non-Codingoding	XLOC_002109	TCONS_00004267	linc|BROAD Institute lincRNA (XLOC_002109), lincRNA [TCONS_00004267]	chr2	1.06016	-0.0101531	0.0101531	-0.0796277	-0.805855	0.0166399	0.0318863	-0.295357	-1.30065	0.0932338	0.168147	0.0420511	0.0776823	-0.202482	0	1
A_21_P0002446	Non-Codingoding	XLOC_002111	TCONS_00004269	linc|BROAD Institute lincRNA (XLOC_002111), lincRNA [TCONS_00004269]	chr2	0.851195	0.387355	0.11552	-0.414157	-0.11552	-0.36101	0.0772305	0.427132	-0.165851	0.7458	0.336438	-0.202745	0.287084	0.237976	1	0
A_21_P0002454	Non-Codingoding	XLOC_002133	THC2641422	tc|BC016138 CXorf17 protein {Homo sapiens} (exp=0; wgp=1; cg=0), partial (14%) [THC2641422]	chr2	-0.536003	-0.0599594	0.0377884	0.270403	-0.0377884	0.193292	-0.0220446	-0.378924	-0.760108	-0.666925	-1.27908	0.271291	-0.686175	-0.58332	0	4
A_21_P0002458	Non-Codingoding	XLOC_002153	TCONS_00004303	linc|BROAD Institute lincRNA (XLOC_002153), lincRNA [TCONS_00004303]	chr2	2.92181	1.90748	-0.0519919	-0.0347953	-0.812023	0.0347953	0.660879	3.8823	2.36874	2.13856	2.17804	0.879198	0.885037	2.05531	6	0
A_21_P0002469	Non-Codingoding	XLOC_002191	TCONS_00004324	linc|BROAD Institute lincRNA (XLOC_002191), lincRNA [TCONS_00004324]	chr2	0.997707	1.12768	-0.325748	-0.569575	0.244605	-0.244605	0.20501	1.15132	1.29313	0.667485	1.38458	0.0714643	0.13635	0.784055	4	0
A_21_P0002474	Coding	ANKRD36	NM_001164315	ref|Homo sapiens ankyrin repeat domain 36 (ANKRD36), mRNA [NM_001164315]	chr2	-0.464767	0.0683713	0.115046	-0.0724454	-0.0683713	1.83889	0.236121	0.121675	-1.05906	-1.03246	-0.0243769	0.39318	0.356642	-0.207401	0	2
A_21_P0002481	Non-Codingoding	XLOC_002243	TCONS_00004363	linc|BROAD Institute lincRNA (XLOC_002243), lincRNA [TCONS_00004363]	chr2	-0.254452	-0.530412	0.732386	0.254452	-0.584472	0.39832	0.00263707	-0.592408	-1.31385	1.08509	-0.904576	0.435477	0.691542	-0.0997868	2	2
A_21_P0002483	Non-Codingoding	LOC100506473	XR_109933	ref|PREDICTED: Homo sapiens hypothetical LOC100506473 (LOC100506473), miscRNA [XR_109933]	chr2	0.688391	0.00694847	-0.239889	-0.00694847	-0.642546	0.163345	-0.00511639	0.274212	-0.171044	-0.0136552	1.02402	-0.273713	-0.524704	0.0525192	1	0
A_21_P0002492	Non-Codingoding	XLOC_002275	CR749588	tc|AB084276 prepro-Neuropeptide W polypeptide {Homo sapiens} (exp=-1; wgp=0; cg=0), partial (11%) [THC2552922]	chr2	-0.689306	-0.0617561	0.277985	0.283938	-0.00617456	0.00617456	-0.0315232	-0.83196	-0.692417	-0.681166	-1.29685	0.500972	-0.570092	-0.595253	0	4
A_21_P0002493	Non-Codingoding	XLOC_002277	THC2716004	linc|BROAD Institute lincRNA (XLOC_002277), lincRNA [TCONS_00004393]	chr2	1.74698	3.25554	0.130634	-0.67083	-0.17826	-0.130634	0.692238	0.912045	0.941222	1.72732	1.48831	2.78061	2.53035	1.72998	6	0
A_21_P0002496	Non-Codingoding	XLOC_002291	TCONS_00004419	linc|BROAD Institute lincRNA (XLOC_002291), lincRNA [TCONS_00004419]	chr2	0.648605	-0.0965631	0.480542	0.0965631	-0.10996	-0.184402	0.139131	-0.125542	-0.148568	1.18212	0.487355	0.0121968	1.13031	0.422979	2	0
A_21_P0002497	Non-Codingoding	XLOC_002293	TCONS_00004420	linc|BROAD Institute lincRNA (XLOC_002293), lincRNA [TCONS_00004420]	chr2	1.17479	0.339482	-0.136502	-0.143261	0.136502	-0.508848	0.143694	0.676201	0.406215	0.876734	0.752815	-0.106229	0.276127	0.480311	3	0
A_21_P0002505	Non-Codingoding	XLOC_002323	TCONS_00004445	linc|BROAD Institute lincRNA (XLOC_002323), lincRNA [TCONS_00004445]	chr2	-0.581182	0.0405788	0.01934	-0.607214	-0.01934	0.159734	-0.164681	-0.693143	-0.169584	-0.904773	-0.355482	0.177779	-1.00684	-0.492006	0	3
A_21_P0002506	Non-Codingoding	XLOC_002331	TCONS_00004454	linc|BROAD Institute lincRNA (XLOC_002331), lincRNA [TCONS_00004454]	chr2	0.433045	-0.143574	0.116869	0.0733569	-0.675875	-0.0733569	-0.0449225	-0.260447	-0.175075	0.749672	-0.397229	0.312877	0.795686	0.170914	2	0
A_21_P0002510	Non-Codingoding	XLOC_002342	TCONS_00004464	linc|BROAD Institute lincRNA (XLOC_002342), lincRNA [TCONS_00004464]	chr2	1.63516	0.924932	-0.315703	-0.332101	-0.796049	0.315703	0.238657	0.77399	-0.705626	1.99222	0.537028	0.490488	0.842397	0.655084	3	1
A_21_P0002511	Non-Codingoding	XLOC_002344	THC2723627	tc|Q2H1E0_CHAGB (Q2H1E0) Predicted protein, partial (5%) [THC2723627]	chr2	1.40547	0.488686	-0.100978	-0.517693	0.100978	-0.553636	0.137138	-0.0692539	-0.116728	-0.192106	-0.00834274	0.146241	-0.432003	-0.112032	0	0
A_21_P0002529	Non-Codingoding	XLOC_002440	TCONS_00004538	linc|BROAD Institute lincRNA (XLOC_002440), lincRNA [TCONS_00004538]	chr2	0.390372	1.72312	-0.76823	-0.390372	-1.72694	0.442212	-0.0549735	1.62314	0.680132	1.61157	2.44539	2.43842	0.679219	1.57965	6	0
A_21_P0002555	Non-Codingoding	XLOC_002541	TCONS_00004627	linc|BROAD Institute lincRNA (XLOC_002541), lincRNA [TCONS_00004627]	chr2	2.82065	0.216592	0.0282042	-0.0282042	-0.864032	-0.0524495	0.353461	1.81603	0.199444	1.41495	3.46055	0.294831	0.626016	1.30197	4	0
A_21_P0002558	Non-Codingoding	XLOC_002554	TCONS_00004641	linc|BROAD Institute lincRNA (XLOC_002554), lincRNA [TCONS_00004641]	chr2	1.90099	1.00456	0.131675	-0.131675	-1.2617	-0.520182	0.187279	-0.0110724	-0.0661542	0.684102	-0.287512	0.450173	0.450097	0.203272	1	0
A_21_P0002566	Non-Codingoding	XLOC_001327	TCONS_00003554	linc|BROAD Institute lincRNA (XLOC_001327), lincRNA [TCONS_00003554]	chr2	0.245061	0.756216	-0.54585	-0.245061	0.36421	-0.811891	-0.0395526	0.407657	-0.394629	-0.289635	-0.203241	-0.760195	-0.412865	-0.275485	0	1
A_21_P0002584	Non-Codingoding	XLOC_001414	THC2741794	linc|BROAD Institute lincRNA (XLOC_001414), lincRNA [TCONS_00004741]	chr2	2.5803	1.0116	-0.530038	-0.47716	-0.179465	0.179465	0.430784	1.36506	0.981779	0.673527	1.08979	-0.0824533	0.203437	0.705189	4	0
A_21_P0002591	Non-Codingoding	XLOC_001453	TCONS_00004770	linc|BROAD Institute lincRNA (XLOC_001453), lincRNA [TCONS_00004770]	chr2	0.931468	0.0951319	-0.0951319	-0.37775	-0.343134	0.245652	0.0760392	0.645548	0.047307	0.412988	0.190797	0.169236	0.290115	0.292665	1	0
A_21_P0002596	Non-Codingoding	XLOC_001496	TCONS_00004804	linc|BROAD Institute lincRNA (XLOC_001496), lincRNA [TCONS_00004804]	chr2	3.74104	1.27707	-0.463367	-0.992691	-0.145027	0.145027	0.593676	1.48747	1.50398	2.27797	1.06276	0.655965	2.55144	1.58993	6	0
A_21_P0002606	Non-Codingoding	XLOC_001631	TCONS_00004875	linc|BROAD Institute lincRNA (XLOC_001631), lincRNA [TCONS_00004875]	chr2	0.32842	0.315864	-0.562297	0.402891	-0.593197	-0.315864	-0.0706971	0.130676	-0.395846	0.244621	0.161865	0.104455	0.0588763	0.0507746	0	0
A_21_P0002612	Non-Codingoding	XLOC_001680	TCONS_00004898	linc|BROAD Institute lincRNA (XLOC_001680), lincRNA [TCONS_00004898]	chr2	0.333676	-0.135261	-0.508665	0.735388	-0.437507	0.135261	0.0204819	-0.177444	-0.598304	-0.185888	-0.213235	0.558091	0.00351834	-0.10221	0	0
A_21_P0002614	Non-Codingoding	XLOC_001701	TCONS_00004912	linc|BROAD Institute lincRNA (XLOC_001701), lincRNA [TCONS_00004912]	chr2	0.574554	-0.317109	-0.0104148	0.0665238	0.0104148	-0.0176222	0.0510578	0.261327	-0.127309	0.764665	0.376071	0.236493	0.418573	0.321637	1	0
A_21_P0002616	Non-Codingoding	XLOC_001707	THC2776683	linc|BROAD Institute lincRNA (XLOC_001707), lincRNA [TCONS_00004918]	chr2	1.0654	-0.864696	0.0924249	-0.0924249	1.28354	-0.259846	0.204066	-0.601584	-1.27913	0.0111074	-0.812028	0.0318127	-0.0139384	-0.443961	0	3
A_21_P0002617	Non-Codingoding	XLOC_001732	TCONS_00004935	linc|BROAD Institute lincRNA (XLOC_001732), lincRNA [TCONS_00004935]	chr2	3.85193	1.04402	-0.382366	-0.593358	0.382366	-0.703721	0.599812	3.62407	1.23386	1.96279	2.67866	-0.25151	1.58356	1.80524	5	0
A_21_P0002619	Non-Codingoding	XLOC_001747	TCONS_00004944	linc|BROAD Institute lincRNA (XLOC_001747), lincRNA [TCONS_00004944]	chr2	0.363053	0.918759	-0.8767	-0.363053	0.70634	-0.450743	0.0496093	0.354368	-0.729264	-0.453358	0.224204	-0.217857	-0.266506	-0.181402	0	1
A_21_P0002632	Non-Codingoding	XLOC_001910	ENST00000445534	linc|BROAD Institute lincRNA (XLOC_001910), lincRNA [TCONS_00005038]	chr2	0.651182	-0.110615	-0.415292	0.188627	0.0974093	-0.0974093	0.052317	0.226403	-0.0438113	0.0560517	0.232259	0.0139155	0.444872	0.154948	0	0
A_21_P0002639	Non-Codingoding	XLOC_001935	TCONS_00005057	linc|BROAD Institute lincRNA (XLOC_001935), lincRNA [TCONS_00005057]	chr2	0.353971	-0.206264	0.0119205	-0.0119205	-0.639259	0.0646458	-0.0711511	-0.411976	-0.706357	0.632238	-0.326565	0.111495	0.538882	-0.0270473	1	1
A_21_P0002650	Non-Codingoding	XLOC_002010	TCONS_00004167	linc|BROAD Institute lincRNA (XLOC_002010), lincRNA [TCONS_00004167]	chr2	-0.414621	-0.178697	0.336916	0.656119	-0.763056	0.178697	-0.0307737	-0.285575	-1.40902	1.12479	-0.524493	0.466871	0.935835	0.0514009	2	1
A_21_P0002654	Non-Codingoding	XLOC_002032	TCONS_00005118	linc|BROAD Institute lincRNA (XLOC_002032), lincRNA [TCONS_00005118]	chr2	1.31926	-0.381067	0.232726	-0.232726	-0.405409	0.674274	0.201176	0.238468	0.00915289	0.41618	0.868262	1.19835	0.246462	0.496145	2	0
A_21_P0002661	Non-Codingoding	XLOC_002094	DA652386	gb|DA652386 MESAN2 Homo sapiens cDNA clone MESAN2006778 5', mRNA sequence [DA652386]	chr2	0.184025	0.0395575	-0.0395575	-0.3518	-0.330587	0.0618949	-0.0727445	-0.138525	-0.345833	0.215356	-0.632067	0.236859	0.00595522	-0.109709	0	1
A_21_P0002689	Non-Codingoding	XLOC_002461	THC2695122	linc|BROAD Institute lincRNA (XLOC_002461), lincRNA [TCONS_00005314]	chr2	-0.316987	-0.286786	0.824339	0.286786	1.09415	-0.3517	0.2083	0.065438	-0.301152	0.163515	0.0487325	-0.177531	0.705584	0.0840979	1	0
A_21_P0002692	Non-Codingoding	XLOC_002498	TCONS_00005339	linc|BROAD Institute lincRNA (XLOC_002498), lincRNA [TCONS_00005339]	chr2	0.659157	0.623468	-0.479407	0.0315216	-0.23353	-0.0315216	0.094948	-0.0131004	-0.71386	-0.475474	-0.0964014	-0.484373	-0.416191	-0.366567	0	1
A_21_P0002693	Non-Codingoding	XLOC_002543	TCONS_00004629	linc|BROAD Institute lincRNA (XLOC_002543), lincRNA [TCONS_00004629]	chr2	0.0853796	-1.22137	0.0291128	-0.0291128	-0.842239	0.120605	-0.309604	-1.07496	-1.38528	0.439237	-1.08546	-0.073421	0.495233	-0.447441	0	3
A_21_P0002702	Non-Codingoding	XLOC_002643	ENST00000416209	ref|PREDICTED: Homo sapiens hypothetical LOC100506637 (LOC100506637), miscRNA [XR_110001]	chr3	-0.812996	0.0226715	-0.0636413	-0.0226715	0.116185	0.308333	-0.0753532	-0.704692	0.200271	-0.41074	-0.280102	0.688841	0.143637	-0.060464	1	1
A_21_P0002705	Non-Codingoding	XLOC_002769	ENST00000487512	ref|PREDICTED: Homo sapiens hypothetical LOC100506724 (LOC100506724), miscRNA [XR_108471]	chr3	1.00301	-0.267309	0.362264	0.135145	-0.582525	-0.135145	0.0859067	0.0807371	0.180204	-0.185371	0.0948329	0.790726	0.310776	0.211984	1	0
A_21_P0002706	Non-Codingoding	XLOC_002859	ENST00000467198	ref|PREDICTED: Homo sapiens hypothetical LOC100507447 (LOC100507447), miscRNA [XR_108503]	chr3	3.79464	1.85071	-0.639169	0.639169	-1.01659	-1.09349	0.589212	1.16292	1.23086	1.04007	0.414006	0.542196	-0.449925	0.656689	3	0
A_21_P0002711	Non-Codingoding	LOC401109	NR_034088	ref|Homo sapiens uncharacterized LOC401109 (LOC401109), non-coding RNA [NR_034088]	chr3	1.11572	0.662968	-0.225973	0.116779	-0.415446	-0.116779	0.189545	0.523008	0.325969	1.28348	0.836534	0.617106	1.03091	0.769502	4	0
A_21_P0002727	Non-Codingoding	XLOC_002593	ENST00000425799	linc|BROAD Institute lincRNA (XLOC_002593), lincRNA [TCONS_00005496]	chr3	0.672857	0.0578091	0.143385	-0.0578091	-0.484093	-0.20492	0.0212049	-0.33556	-0.73976	0.705148	-0.357123	0.301633	0.889887	0.0773707	2	1
A_21_P0002768	Non-Codingoding	XLOC_002802	ENST00000479610	gb|603075994F1 NIH_MGC_119 Homo sapiens cDNA clone IMAGE:5168014 5', mRNA sequence [BI826287]	chr3	1.48334	0.604644	-0.206397	-0.131754	0.131754	-0.133192	0.291399	0.592416	0.250807	0.326555	0.31543	0.136905	-0.00864983	0.268911	0	0
A_21_P0002772	Coding	CHST2	AK097380	tc|Q4T0V7_TETNG (Q4T0V7) Chromosome undetermined SCAF10840, whole genome shotgun sequence. (Fragment), partial (7%) [THC2703506]	chr3	-0.194348	0.468731	0.269419	-0.26888	-0.42393	0.194348	0.00755668	-0.0772667	-0.212519	0.59266	0.0617404	0.701423	0.288552	0.225765	1	0
A_21_P0002798	Non-Codingoding	XLOC_002909	ENST00000494887	linc|BROAD Institute lincRNA (XLOC_002909), lincRNA [TCONS_00005649]	chr3	0.457839	0.238501	-0.866032	0.185731	-0.243478	-0.185731	-0.0688618	0.591861	-0.517056	0.51583	-0.0849345	0.201083	0.499983	0.201128	0	0
A_21_P0002804	Non-Codingoding	XLOC_002919	ENST00000468232	linc|BROAD Institute lincRNA (XLOC_002919), lincRNA [TCONS_00005657]	chr3	1.03346	0.322771	-0.322771	-0.776684	-3.0745	0.364565	-0.40886	-0.73452	-0.260711	1.97473	-0.193636	0.224271	1.98567	0.499301	2	1
A_21_P0002805	Non-Codingoding	XLOC_002921	ENST00000467896	gb|IL2-NT0102-160600-105-C03 NT0102 Homo sapiens cDNA, mRNA sequence [BF366239]	chr3	1.99632	-0.281569	0.0357845	-0.582322	-0.0357845	1.87355	0.500995	-0.398655	-0.6915	0.494619	-0.395832	0.836159	0.63072	0.0792519	2	1
A_21_P0002828	Non-Codingoding	XLOC_002981	ENST00000439479	gb|DA896354 SKMUS2 Homo sapiens cDNA clone SKMUS2004129 5', mRNA sequence [DA896354]	chr3	1.87875	0.837737	-0.00926232	-0.128567	0.00926232	-0.0784528	0.418245	0.443954	0.0130641	0.389717	0.33513	0.374136	0.356972	0.318829	0	0
A_21_P0002831	Non-Codingoding	XLOC_003011	ENST00000420213	tc|O92728_9FLAV (O92728) Polyprotein (Fragment), partial (13%) [THC2639720]	chr3	0.947147	0.21878	-0.800004	0.483076	-0.21878	-0.334426	0.0492987	-0.0387762	0.0775387	1.18367	0.201679	0.670906	-0.278408	0.302769	2	0
A_21_P0002837	Non-Codingoding	XLOC_003021	AL832729	tc|Q477R1_DECAR (Q477R1) Phospholipid/glycerol acyltransferase, partial (5%) [THC2607229]	chr3	0.676859	0.399883	-0.225349	0.130972	-0.130972	-0.340141	0.0852086	0.295157	-0.36545	-0.0866401	0.160795	-0.120188	0.209104	0.015463	0	0
A_21_P0002840	Non-Codingoding	XLOC_003053	TCONS_00005744	linc|BROAD Institute lincRNA (XLOC_003053), lincRNA [TCONS_00005744]	chr3	0.232394	-0.325251	0.00184822	-0.00184822	-1.34653	0.0603557	-0.229839	-0.414452	-1.1726	0.816485	-0.112345	0.471581	0.613705	0.0337284	2	1
A_21_P0002850	Non-Codingoding	LOC100506301	XR_110050	ref|PREDICTED: Homo sapiens hypothetical LOC100506301 (LOC100506301), miscRNA [XR_110050]	chr3	0.401783	-0.0848706	-0.35256	0.172621	0.0848706	-0.134908	0.0144893	-0.623129	-0.102487	0.160455	-0.317046	0.664975	0.643222	0.0709982	2	1
A_21_P0002853	Non-Codingoding	XLOC_003134	ENST00000469806	linc|BROAD Institute lincRNA (XLOC_003134), lincRNA [TCONS_00005776]	chr3	0.018034	-0.0919733	0.129317	-0.018034	-0.663256	0.257669	-0.0613738	-0.411878	-1.70882	0.563681	-0.581057	0.0789123	0.321469	-0.289615	0	1
A_21_P0002859	Non-Codingoding	XLOC_003160	ENST00000478745	linc|BROAD Institute lincRNA (XLOC_003160), lincRNA [TCONS_00005788]	chr3	-0.146427	-0.291783	0.146427	0.43155	-0.214081	0.346671	0.0453928	-0.402698	-0.676835	1.13701	-0.44935	0.339113	0.748615	0.115976	2	1
A_21_P0002876	Non-Codingoding	XLOC_003245	ENST00000503572	linc|BROAD Institute lincRNA (XLOC_003245), lincRNA [TCONS_00005826]	chr3	0.154144	1.83476	-0.897511	-0.154144	1.67876	-0.597583	0.336404	1.75823	-0.463926	-1.33539	0.678431	-0.390608	-0.072382	0.0290585	2	1
A_21_P0002907	Non-Codingoding	XLOC_003327	ENST00000441185	tc|Q5LZF8_STRT1 (Q5LZF8) 6-phosphofructokinase, partial (5%) [THC2720905]	chr3	3.37848	0.840143	-1.32722	-0.25107	0.25107	-1.96668	0.15412	3.37906	1.26474	3.37477	2.75414	-0.917502	1.01952	1.81245	5	1
A_21_P0002908	Non-Codingoding	XLOC_003327	ENST00000424941	tc|Q5LZF8_STRT1 (Q5LZF8) 6-phosphofructokinase, partial (5%) [THC2720905]	chr3	3.61475	0.804254	-1.1194	-0.354572	0.354572	-1.31395	0.330943	3.44255	1.20874	3.41621	2.84149	-0.772849	1.02238	1.85975	5	1
A_21_P0002923	Non-Codingoding	XLOC_003399	ENST00000441644	gb|AGENCOURT_10626084 NIH_MGC_141 Homo sapiens cDNA clone IMAGE:6739185 5', mRNA sequence [BU960446]	chr3	0.858061	-0.107019	-0.0637879	0.0637879	0.309265	-0.403806	0.109417	-0.550453	-1.08414	-0.135617	-0.485559	0.289827	-0.0704269	-0.339396	0	1
A_21_P0002930	Non-Codingoding	XLOC_002577	TCONS_00005947	linc|BROAD Institute lincRNA (XLOC_002577), lincRNA [TCONS_00005947]	chr3	1.18311	0.370948	-0.487757	-0.571586	1.31163	-0.370948	0.239232	0.758105	0.00320959	0.548306	0.569969	-0.580571	-0.0516109	0.207901	1	0
A_21_P0002932	Non-Codingoding	XLOC_002580	TCONS_00005950	linc|BROAD Institute lincRNA (XLOC_002580), lincRNA [TCONS_00005950]	chr3	-0.0377018	0.91177	-0.914634	0.0377018	0.197108	-0.711636	-0.0862321	0.392225	-1.34981	0.295837	0.203337	-0.361386	0.307291	-0.0854179	0	1
A_21_P0002934	Non-Codingoding	XLOC_002588	TCONS_00005954	linc|BROAD Institute lincRNA (XLOC_002588), lincRNA [TCONS_00005954]	chr3	0.675104	0.230798	0.00885367	-0.393774	-0.00885367	-0.313548	0.0330968	0.610852	0.0173051	0.539798	0.30515	0.0991819	0.494672	0.344493	1	0
A_21_P0002940	Non-Codingoding	XLOC_002602	TCONS_00005971	linc|BROAD Institute lincRNA (XLOC_002602), lincRNA [TCONS_00005971]	chr3	0.374354	0.111836	-0.111836	-0.342022	-0.476485	0.52853	0.014063	-0.231185	-0.613049	-0.711746	0.0312641	-0.439788	-0.511754	-0.41271	0	2
A_21_P0002945	Non-Codingoding	LOC729454	XM_001130287	ref|PREDICTED: Homo sapiens destrin-like (LOC729454), mRNA [XM_001130287]	chr3	2.79964	0.770739	-0.724896	0.555842	-0.555842	-1.11494	0.288424	0.81891	-0.125272	0.897867	-0.401092	0.697647	-1.07166	0.136067	3	1
A_21_P0002960	Non-Codingoding	XLOC_002650	AK093691	linc|BROAD Institute lincRNA (XLOC_002650), lincRNA [TCONS_00006023]	chr3	0.0618908	-0.272544	1.21311	-0.0618908	0.567918	-0.217945	0.215089	0.399946	0.501437	0.588198	0.0871718	0.707944	0.369274	0.442329	1	0
A_21_P0002962	Non-Codingoding	XLOC_002674	TCONS_00006033	linc|BROAD Institute lincRNA (XLOC_002674), lincRNA [TCONS_00006033]	chr3	0.682711	0.170586	-0.233716	-0.399679	-0.170586	0.215669	0.0441642	-0.134997	-0.292005	0.209241	0.300658	0.353591	0.164384	0.100145	0	0
A_21_P0002963	Non-Codingoding	XLOC_002675	TCONS_00006034	linc|BROAD Institute lincRNA (XLOC_002675), lincRNA [TCONS_00006034]	chr3	-0.784602	-0.56347	0.665176	0.694213	0.531076	-0.531076	0.00188621	-0.563962	-0.596135	-0.356235	-1.12268	0.73655	0.173513	-0.288159	1	1
A_21_P0002976	Non-Codingoding	XLOC_002702	TCONS_00006093	linc|BROAD Institute lincRNA (XLOC_002702), lincRNA [TCONS_00006093]	chr3	0.436976	-0.0188582	-0.270338	0.224243	-0.220994	0.0188582	0.0283145	-0.405715	-1.80743	1.45693	-0.413909	0.831915	1.06479	0.121097	3	1
A_21_P0002980	Non-Codingoding	LOC100506990	NR_040092	ref|Homo sapiens uncharacterized LOC100506990 (LOC100506990), transcript variant 2, non-coding RNA [NR_040092]	chr8	0.0644546	-0.00652075	-0.208125	0.00652075	-0.319205	0.124144	-0.0564552	-0.49153	-0.489193	0.122166	-0.330235	-0.367167	-0.218288	-0.295708	0	0
A_21_P0003018	Non-Codingoding	XLOC_002779	BC035247	gb|AGENCOURT_6855839 NIH_MGC_47 Homo sapiens cDNA clone IMAGE:5923453 5', mRNA sequence [BQ070964]	chr3	1.15833	-0.0471542	0.0471542	0.358697	-0.469784	-1.90993	-0.14378	0.645898	-0.0140302	-0.0470769	0.314672	0.267082	-0.751751	0.0691324	1	1
A_21_P0003024	Non-Codingoding	XLOC_002793	TCONS_00006196	linc|BROAD Institute lincRNA (XLOC_002793), lincRNA [TCONS_00006196]	chr3	1.81544	0.611417	-0.202089	0.202089	-0.845753	-0.67931	0.150298	-0.457277	0.586472	1.09813	0.574042	0.716016	1.19666	0.619007	3	0
A_21_P0003033	Non-Codingoding	XLOC_002821	TCONS_00006230	linc|BROAD Institute lincRNA (XLOC_002821), lincRNA [TCONS_00006230]	chr3	0.891799	0.180068	-0.180068	-0.230725	-0.335289	0.451336	0.12952	-0.242158	-0.776998	0.432343	-0.585888	0.53694	0.0638456	-0.095319	0	1
A_21_P0003037	Non-Codingoding	XLOC_002845	TCONS_00006249	linc|BROAD Institute lincRNA (XLOC_002845), lincRNA [TCONS_00006249]	chr3	3.06022	0.119509	-0.119509	-0.38351	-0.268002	0.156677	0.427565	-0.329659	-0.208059	-0.186803	0.0152819	-0.421683	-0.187849	-0.219795	0	0
A_21_P0003042	Non-Codingoding	XLOC_002872	AK123861	tc|Q6T424_HUMAN (Q6T424) Tumor differentiation factor, partial (13%) [THC2606489]	chr3	0.0104339	0.912536	-0.0104339	0.355807	-0.335607	-0.359396	0.0955567	2.00468	2.26066	2.61967	2.12782	-0.0488174	1.29239	1.7094	5	0
A_21_P0003075	Non-Codingoding	XLOC_002958	ENST00000421006	Unknown	chr3	0.746423	0.673613	-0.180953	-0.381245	-0.64831	0.180953	0.0650802	0.0852697	-0.338805	0.152475	0.264565	0.451069	0.279256	0.148971	0	0
A_21_P0003089	Non-Codingoding	XLOC_002995	ENST00000343123	Unknown	chr5	-0.708292	-0.0440381	0.218451	-0.209036	0.0440381	0.720857	0.0036633	-1.31349	-1.12961	-0.617647	-0.5119	-0.359277	0.131605	-0.633386	0	3
A_21_P0003091	Non-Codingoding	XLOC_002996	THC2503819	tc|BC010854 amyloid beta A4 precursor protein-binding, family B, member 1, isoform delta E9 {Homo sapiens} (exp=-1; wgp=0; cg=0), partial (22%) [THC2503819]	chr3	-0.917272	-0.221325	0.221325	0.245854	-0.404672	1.46845	0.0653935	-0.718571	-2.32722	-0.513042	-1.59161	-0.126285	-0.900212	-1.02949	0	4
A_21_P0003093	Non-Codingoding	XLOC_002997	THC2591825	linc|BROAD Institute lincRNA (XLOC_002997), lincRNA [TCONS_00006381]	chr3	-0.470959	-0.236331	0.945531	0.110256	-0.110256	0.663278	0.150253	-1.64649	-1.20631	0.165903	-0.44128	0.77172	0.817047	-0.256569	2	2
A_21_P0003114	Non-Codingoding	LOC100506301	XR_110050	ref|PREDICTED: Homo sapiens hypothetical LOC100506301 (LOC100506301), miscRNA [XR_110050]	chr3	-0.158742	0.158742	-0.366009	0.229915	0.303223	-0.287264	-0.0200224	-0.486747	0.141546	0.0246928	-0.083688	0.645274	0.650876	0.148659	2	0
A_21_P0003116	Non-Codingoding	XLOC_003114	TCONS_00006506	linc|BROAD Institute lincRNA (XLOC_003114), lincRNA [TCONS_00006506]	chr3	0.912963	0.0633097	0.259304	-0.0855641	-0.0633097	-0.185106	0.150266	-0.0834389	-0.279015	0.442791	-0.123722	0.269581	0.493534	0.119955	0	0
A_21_P0003137	Coding	MTRNR2L2	NM_001190470	ref|Homo sapiens MT-RNR2-like 2 (MTRNR2L2), mRNA [NM_001190470]	chr5	2.09062	0.26125	-0.355559	-0.461793	0.452219	-0.26125	0.287582	0.253915	-0.775192	0.201757	0.0649257	-0.268592	0.389766	-0.0222367	0	1
A_21_P0003138	Non-Codingoding	XLOC_003194	TCONS_00006565	linc|BROAD Institute lincRNA (XLOC_003194), lincRNA [TCONS_00006565]	chr3	0.486837	0.272589	-0.331335	0.0328112	-0.13639	-0.0328112	0.0486169	0.288254	-0.18779	-0.235464	0.442987	-0.08676	0.0498576	0.0451807	0	0
A_21_P0003155	Non-Codingoding	LOC151658	NR_015414	ref|Homo sapiens uncharacterized LOC151658 (LOC151658), transcript variant 2, non-coding RNA [NR_015414]	chr3	-0.680812	0.916908	0.248046	0.428468	-0.453831	-0.248046	0.035122	0.500916	-0.287833	0.352704	0.221366	0.448076	0.546367	0.296933	0	0
A_21_P0003162	Non-Codingoding	XLOC_003226	TCONS_00006620	linc|BROAD Institute lincRNA (XLOC_003226), lincRNA [TCONS_00006620]	chr3	1.44663	0.847979	-0.549844	-0.0334151	0.0334151	-1.01253	0.12204	0.892028	-0.546116	0.413388	0.438942	-0.181206	-0.366027	0.108501	1	0
A_21_P0003167	Non-Codingoding	XLOC_003239	TCONS_00006644	linc|BROAD Institute lincRNA (XLOC_003239), lincRNA [TCONS_00006644]	chr3	0.597282	0.071543	-1.10102	0.0195959	-0.0195959	-0.533816	-0.161002	-0.0364044	-0.0277526	-0.0531075	-0.3242	-0.189567	0.177813	-0.0755363	0	0
A_21_P0003168	Non-Codingoding	XLOC_003240	BX537548	tc|Q37NU8_RHOPA (Q37NU8) Binding-protein-dependent transport systems inner membrane component:Substrate-binding region of ABC-type glycine betaine transport system, partial (5%) [THC2651204]	chr3	1.19333	-0.826812	0.627733	0.186669	-1.03328	-0.186669	-0.00650438	-0.341864	-0.0452976	1.24724	-0.115805	0.431796	0.237969	0.235672	1	0
A_21_P0003170	Non-Codingoding	XLOC_003240	THC2724707	linc|BROAD Institute lincRNA (XLOC_003240), lincRNA [TCONS_00006650]	chr3	0.700984	-0.0481136	-0.317019	0.0481136	0.0526702	-0.295502	0.0235221	0.0106943	-0.0881255	0.204305	0.0150368	-0.262726	-0.0825374	-0.0338922	0	0
A_21_P0003190	Non-Codingoding	XLOC_003327	TCONS_00006708	linc|BROAD Institute lincRNA (XLOC_003327), lincRNA [TCONS_00006708]	chr3	3.43166	0.59085	-2.25085	-0.0677993	0.0677993	-1.89811	-0.0210752	3.14649	0.678312	2.74846	2.44493	-1.10314	0.836064	1.45852	5	1
A_21_P0003200	Non-Codingoding	XLOC_003365	TCONS_00006730	linc|BROAD Institute lincRNA (XLOC_003365), lincRNA [TCONS_00006730]	chr3	1.52806	0.158341	-0.158341	0.242561	-0.797318	-0.743691	0.0382691	-0.0493491	-0.282967	0.810388	0.130269	-0.286507	-0.110644	0.0351984	1	0
A_21_P0003208	Non-Codingoding	XLOC_003405	THC2503819	tc|BC010854 amyloid beta A4 precursor protein-binding, family B, member 1, isoform delta E9 {Homo sapiens} (exp=-1; wgp=0; cg=0), partial (22%) [THC2503819]	chr3	-0.0919592	-0.286563	0.037915	0.118309	-0.037915	1.41599	0.19263	-0.0416791	-0.667362	-0.586911	-0.0580914	-1.08215	-0.847094	-0.547214	0	3
A_21_P0003211	Non-Codingoding	XLOC_003406	ENST00000512335	Unknown	chr5	-0.0463336	0.920734	0.0463336	-0.45058	-0.274257	0.571333	0.127872	-0.623141	-0.643381	-3.23532	-0.0228202	-0.173022	-0.293261	-0.831824	0	3
A_21_P0003212	Non-Codingoding	XLOC_003406	AK126102	tc|ALU7_HUMAN (P39194) Alu subfamily SQ sequence contamination warning entry, partial (23%) [THC2523097]	chr3	-0.186149	0.779685	-0.0711362	-0.467484	0.0711362	0.749935	0.145998	-0.874062	-0.018254	-3.52996	0.0223725	-0.514482	-0.673463	-0.931308	0	3
A_21_P0003213	Non-Codingoding	XLOC_003406	THC2523097	tc|ALU7_HUMAN (P39194) Alu subfamily SQ sequence contamination warning entry, partial (23%) [THC2523097]	chr3	-0.20908	1.20899	0.20908	-0.426442	-0.341337	0.962484	0.233949	-0.618828	-0.132652	-3.25242	0.212431	-0.0653334	-0.236006	-0.682135	0	2
A_21_P0003214	Non-Codingoding	XLOC_002563	TCONS_00006777	linc|BROAD Institute lincRNA (XLOC_002563), lincRNA [TCONS_00006777]	chr3	0.99299	0.11653	-0.11653	-0.267031	0.41368	-0.293003	0.141106	-0.0115945	-0.306215	0.0687645	-0.0932729	-0.242491	0.120133	-0.077446	0	0
A_21_P0003216	Non-Codingoding	XLOC_002573	TCONS_00006780	linc|BROAD Institute lincRNA (XLOC_002573), lincRNA [TCONS_00006780]	chr3	0.598847	0.165564	-0.165564	0.460645	-1.75194	-0.50746	-0.199985	-0.886578	-1.44139	0.732863	-1.00471	0.446322	0.673814	-0.246614	2	3
A_21_P0003219	Non-Codingoding	XLOC_002587	TCONS_00006794	linc|BROAD Institute lincRNA (XLOC_002587), lincRNA [TCONS_00006794]	chr3	0.329261	0.0375152	0.296314	-0.0375152	-0.513557	-0.0582471	0.00896176	-0.506904	-0.513162	0.766889	-0.279522	0.143698	0.325964	-0.0105062	1	0
A_21_P0003226	Non-Codingoding	XLOC_002624	TCONS_00006818	linc|BROAD Institute lincRNA (XLOC_002624), lincRNA [TCONS_00006818]	chr3	-0.199572	0.0446961	0.0484493	-0.0352466	-0.634836	0.0352466	-0.123544	-0.62199	-1.22914	0.243335	-0.53982	0.436733	0.377542	-0.222224	0	2
A_21_P0003231	Non-Codingoding	XLOC_002654	TCONS_00006853	linc|BROAD Institute lincRNA (XLOC_002654), lincRNA [TCONS_00006853]	chr3	1.63148	-0.0240889	0.0240889	0.537914	-0.352666	-0.394233	0.237083	-0.520902	-0.560137	0.391357	-0.819875	0.402623	0.435174	-0.11196	0	1
A_21_P0003233	Non-Codingoding	XLOC_002675	TCONS_00006866	linc|BROAD Institute lincRNA (XLOC_002675), lincRNA [TCONS_00006866]	chr3	1.54906	0.0538032	-0.0538032	-0.104453	0.473391	-3.82011	-0.317019	-0.0770142	0.156771	-0.177729	-1.50967	-1.67305	-0.256583	-0.589545	0	2
A_21_P0003241	Non-Codingoding	XLOC_002727	TCONS_00006910	linc|BROAD Institute lincRNA (XLOC_002727), lincRNA [TCONS_00006910]	chr3	1.01432	0.227346	-1.03462	1.77526	-0.232452	-0.227346	0.253752	0.510689	0.00566006	0.657568	0.395499	0.781022	-0.310827	0.339935	2	0
A_21_P0003242	Non-Codingoding	XLOC_002730	TCONS_00006915	linc|BROAD Institute lincRNA (XLOC_002730), lincRNA [TCONS_00006915]	chr3	0.794988	1.12405	-0.633184	0.579261	-0.683819	-0.579261	0.10034	0.422947	1.22496	0.457303	0.842517	0.284228	-0.0652361	0.527787	2	0
A_21_P0003243	Non-Codingoding	XLOC_002730	THC2496390	tc|Q8IZQ1_HUMAN (Q8IZQ1) ALFY, complete [THC2496390]	chr3	-0.276423	1.12534	0.270301	0.536106	-0.270301	-0.998703	0.0643872	1.28466	1.49635	0.462679	1.39688	0.526351	-0.262814	0.817352	3	0
A_21_P0003244	Non-Codingoding	XLOC_002730	D50525	tc|MTCSXX Ceratotherium simum complete mitochondrial DNA sequence, partial (5%) [THC2492281]	chr22	-0.224194	1.30936	0.224194	0.556277	-0.598839	-1.21608	0.00845202	1.58063	2.24741	0.561706	1.80043	0.729357	-0.623151	1.0494	4	1
A_21_P0003245	Non-Codingoding	XLOC_002730	TCONS_00006917	linc|BROAD Institute lincRNA (XLOC_002730), lincRNA [TCONS_00006917]	chr3	-0.486113	1.39956	0.486113	0.729121	-0.54645	-1.08902	0.082202	1.69096	2.37283	0.807774	1.8303	0.786989	-0.455789	1.17218	5	0
A_21_P0003270	Non-Codingoding	XLOC_002958	TCONS_00007058	linc|BROAD Institute lincRNA (XLOC_002958), lincRNA [TCONS_00007058]	chr3	-0.188388	-0.386731	0.428256	0.316054	-0.678293	0.188388	-0.0534523	-0.287588	-0.942886	0.892602	-0.520363	0.714804	0.610826	0.077899	3	1
A_21_P0003276	Non-Codingoding	XLOC_003007	TCONS_00007086	linc|BROAD Institute lincRNA (XLOC_003007), lincRNA [TCONS_00007086]	chr3	-0.0245199	0.0475335	0.291757	0.0245199	-0.688573	-1.26235	-0.268605	-0.858624	-0.631862	-0.556843	-1.25062	-0.0567403	-0.555954	-0.651773	0	3
A_21_P0003278	Non-Codingoding	XLOC_003052	TCONS_00007118	linc|BROAD Institute lincRNA (XLOC_003052), lincRNA [TCONS_00007118]	chr3	1.07156	0.318076	-0.00571537	-0.0879326	0.00571537	-0.189514	0.185365	0.196164	-0.507463	0.295588	0.130687	0.0863681	0.485192	0.114423	0	0
A_21_P0003283	Non-Codingoding	XLOC_003102	TCONS_00007152	linc|BROAD Institute lincRNA (XLOC_003102), lincRNA [TCONS_00007152]	chr3	2.82533	1.23157	-0.21741	0.21741	-0.297142	-0.578369	0.530231	1.28923	0.452231	0.979841	1.20052	1.80741	0.635474	1.06079	5	0
A_21_P0003290	Non-Codingoding	XLOC_003181	TCONS_00007198	linc|BROAD Institute lincRNA (XLOC_003181), lincRNA [TCONS_00007198]	chr3	2.37278	0.347982	-0.781958	-0.884479	0.673118	-0.347981	0.22991	0.297593	-0.995447	-0.290454	0.0465236	-0.862804	0.192737	-0.268642	0	2
A_21_P0003293	Non-Codingoding	XLOC_003211	TCONS_00007229	linc|BROAD Institute lincRNA (XLOC_003211), lincRNA [TCONS_00007229]	chr3	2.29359	0.444919	-0.160838	0.160838	-1.03072	-1.01688	0.115151	-0.0294328	-0.343625	1.12118	-0.0181828	0.377207	-0.000135899	0.184502	1	0
A_21_P0003308	Coding	DCUN1D1	ENST00000466812	tc|AF292100 RP42 protein {Homo sapiens} (exp=-1; wgp=0; cg=0), partial (34%) [THC2670542]	chr3	1.04231	1.00635	-0.254187	-0.0661488	0.0661488	-0.292314	0.250361	0.723357	0.069828	0.583035	0.598036	0.135669	0.312899	0.403804	1	0
A_21_P0003309	Non-Codingoding	XLOC_003354	TCONS_00007321	linc|BROAD Institute lincRNA (XLOC_003354), lincRNA [TCONS_00007321]	chr3	0.465508	-1.48354	0.158781	-0.045872	-1.14139	0.045872	-0.333441	-0.711666	-0.886803	0.432349	-0.823723	0.453797	0.3024	-0.205608	0	3
A_21_P0003311	Non-Codingoding	XLOC_003386	TCONS_00007330	linc|BROAD Institute lincRNA (XLOC_003386), lincRNA [TCONS_00007330]	chr3	0.762364	-0.0649776	0.0752239	0.0551667	-0.673795	-0.0551667	0.0164693	0.134899	-0.953261	0.513212	-0.0850782	0.505545	0.77453	0.148308	1	1
A_21_P0003312	Non-Codingoding	XLOC_003400	TCONS_00007354	linc|BROAD Institute lincRNA (XLOC_003400), lincRNA [TCONS_00007354]	chr3	-0.137597	0.0647142	0.137432	-0.0601757	0.0601757	-0.943384	-0.146473	-0.620921	-0.831541	-1.45588	-0.861877	0.383243	0.244449	-0.523754	0	4
A_21_P0003332	Non-Codingoding	XLOC_003444	ENST00000503186	gb|RST36952 Athersys RAGE Library Homo sapiens cDNA, mRNA sequence [BG217250]	chr4	1.32108	0.454064	-0.0294662	0.00804329	-0.00804329	-0.0630035	0.280445	0.347751	-0.0988803	0.387606	0.290913	0.172116	0.292909	0.232069	0	0
A_21_P0003354	Non-Codingoding	XLOC_003515	ENST00000507579	gb|BX110533 NCI_CGAP_GC6 Homo sapiens cDNA clone IMAGp998D185541, mRNA sequence [BX110533]	chr4	0.925595	0.0975483	-0.0975483	0.778648	-0.353036	-0.654972	0.116039	0.475181	-0.488244	-0.0904553	0.463348	-0.603594	-0.275776	-0.08659	0	1
A_21_P0003364	Non-Codingoding	XLOC_003540	ENST00000508241	linc|BROAD Institute lincRNA (XLOC_003540), lincRNA [TCONS_00007531]	chr4	0.368736	0.00302124	-0.00302124	0.147292	-0.399913	-0.0588212	0.00954891	-0.0296903	-0.425132	0.402185	0.0133667	0.261895	0.258369	0.0801655	0	0
A_21_P0003374	Non-Codingoding	XLOC_003560	ENST00000507344	linc|BROAD Institute lincRNA (XLOC_003560), lincRNA [TCONS_00007546]	chr4	0.913416	0.822562	-0.185303	0.185303	-0.280052	-0.555958	0.149995	0.00341868	0.0482547	0.181857	1.01818	-0.523243	-0.278465	0.0750011	1	0
A_21_P0003403	Non-Codingoding	XLOC_003693	ENST00000503009	gb|BX117354 Soares_NFL_T_GBC_S1 Homo sapiens cDNA clone IMAGp998M104015, mRNA sequence [BX117354]	chr4	1.55375	0.604391	-0.103542	0.00983238	-0.499302	-0.00983238	0.259216	0.843874	0.31706	0.815451	0.932801	0.177316	0.589535	0.612673	3	0
A_21_P0003404	Non-Codingoding	XLOC_003695	ENST00000504882	gb|BX104861 NCI_CGAP_GC6 Homo sapiens cDNA clone IMAGp998M105540, mRNA sequence [BX104861]	chr4	0.599706	0.390941	0.00673413	-0.23754	-0.204062	-0.00673413	0.0915074	0.247022	0.024338	0.842646	0.0580018	-0.0560148	0.128622	0.207436	1	0
A_21_P0003432	Non-Codingoding	XLOC_003776	ENST00000509548	linc|BROAD Institute lincRNA (XLOC_003776), lincRNA [TCONS_00007680]	chr4	1.23009	0.267958	-0.0110464	0.0110464	-0.058012	-0.415814	0.170704	0.196968	0.381883	-0.172926	0.310939	0.00750399	0.200445	0.154135	0	0
A_21_P0003488	Non-Codingoding	XLOC_004032	ENST00000504082	linc|BROAD Institute lincRNA (XLOC_004032), lincRNA [TCONS_00007807]	chr4	1.47855	0.743625	0.0758362	-0.0758362	-0.221266	-0.791921	0.201498	0.709547	0.476897	0.535131	0.689301	-0.319417	-1.05163	0.173305	2	1
A_21_P0003493	Non-Codingoding	XLOC_004050	ENST00000491608	gb|RST41900 Athersys RAGE Library Homo sapiens cDNA, mRNA sequence [BG227980]	chr4	1.81848	0.498345	-0.545796	-0.498345	1.03434	-0.746201	0.260137	0.496759	0.262789	0.165176	0.851803	-0.369965	0.720835	0.354566	2	0
A_21_P0003497	Non-Codingoding	XLOC_004058	ENST00000512219	linc|BROAD Institute lincRNA (XLOC_004058), lincRNA [TCONS_00007818]	chr4	0.354112	-0.0527992	-0.10878	0.187064	-0.141889	0.0527992	0.048418	0.294323	-0.0996728	0.672137	0.0158348	0.454776	0.471689	0.301515	1	0
A_21_P0003526	Non-Codingoding	XLOC_004127	ENST00000504957	gb|CR740783 NCI_CGAP_Kid11 Homo sapiens cDNA clone IMAGp971H1693 ; IMAGE:2297773 5', mRNA sequence [CR740783]	chr4	0.657253	0.768372	-0.589319	-0.12083	0.12083	-0.601895	0.0390685	0.307063	-0.480323	-0.00720525	0.10465	-0.550045	-0.255806	-0.146944	0	0
A_21_P0003533	Non-Codingoding	XLOC_004148	ENST00000514134	linc|BROAD Institute lincRNA (XLOC_004148), lincRNA [TCONS_00007893]	chr4	3.3081	0.994192	-0.166355	0.119216	-0.119216	-0.720474	0.569245	0.821879	0.818203	0.870051	0.965871	0.258088	0.302423	0.672753	4	0
A_21_P0003549	Non-Codingoding	LOC100506229	NR_039975	ref|Homo sapiens uncharacterized LOC100506229 (LOC100506229), transcript variant 1, non-coding RNA [NR_039975]	chr4	2.36257	1.00643	-0.908008	-0.949705	-0.381704	0.381704	0.251881	2.00492	1.93719	2.66266	2.11116	0.65676	1.37201	1.79078	6	0
A_21_P0003558	Non-Codingoding	XLOC_003422	TCONS_00007955	linc|BROAD Institute lincRNA (XLOC_003422), lincRNA [TCONS_00007955]	chr4	1.73411	0.360883	-0.202546	0.202546	-0.822273	-1.07898	0.03229	-0.0997136	-0.522292	0.432849	0.400622	2.83403	-0.145648	0.483308	1	0
A_21_P0003569	Non-Codingoding	XLOC_003449	TCONS_00007979	linc|BROAD Institute lincRNA (XLOC_003449), lincRNA [TCONS_00007979]	chr4	0.413235	0.186868	-0.186868	0.241163	-1.02389	-0.2717	-0.106866	0.418586	-0.495487	0.175069	0.0557878	-0.225056	-0.55864	-0.104957	0	0
A_21_P0003579	Non-Codingoding	XLOC_003463	TCONS_00008000	linc|BROAD Institute lincRNA (XLOC_003463), lincRNA [TCONS_00008000]	chr4	0.958251	0.501371	-0.0666761	0.00956154	-0.0612259	-0.00956154	0.221953	0.481839	-0.141236	0.532288	0.428256	0.180621	0.276362	0.293021	0	0
A_21_P0003588	Coding	STIM2	ENST00000478425	tc|EBNA1_EBV (P03211) Epstein-Barr nuclear antigen 1 (EBV nuclear antigen 1) (EBNA-1), partial (6%) [THC2615676]	chr4	-0.469984	-0.898074	0.37344	0.39968	-0.37344	0.546501	-0.0703129	-1.95778	-1.57751	-1.41567	-1.84172	-0.4375	-0.743686	-1.32898	0	5
A_21_P0003595	Non-Codingoding	XLOC_003501	TCONS_00008036	linc|BROAD Institute lincRNA (XLOC_003501), lincRNA [TCONS_00008036]	chr4	0.0461397	0.238	-0.00558805	-0.125853	0.00558805	-0.379644	-0.0368929	0.384177	0.526572	0.204028	0.305139	0.0446138	0.131893	0.26607	0	0
A_21_P0003596	Non-Codingoding	XLOC_003505	TCONS_00008037	linc|BROAD Institute lincRNA (XLOC_003505), lincRNA [TCONS_00008037]	chr4	3.00478	1.4038	-1.48886	-0.656443	-0.287457	0.287457	0.377215	1.52955	0.491515	1.07029	1.31923	-0.63377	-0.336059	0.573461	3	1
A_21_P0003630	Non-Codingoding	XLOC_003613	THC2706940	linc|BROAD Institute lincRNA (XLOC_003613), lincRNA [TCONS_00008169]	chr4	1.41879	-0.274935	-0.529696	0.0205572	-0.0205572	0.652874	0.211171	0.639332	-0.736168	0.174831	-0.11755	0.0744684	-0.0443037	-0.00156506	1	1
A_21_P0003642	Non-Codingoding	XLOC_003665	TCONS_00008209	linc|BROAD Institute lincRNA (XLOC_003665), lincRNA [TCONS_00008209]	chr4	0.285435	-0.374897	0.0124309	-0.0124309	-0.295294	0.742345	0.0595981	-0.424696	-0.707344	0.50241	0.629261	0.0775735	0.608422	0.114271	2	1
A_21_P0003658	Non-Codingoding	XLOC_003714	TCONS_00008273	linc|BROAD Institute lincRNA (XLOC_003714), lincRNA [TCONS_00008273]	chr4	0.714403	0.519109	-0.683437	0.0619299	-0.0619299	-0.257201	0.0488124	0.223567	-0.328482	0.0707328	0.188842	0.0282109	-0.300087	-0.0195361	0	0
A_21_P0003674	Non-Codingoding	XLOC_003772	TCONS_00008317	linc|BROAD Institute lincRNA (XLOC_003772), lincRNA [TCONS_00008317]	chr4	0.860232	0.239941	0.533255	-0.399054	-0.433099	-0.239941	0.0935555	-0.183498	-0.473561	0.961534	0.0528865	-0.00538635	0.509266	0.14354	1	0
A_21_P0003691	Non-Codingoding	XLOC_003810	TCONS_00008360	linc|BROAD Institute lincRNA (XLOC_003810), lincRNA [TCONS_00008360]	chr4	0.0911145	0.583884	-0.0911145	-0.758522	0.641629	-0.380916	0.0143458	0.611424	-0.535706	-0.48162	-1.3028	0.231615	0.247153	-0.20499	1	1
A_21_P0003710	Non-Codingoding	XLOC_003853	TCONS_00008408	linc|BROAD Institute lincRNA (XLOC_003853), lincRNA [TCONS_00008408]	chr4	-0.678811	0.117592	0.123199	-0.115087	0.115087	-0.272674	-0.118449	-0.512083	-0.484961	-0.565546	-1.10199	0.416632	-0.58948	-0.472905	0	1
A_21_P0003715	Non-Codingoding	XLOC_003865	TCONS_00008414	linc|BROAD Institute lincRNA (XLOC_003865), lincRNA [TCONS_00008414]	chr4	0.479449	0.0305817	-0.0305817	-0.186082	-0.743947	0.0399759	-0.068434	-0.454751	-0.865325	1.07	-0.00848413	0.335229	0.356058	0.0721207	1	1
A_21_P0003716	Non-Codingoding	XLOC_003867	TCONS_00008415	linc|BROAD Institute lincRNA (XLOC_003867), lincRNA [TCONS_00008415]	chr4	2.09682	1.03786	0.0194237	-0.0194237	-0.245256	-0.479126	0.401717	0.157909	0.758702	1.05146	0.357365	0.588342	0.561474	0.579208	2	0
A_21_P0003719	Non-Codingoding	XLOC_003881	TCONS_00008434	linc|BROAD Institute lincRNA (XLOC_003881), lincRNA [TCONS_00008434]	chr4	-0.0239663	0.0239663	-0.0673585	0.0831332	-0.625405	0.131587	-0.0796738	-0.323315	-0.259026	0.0283332	-0.570473	-0.506158	0.1253	-0.25089	0	0
A_21_P0003722	Non-Codingoding	XLOC_003883	TCONS_00008437	linc|BROAD Institute lincRNA (XLOC_003883), lincRNA [TCONS_00008437]	chr4	0.731931	0.00212407	-0.231905	0.459655	-0.0579159	-0.00212407	0.150294	-0.0636675	-0.559609	-0.535012	-0.101599	-0.204656	-0.628037	-0.348763	0	1
A_21_P0003727	Non-Codingoding	XLOC_003904	TCONS_00008446	linc|BROAD Institute lincRNA (XLOC_003904), lincRNA [TCONS_00008446]	chr4	1.06869	-0.0122561	0.0122561	0.0959783	-0.082499	-0.0288601	0.175552	-0.172199	-0.160929	1.27707	0.227754	0.0920305	0.649842	0.318928	2	0
A_21_P0003760	Non-Codingoding	XLOC_004053	TCONS_00008556	linc|BROAD Institute lincRNA (XLOC_004053), lincRNA [TCONS_00008556]	chr4	0.221649	0.761713	-0.221649	-0.285105	0.944739	-1.01063	0.0684532	0.43923	0.902828	-0.496392	0.453283	-0.401062	-0.765724	0.0220271	1	1
A_21_P0003780	Non-Codingoding	XLOC_004108	TCONS_00008603	linc|BROAD Institute lincRNA (XLOC_004108), lincRNA [TCONS_00008603]	chr4	1.66153	0.467946	-0.00047946	-0.522934	-0.465884	0.00047946	0.190109	0.452765	-0.163096	1.03661	-0.00646758	0.419138	0.577463	0.386068	1	0
A_21_P0003793	Non-Codingoding	XLOC_004153	TCONS_00008642	linc|BROAD Institute lincRNA (XLOC_004153), lincRNA [TCONS_00008642]	chr4	0.267826	-0.162803	-0.0510721	0.165141	-0.987469	0.0510721	-0.119551	-0.256197	-0.85668	0.746444	-0.109121	0.34347	0.755877	0.103965	2	1
A_21_P0003797	Non-Codingoding	XLOC_004165	THC2639072	tc|ALU8_HUMAN (P39195) Alu subfamily SX sequence contamination warning entry, partial (9%) [THC2639072]		0.44572	-0.0444734	0.314854	-0.789834	0.0444734	-0.112521	-0.0236303	-0.456101	-0.203069	-0.551607	-1.02213	0.37943	-0.352795	-0.367712	0	1
A_21_P0003816	Non-Codingoding	XLOC_004209	TCONS_00008695	linc|BROAD Institute lincRNA (XLOC_004209), lincRNA [TCONS_00008695]	chr4	1.58762	1.89729	-0.992291	-0.708836	-0.181475	0.181475	0.297297	2.08395	1.82595	2.14821	1.86382	0.277772	0.807488	1.5012	5	0
A_21_P0003828	Non-Codingoding	XLOC_003483	TCONS_00008770	linc|BROAD Institute lincRNA (XLOC_003483), lincRNA [TCONS_00008770]	chr4	0.0718446	-0.900536	0.0263968	-0.0263968	-1.08389	0.142926	-0.294943	-0.853794	-1.62318	-0.933635	-1.04268	0.165595	-1.10839	-0.899347	0	5
A_21_P0003832	Non-Codingoding	XLOC_003539	TCONS_00008792	linc|BROAD Institute lincRNA (XLOC_003539), lincRNA [TCONS_00008792]	chr4	1.62828	0.665287	-0.330791	-0.617971	-1.69321	0.330791	-0.00293643	0.194078	0.503429	1.14383	0.113774	0.0971897	0.72264	0.46249	2	0
A_21_P0003851	Non-Codingoding	XLOC_003680	ENST00000503950	gb|DB020896 TESTI2 Homo sapiens cDNA clone TESTI2001259 5', mRNA sequence [DB020896]	chr4	2.72613	0.916727	-0.174135	0.174135	-0.567525	-0.686957	0.398063	0.938121	0.0287547	1.12768	1.61468	-0.208041	1.154	0.775864	4	0
A_21_P0003858	Non-Codingoding	XLOC_003772	TCONS_00008929	linc|BROAD Institute lincRNA (XLOC_003772), lincRNA [TCONS_00008929]	chr4	0.258216	0.0872786	-0.240256	-0.0295007	-0.200336	0.0295007	-0.0158496	-0.223115	-0.448881	0.00993991	0.0365102	-0.130079	0.298544	-0.0761801	0	0
A_21_P0003871	Non-Codingoding	XLOC_003825	TCONS_00008969	linc|BROAD Institute lincRNA (XLOC_003825), lincRNA [TCONS_00008969]	chr4	0.711274	0.0954452	-0.126071	0.174458	-0.851882	-0.0954452	-0.0153702	-0.407565	-0.804256	-0.633047	-0.230369	0.165553	-0.460696	-0.395063	0	2
A_21_P0003882	Non-Codingoding	XLOC_003849	TCONS_00009003	linc|BROAD Institute lincRNA (XLOC_003849), lincRNA [TCONS_00009003]	chr4	0.756711	0.370903	-0.964453	-0.141253	0.141253	-0.26438	-0.0168698	0.2952	-0.319482	-0.380234	0.27572	-0.198874	-0.0787849	-0.0677424	0	0
A_21_P0003886	Non-Codingoding	XLOC_003863	TCONS_00009017	linc|BROAD Institute lincRNA (XLOC_003863), lincRNA [TCONS_00009017]	chr4	0.886091	0.499035	-0.125454	-0.446812	0.125454	-0.416082	0.0870387	0.452125	-0.307621	0.175055	0.16205	-0.215454	0.164534	0.0717816	0	0
A_21_P0003887	Non-Codingoding	XLOC_003863	TCONS_00009018	linc|BROAD Institute lincRNA (XLOC_003863), lincRNA [TCONS_00009018]	chr4	1.17136	-0.136073	0.0624104	-0.0624104	-0.847053	0.105064	0.0488838	-0.696839	-1.02103	0.578821	-0.490369	0.397463	0.407819	-0.137356	0	2
A_21_P0003889	Non-Codingoding	XLOC_003872	TCONS_00009024	linc|BROAD Institute lincRNA (XLOC_003872), lincRNA [TCONS_00009024]	chr4	1.6546	-0.0689917	-0.00556612	0.00556612	0.560164	-0.436316	0.284909	-0.242937	-0.350104	0.668914	0.284663	0.454848	0.285388	0.183462	1	0
A_21_P0003892	Non-Codingoding	XLOC_003917	ENST00000507759	linc|BROAD Institute lincRNA (XLOC_003917), lincRNA [TCONS_00009035]	chr4	0.527615	-0.191253	0.301578	0.191253	-0.377068	-0.262548	0.0315963	0.188367	-0.245031	1.78654	0.348963	0.294914	0.92353	0.549547	2	0
A_21_P0003911	Non-Codingoding	XLOC_004195	TCONS_00009182	linc|BROAD Institute lincRNA (XLOC_004195), lincRNA [TCONS_00009182]	chr4	-0.253975	-1.01926	0.253975	-0.525168	0.377742	1.07279	-0.0156493	0.368699	0.201385	-0.000800371	-0.0812757	0.685608	-0.0651338	0.184747	1	0
A_21_P0003914	Non-Codingoding	XLOC_004202	TCONS_00008687	linc|BROAD Institute lincRNA (XLOC_004202), lincRNA [TCONS_00008687]	chr4	1.48072	0.229402	-0.844476	-0.00852871	0.00852871	-0.544492	0.0535262	0.486629	0.772453	-0.0854721	0.663485	-0.33438	-0.0323038	0.245068	2	0
A_21_P0003922	Non-Codingoding	XLOC_004286	ENST00000510067	linc|BROAD Institute lincRNA (XLOC_004286), lincRNA [TCONS_00009235]	chr5	0.473324	-0.419776	-0.0818098	0.2026	-0.917128	0.0818098	-0.110163	-0.400527	-1.09704	0.5772	-0.59648	0.617095	0.236871	-0.11048	1	1
A_21_P0003936	Non-Codingoding	XLOC_004844	ENST00000506550	ref|PREDICTED: Homo sapiens hypothetical LOC100506526 (LOC100506526), miscRNA [XR_108602]	chr5	0.783881	0.139772	-0.163656	0.204568	-0.30005	-0.139772	0.0874571	0.0705197	-0.579125	0.578345	0.290189	0.258676	0.437175	0.175963	0	0
A_21_P0003940	Non-Codingoding	XLOC_004864	BC039391	linc|BROAD Institute lincRNA (XLOC_004864), lincRNA [TCONS_00009286]	chr5	-0.0867729	-1.18504	0.14313	0.0867729	-0.747481	0.154052	-0.272556	-1.10647	-1.41716	0.196594	-1.29542	0.350792	0.334531	-0.489522	0	3
A_21_P0003941	Non-Codingoding	LOC100505994	XR_108596	ref|PREDICTED: Homo sapiens hypothetical LOC100505994 (LOC100505994), miscRNA [XR_108596]	chr5	3.4914	1.82486	-1.30983	-2.38983	-1.09853	1.09853	0.269434	0.605992	-1.17193	0.740693	0.731874	0.385731	1.20199	0.415725	4	1
A_21_P0003946	Non-Codingoding	XLOC_004248	ENST00000503386	gb|DB442410 RIKEN full-length enriched human cDNA library, testis Homo sapiens cDNA clone H013004D08 5', mRNA sequence [DB442410]	chr5	-0.0506296	-0.498203	0.144007	0.138517	-0.724012	0.0506296	-0.156615	-0.662193	-0.970563	0.92119	-0.616598	0.302713	0.437447	-0.0980007	1	3
A_21_P0003966	Non-Codingoding	XLOC_004283	TCONS_00009346	linc|BROAD Institute lincRNA (XLOC_004283), lincRNA [TCONS_00009346]	chr5	1.29655	0.358427	-0.435407	-0.393156	0.399606	-0.358427	0.144599	0.133288	-0.189398	0.710458	0.546232	0.0913467	0.28065	0.262096	1	0
A_21_P0003973	Non-Codingoding	XLOC_004308	ENST00000505844	linc|BROAD Institute lincRNA (XLOC_004308), lincRNA [TCONS_00009360]	chr5	1.53672	0.658952	-0.27564	-0.485956	-1.1073	0.27564	0.100401	0.995266	0.818242	1.27595	1.74823	0.622382	0.865013	1.05418	6	0
A_21_P0004008	Non-Codingoding	XLOC_004414	ENST00000515504	gb|DB250491 UTERU2 Homo sapiens cDNA clone UTERU2004081 5', mRNA sequence [DB250491]	chr5	0.539161	0.667103	0.0438898	-0.38332	-0.0438898	-0.525803	0.0495235	1.15054	1.38991	0.750335	-0.0917385	0.310332	0.292039	0.63357	3	0
A_21_P0004047	Non-Codingoding	XLOC_004512	ENST00000506392	linc|BROAD Institute lincRNA (XLOC_004512), lincRNA [TCONS_00009487]	chr5	3.52251	0.196958	-0.233598	-0.182548	0.182548	-1.01719	0.411447	2.92839	1.68308	0.340658	0.144639	-0.326597	-0.0949438	0.779204	2	0
A_21_P0004072	Non-Codingoding	XLOC_004595	ENST00000507391	linc|BROAD Institute lincRNA (XLOC_004595), lincRNA [TCONS_00009536]	chr5	0.705708	0.665876	-0.0409405	0.0409405	-0.43311	-0.657933	0.0467567	0.617932	-0.329322	-0.13508	0.295392	0.249719	-0.419647	0.046499	1	0
A_21_P0004085	Non-Codingoding	XLOC_004679	ENST00000507681	tc|Q8HN55_BRUMA (Q8HN55) NADH dehydrogenase subunit 2, partial (5%) [THC2667709]	chr5	1.58954	0.0711646	0.206082	-0.10118	-0.978103	-0.0711646	0.11939	-0.581355	-0.321054	0.511183	-1.27007	0.240881	-0.212255	-0.272112	0	1
A_21_P0004121	Non-Codingoding	XLOC_004774	ENST00000511579	linc|BROAD Institute lincRNA (XLOC_004774), lincRNA [TCONS_00009634]	chr5	0.694564	0.119085	-0.540637	-0.131641	-0.0686555	0.0686555	0.023562	-0.403647	-1.54084	0.861988	-0.551536	0.0298681	1.16021	-0.0739929	2	1
A_21_P0004128	Non-Codingoding	XLOC_004815	BE265759	gb|601193780F1 NIH_MGC_7 Homo sapiens cDNA clone IMAGE:3537666 5', mRNA sequence [BE265759]	chr5	1.17076	-0.00512481	-0.10534	0.00512481	-0.934701	0.101119	0.03864	0.0488608	-0.971782	0.72528	-0.571526	0.485971	0.787795	0.0840998	2	1
A_21_P0004156	Non-Codingoding	XLOC_004928	ENST00000507491	linc|BROAD Institute lincRNA (XLOC_004928), lincRNA [TCONS_00009729]	chr5	0.0397999	-0.414391	0.0320966	-0.0320966	-0.314864	0.111565	-0.0963151	-0.441873	-1.18021	0.738327	-0.597145	0.44954	0.648778	-0.0637644	2	1
A_21_P0004193	Non-Codingoding	XLOC_005113	ENST00000513771	tc|Q6QPH5_9ADEN (Q6QPH5) Endoprotease, partial (6%) [THC2721607]	chr5	1.06692	-1.0131	0.325689	0.669117	-0.476792	-0.325689	0.0410243	0.0965619	0.298032	0.589325	0.0470853	0.169105	0.320529	0.25344	0	0
A_21_P0004202	Non-Codingoding	XLOC_004256	TCONS_00009841	linc|BROAD Institute lincRNA (XLOC_004256), lincRNA [TCONS_00009841]	chr5	0.273976	0.129347	0.120209	-0.120209	-0.157278	-0.161566	0.0140799	-0.0447743	-0.00304675	0.700189	-0.0590684	-0.0855949	0.117755	0.104243	1	0
A_21_P0004208	Non-Codingoding	XLOC_004258	TCONS_00009846	linc|BROAD Institute lincRNA (XLOC_004258), lincRNA [TCONS_00009846]	chr5	0.736499	0.223327	-0.388892	0.059365	-0.10441	-0.059365	0.0777539	0.717369	0.166224	0.186406	0.733324	0.00691152	0.329443	0.356613	2	0
A_21_P0004241	Non-Codingoding	XLOC_004346	TCONS_00009926	linc|BROAD Institute lincRNA (XLOC_004346), lincRNA [TCONS_00009926]	chr5	0.655503	0.309916	-0.211862	-0.0698195	0.0698195	-0.339591	0.0689945	0.676452	0.163452	0.357833	0.846912	0.213667	0.556421	0.469123	2	0
A_21_P0004255	Non-Codingoding	PART1	NR_028508	ref|Homo sapiens prostate androgen-regulated transcript 1 (non-protein coding) (PART1), transcript variant 2, non-coding RNA [NR_028508]	chr5	0.275969	0.00331163	-0.00331163	0.0360022	-0.0710821	-0.0156937	0.0375325	0.39373	0.144083	0.298621	0.218309	-0.0880003	-0.288221	0.113087	0	0
A_21_P0004260	Non-Codingoding	XLOC_004413	TCONS_00009987	linc|BROAD Institute lincRNA (XLOC_004413), lincRNA [TCONS_00009987]	chr5	0.0736556	-0.402009	0.0929158	-0.0325263	-0.176909	0.0325263	-0.0687244	-0.07639	-0.78079	0.432036	-0.240053	0.0240295	0.243489	-0.0662799	0	1
A_21_P0004261	Non-Codingoding	XLOC_004415	TCONS_00009989	linc|BROAD Institute lincRNA (XLOC_004415), lincRNA [TCONS_00009989]	chr5	1.21982	0.772053	-0.0759723	0.0759723	-0.152646	-0.187198	0.275339	1.09698	0.388342	1.00293	0.788495	0.474727	0.848034	0.766585	4	0
A_21_P0004268	Non-Codingoding	XLOC_004439	TCONS_00010003	linc|BROAD Institute lincRNA (XLOC_004439), lincRNA [TCONS_00010003]	chr5	0.103445	-0.103445	-1.15118	0.386625	0.320237	-1.35751	-0.300304	-0.434933	0.0582738	-0.785934	-0.294781	0.0247898	-0.358264	-0.298475	0	1
[truncated: 19,323 more rows]
