# Supplementary material for: Comparison of monocyte gene expression among patients with neurocysticercosis-associated epilepsy, Idiopathic Epilepsy and idiopathic headaches in India
Source: PLoS Negl Trop Dis. 2017 Jun 16;11(6):e0005664. doi: 10.1371/journal.pntd.0005664 (PMC5489221; doi:10.1371/journal.pntd.0005664)
Supplement: S3 Dataset — Please refer to the readme tab for more details. (XLSX) [file pntd.0005664.s005.xlsx]

## Sheet: readme
ncc_group	MNCC: multiple NCC, SCC: single calcified cyst, SCG: solitary cysticercus granuloma, RNCC: Recovered NCC

## Sheet: data
ncc_group	lesion_type	Edema	CHN2	GBP1	GBP1P1	PLCG2	RAP1A	TAGAP	IL210RB	LRRFIP2	PPP2R2D	TAX1P1	MZB1	PECAM1	SLC8A1	FEZ2	TOR3A
MNCC	mixed	Yes	12.5656	4.91204	1.22796	13.9858	2.52537	58.0057	1.47879	5.69557	4.54535	11.2003	1.15989	33.6938	6.12336	0.74531	15.0953
MNCC	calcified only	No	4.44733	6.67886	8.04181	4.15522	25.1789	30.8108	3.41287	47.784	11.825	17.1682	1.72527	19.58	19.2194	15.4164	28.3307
MNCC	calcified only	No	12.6118	85.0023	2.41957	5.39671	38.0227	57.8842	5.5687	46.8294	53.7054	16.3243	17.2607	10.8509	24.5336	33.0943	23.4044
MNCC	granuloma only	Yes	11.6973	145.7	23.8519	42.3102	365.051	57.8589	4.43555	8.42424	155.344	22.1228	4.20565	62.3166	182.433	94.3433	18.4652
MNCC	granuloma only	Yes	7.84012	14.4953	3.26617	5.58794	52.4625	36.6238	1.9675	49.006	25.763	17.4373	10.5209	6.499	34.9313	48.4131	16.8862
MNCC	calcified only	No	6.8711	9.05893	5.49824	10.2826	42.7359	38.6736	3.83091	27.1357	3.25609	22.0841	5.54509	17.5707	24.204	0.468026	13.8827
MNCC	calcified only	Yes	18.5634	25.1746	8.231	5.76862	100.908	76.9085	5.86216	39.2292	22.4296	47.6018	6.31539	6.16153	38.0638	19.1742	33.8837
MNCC	granuloma only	Yes	6.38097	38.7892	17.7819	15.3197	138.303	58.1371	30.1338	197.916	26.0691	55.8333	40.9223	7.89164	71.9783	14.9855	45.4171
MNCC	calcified only	No	14.5818	89.4799	4.28761	8.05622	50.9969	42.356	4.44178	61.7635	102.416	11.573	16.4422	11.5706	38.5833	18.8417	23.2066
MNCC	calcified only	No	12.6162	121.298	4.11236	10.8392	34.8202	79.0023	10.963	64.634	78.6359	16.1769	31.6897	19.532	74.0192	70.5046	23.5421
MNCC	granuloma only	Yes	13.7419	60.4823	0.63281	5.98293	42.8188	54.4102	5.55819	8.42736	51.5964	17.3949	28.5797	10.8822	32.216	49.2056	15.738
MNCC	mixed	Yes	11.8708	117.395	2.27354	7.29192	33.9048	53.8567	5.46797	21.346	73.2799	8.07659	20.7589	29.3967	17.2898	65.6676	30.1968
MNCC	calcified only	No	13.4872	30.9122	9.93164	4.94108	71.5289	69.0108	2.78025	41.1556	34.7176	19.0932	39.9107	3.71949	43.3889	22.6089	11.9204
MNCC	mixed	Yes	9.69752	31.031	0.951773	5.52713	50.8071	63.3376	5.76068	18.0618	72.2549	11.1062	15.1356	15.8406	37.0315	41.5411	16.1544
MNCC	mixed	Yes	6.22546	64.6619	1.3239	5.76506	25.4944	60.3521	8.11254	61.4444	40.649	8.98963	11.5381	23.3677	39.4243	43.094	32.0734
MNCC	granuloma only	Yes	43.9372	17.7262	10.5709	23.2525	107.372	49.1405	5.06512	45.1485	14.6487	13.0068	8.38135	27.0838	13.0989	19.131	80.5808
MNCC	calcified only	No	8.5849	3.09023	3.18894	3.95073	19.4952	12.4288	1.5695	28.8673	3.11646	4.05581	3.42682	8.75229	4.99263	7.29283	12.3098
MNCC	calcified only	No	16.4185	130.049	3.34458	7.8769	95.6231	54.1784	5.88818	28.8765	73.0586	21.304	37.4877	15.3759	34.5649	67.7114	31.2144
MNCC	granuloma only	Yes	12.4227	34.3504	5.54172	31.4434	38.9957	42.5991	15.3088	182.522	19.4889	65.1883	15.2946	67.0772	24.3808	12.6916	46.1125
MNCC	granuloma only	No	10.309	165.076	33.9669	63.777	247.554	71.9057	8.48099	65.687	238.846	65.6255	28.6745	110.638	150.081	155.574	43.5844
MNCC	granuloma only	Yes	11.9445	27.1349	7.72383	8.5402	72.1732	79.7716	5.60308	73.9806	10.3312	67.7168	35.2107	8.55836	39.9798	5.93988	44.973
MNCC	granuloma only	Yes	16.1522	56.4896	4.40002	11.1255	68.8124	74.3201	7.48166	54.8207	94.5906	7.27891	28.358	27.9704	51.5816	75.0486	31.8829
MNCC	mixed	Yes	18.5332	44.1198	5.14963	4.30151	138.772	80.9945	8.59782	35.1435	43.2056	17.8	31.2068	17.4167	38.3038	76.8357	24.458
MNCC	calcified only	Yes	38.757	76.7118	23.3247	39.9476	249.133	221.936	11.2414	69.2134	113.449	47.4162	53.422	63.1224	148.118	73.8807	21.238
MNCC	granuloma only	Yes	4.57135	95.2683	3.59159	14.7269	80.1452	83.2339	8.43112	44.0409	145.904	23.1324	15.4464	13.7894	36.1175	41.9524	23.8732
MNCC	granuloma only	Yes	10.3825	128.712	5.59443	7.6435	116.325	61.9668	5.84155	82.2011	117.719	17.3844	23.2937	18.1453	39.7556	26.0641	5.867
MNCC	mixed	Yes	6.78864	62.3856	1.85863	4.4218	31.1776	42.5932	3.44633	34.6831	41.606	8.46628	4.06406	12.9189	19.7668	44.7927	20.5601
SCC	calcified only	No	22.416	10.4581	2.7015	11.9148	101.305	87.6307	0.489729	20.4907	16.9615	28.435	16.7812	25.0979	8.72864	6.5438	33.6186
SCC	calcified only	Yes	9.14079	13.9235	1.67959	1.83968	107.32	51.6997	5.37367	16.9539	5.54257	14.5533	8.56711	30.8127	23.2729	9.33633	24.6057
SCC	calcified only	Yes	5.88937	10.717	1.74327	1.02117	69.836	57.0913	0.584115	11.3344	33.4598	26.06	17.9525	14.3504	16.9184	6.2726	19.9352
SCC	calcified only	No	4.72561	5.55614	0.941484	12.508	170.92	39.5248	0.38146	23.327	20.7427	18.8565	12.8882	6.25236	20.6486	4.4083	16.7374
SCC	calcified only	No	7.20111	13.7777	2.1612	10.14	71.8873	32.5485	7.08329	2.79062	10.4547	31.866	5.5307	35.6101	10.4872	3.93379	26.9845
SCC	calcified only	No	7.98796	12.2358	1.81204	5.24566	47.4195	19.1344	7.19796	11.6871	5.78797	38.1288	5.29894	22.0967	11.7468	6.02255	15.3379
SCC	calcified only	No	6.04635	4.61965	1.95489	5.73156	15.6003	23.7917	2.74574	21.0966	9.78946	15.0805	5.18537	14.7338	16.0954	6.43824	10.2205
SCC	calcified only	No	31.8898	11.0837	8.56706	39.1856	143.413	61.4448	14.1321	11.3109	22.03	36.5805	11.0011	33.8791	9.27414	3.96576	28.6618
SCC	calcified only	Yes	12.4674	16.7992	4.90682	49.746	212.776	52.9144	2.0269	71.0677	59.5087	50.9283	17.5582	26.0188	48.7626	8.92261	74.2289
SCC	calcified only	No	14.28	10.3961	2.15627	20.3332	86.385	132.697	3.57688	13.6101	11.8908	21.1865	6.28197	35.9475	20.9285	7.95467	24.628
SCC	calcified only	No	14.2136	5.9702	2.08034	19.5226	273.466	54.7054	0.624999	27.3173	35.3843	20.8577	9.49384	20.991	63.1669	7.263	15.268
SCC	calcified only	No	14.2724	13.3035	4.58671	9.81395	71.6916	36.1577	1.40617	20.6007	6.89902	32.2688	11.0306	9.69833	20.9174	8.26037	14.3211
SCC	calcified only	No	14.2807	10.2649	4.40489	17.7216	35.6171	55.9861	7.23545	2.80989	20.5666	37.1852	5.15932	35.7248	20.7984	7.71109	28.4627
SCC	calcified only	No	24.1777	18.3619	3.66729	12.8795	29.9062	28.8858	5.93274	1.24551	9.26537	26.7751	12.1301	15.8563	16.1045	6.51012	10.4118
SCC	calcified only	No	5.92821	5.47117	1.00982	15.1148	110.735	57.4334	0.525842	15.1845	15.0589	11.8612	6.48153	8.39956	6.66921	4.17943	23.9798
SCC	calcified only	No	40.1037	11.0556	5.21378	41.7961	269.244	84.6866	1.38621	59.5769	59.417	30.5352	23.5462	36.3315	34.7567	9.81072	46.9484
SCC	calcified only	No	25.1791	10.3288	4.30961	31.2135	345.118	65.3103	0.768098	54.7918	38.6501	36.677	22.0459	17.7436	41.8038	6.43468	57.2445
SCC	calcified only	Yes	11.9289	11.0109	5.93827	6.43623	71.7494	27.5403	2.73314	11.4365	8.60532	13.295	18.4351	15.8058	17.6239	2.67423	11.0395
SCC	calcified only	No	13.2348	8.40454	5.44111	63.7751	333.521	68.8103	1.58617	78.7485	46.0126	37.8356	23.1248	51.4259	46.1716	7.47068	48.7887
SCC	calcified only	No	5.58216	4.77842	2.22328	6.15101	12.8874	13.3548	2.91286	13.8913	8.72563	16.8846	4.08452	6.91915	18.1681	10.051	8.62959
SCG	granuloma only	No	13.2555	40.196	25.9685	31.2954	76.5919	61.0866	10.2039	96.5349	86.9349	56.7308	11.7517	71.419	7.62915	27.4332	48.9672
SCG	granuloma only	Yes	14.6522	1.70621	2.03562	9.04551	32.0992	118.231	1.62065	96.8106	22.4749	37.3761	4.49508	18.1623	39.6805	8.3795	28.5957
SCG	granuloma only	Yes	50.9417	21.9101	79.2359	63.0665	68.7002	334.784	6.27958	173.779	77.9362	104.028	21.3635	190.04	121.927	25.1998	126.417
SCG	granuloma only	Yes	13.4453	16.2028	27.2226	45.7889	39.5786	115.784	2.9484	66.7762	47.4534	64.9807	15.0698	53.8748	43.7268	9.51398	16.6114
SCG	granuloma only	Yes	27.2896	41.3997	13.6194	55.258	154.535	58.2248	3.25533	3.01239	11.2601	28.9604	5.96526	18.1661	132.723	14.1188	50.4324
SCG	granuloma only	No	34.8781	25.4111	16.2876	71.3605	195.485	70.5494	6.64516	127.344	57.3646	94.5172	60.9926	43.1362	83.1033	72.1351	64.118
SCG	granuloma only	Yes	20.553	10.4009	24.6203	27.7634	36.298	102.089	1.65423	91.514	31.5052	55.6278	4.49274	67.3068	31.8716	12.7202	46.4144
SCG	granuloma only	Yes	13.6534	6.97289	7.17505	25.2801	17.2174	115.675	3.04323	87.0381	39.08	201.697	14.6689	65.1678	36.9999	13.3197	46.6472
SCG	granuloma only	Yes	13.5796	5.90146	14.7608	16.5489	19.1392	61.8084	1.56225	77.006	32.1311	33.3597	3.18323	64.1253	20.8975	9.36065	25.0177
SCG	granuloma only	Yes	7.67453	3.45514	5.82911	17.644	22.4071	72.408	1.75527	105.105	13.0627	63.3799	3.33949	42.3849	23.0946	7.13484	26.9527
SCG	granuloma only	Yes	7.61133	47.4375	17.7376	33.7289	43.1625	70.0121	14.2156	13.5945	10.9927	69.8874	6.68276	20.3819	22.5576	12.2317	14.1383
SCG	granuloma only	Yes	26.4667	17.8354	29.3197	52.5218	35.7097	67.7936	7.36761	146.882	43.5331	107.975	14.5678	34.5152	38.4362	13.1765	46.9601
SCG	granuloma only	Yes	12.7504	10.6658	11.4517	88.4076	17.9098	160.323	3.56059	92.6025	41.9333	46.2352	5.57284	65.0069	37.1534	13.3183	47.118
SCG	granuloma only	Yes	25.4712	17.1204	36.0321	24.5506	34.5569	108.165	5.86833	160.454	38.9642	65.0928	4.29734	65.5209	40.3808	12.3471	75.6791
SCG	granuloma only	Yes	15.8527	7.9142	12.7915	32.8874	43.231	60.4669	4.34931	108.803	25.2522	40.4693	5.61082	10.973	23.0415	8.32103	29.127
SCG	granuloma only	Yes	30.6207	92.8592	14.0927	38.3483	172.57	123.61	9.13021	118.396	23.3358	78.308	23.8968	41.2453	180.561	63.366	56.558
SCG	granuloma only	Yes	50.8194	78.7569	14.4663	55.9306	36.7054	232.411	5.58607	23.1452	39.4233	17.4126	22.7806	68.4525	151.767	12.3907	93.8661
SCG	granuloma only	Yes	25.4991	10.897	35.8963	45.6079	47.327	146.976	3.22478	118.751	49.7325	111.841	8.27978	67.7042	53.8288	22.0823	46.2744
SCG	granuloma only	Yes	54.139	44.9146	0.847058	33.5079	77.3658	63.2246	20.9342	98.5731	34.4376	159.782	23.6688	144.831	69.9289	24.4591	24.9994
SCG	granuloma only	No	14.441	21.8962	7.07435	31.7993	81.2628	66.0425	6.65849	27.3511	17.3318	38.1431	25.8039	38.4727	2.82946	30.001	58.2731
SCG	granuloma only	Yes	24.7983	88.9882	5.40562	54.796	286.563	100.745	1.47815	180.706	19.2373	32.4154	18.1008	66.0307	145.149	12.0977	45.8037
SCG	granuloma only	Yes	9.07942	5.58931	17.8149	40.677	22.2964	69.0896	1.94183	96.043	13.9257	69.2115	6.41013	43.7726	44.6151	4.31448	14.9786
SCG	granuloma only	Yes	37.355	7.15141	39.6429	75.3441	45.6678	79.3139	253.353	208.187	39.6019	277.503	13.8068	163.72	74.7802	27.4809	30.4383
SCG	granuloma only	Yes	9.54504	13.8736	8.93457	38.1033	26.812	90.4791	2.21407	97.9318	30.4709	50.157	5.46917	80.0315	27.714	10.0621	36.2505
SCG	granuloma only	Yes	22.5415	65.6687	27.6441	32.8159	153.544	37.5044	7.64809	98.1177	12.687	56.9337	23.1624	59.6121	98.0878	27.5935	33.5964
SCG	granuloma only	Yes	50.8476	89.2056	53.6471	14.9549	143.362	100.741	2.55143	92.351	31.8746	115.701	19.3041	67.6961	32.596	13.1496	94.4734
SCG	granuloma only	Yes	15.1718	13.7252	47.7599	62.9063	39.1497	111.224	7.26219	107.771	77.6166	40.3105	14.7999	89.6339	47.0223	29.7354	78.6937
SCG	granuloma only	Yes	23.466	10.3252	25.6891	29.4144	33.48	106.58	4.39205	92.1227	39.1463	60.8001	4.98966	62.3593	34.5438	12.7318	44.8832
SCG	granuloma only	Yes	26.4164	11.4952	29.7309	32.6883	50.1254	115.744	3.01335	92.4471	43.5021	67.6825	5.55743	112.513	42.2376	12.2885	46.9684
RNCC	NA	NA	0.426046	0.36439	0.117089	0.8031	2.33783	5.55324	0.346903	1.69033	0.212025	2.34652	0.383101	1.56698	4.72845	0.434726	1.21273
RNCC	NA	NA	1.29888	1.06353	0.676476	1.06397	6.915	10.9484	0.562671	8.72304	1.78116	3.1194	0.536189	3.24955	1.7795	1.24177	4.53359
RNCC	NA	NA	1.20539	0.656575	0.170786	0.373781	6.84176	1.38127	0.138201	2.62011	0.930516	0.771858	0.681107	0.842639	0.842925	0.614517	5.53544
RNCC	NA	NA	1.76548	2.74219	1.34665	0.899129	4.38452	0.011621	0.324965	2.11099	2.7476	0.119616	0.645933	3.09344	5.60872	0.002423	1.13019
RNCC	NA	NA	0.763658	0.929889	0.310719	1.27521	3.03992	5.04879	0.36242	6.02808	0.845688	2.66399	0.872604	2.00944	6.02313	0.566957	1.09898
RNCC	NA	NA	0.707244	12.2537	0.399423	0.917848	1.47448	0.556607	0.231277	5.02741	0.652782	0.622328	0.309191	1.84356	1.02999	3.48967	1.62061
RNCC	NA	NA	0.06707	1.56835	1.94658	3.95073	9.74759	24.8576	1.5695	20.4122	2.20367	8.11161	1.77663	8.75229	4.99263	1.2892	3.07746
RNCC	NA	NA	1.59813	1.46259	1.63804	2.94471	4.2994	19.6532	1.30094	15.1478	0.426122	7.4488	2.46075	5.67728	16.9567	1.61414	4.87034
RNCC	NA	NA	0.021805	0.931202	0.555821	3.19903	3.0505	0.175589	1.46083	3.9947	1.23183	7.06901	0.897515	3.56183	8.57952	1.22763	3.96501
RNCC	NA	NA	0.027586	2.74219	0.526984	0.899129	4.38452	16.8291	0.324965	4.22198	5.4952	3.8277	1.29187	6.18687	0.175273	1.24082	2.26039
Idiopathic epilepsy	none	NA	0.034476	0.656991	0.044701	0.221593	0.552431	0.023579	0.204369	1.21452	0.633927	0.003768	0.198193	1.04296	0.510207	0.152664	0.348914
Idiopathic epilepsy	none	NA	0.239971	0.172468	0.058016	0.259187	3.59927	0.469502	0.046208	0.919175	0.153299	0.153675	0.044824	0.995276	0.304887	0.847812	0.558783
Idiopathic epilepsy	none	NA	0.063942	0.258527	0.119706	0.149162	0.138961	0.225318	0.13703	0.645086	0.056681	0.134734	0.092773	0.592932	0.295159	0.048955	0.091081
Idiopathic epilepsy	none	NA	0.065536	0.876084	0.057283	0.477021	0.408626	0.032536	0.420971	1.0072	1.4585	0.005071	0.881215	0.513054	1.32924	0.111905	0.395976
Idiopathic epilepsy	none	NA	0.094569	0.488895	0.055461	0.351149	0.264324	0.219671	0.167465	1.27766	0.989829	0.016685	0.992278	1.76207	0.190855	0.089673	0.082714
Idiopathic epilepsy	none	NA	0.151006	0.796714	0.0599	0.703698	3.51667	0.064776	0.253164	1.4822	1.76203	0.006946	0.487304	1.51014	1.52257	0.147312	0.564203
Idiopathic epilepsy	none	NA	0.050146	0.764041	0.04388	0.709843	0.639455	0.032211	0.464481	1.46983	0.835016	0.005664	0.889759	1.02506	1.04801	0.099164	0.280723
Idiopathic epilepsy	none	NA	0.110619	0.544021	0.085236	0.498517	0.741629	0.029423	0.36865	1.15718	0.520963	0.005704	0.581526	1.06463	0.965997	0.55112	0.469076
Idiopathic epilepsy	none	NA	0.115343	0.780375	0.036698	0.349006	0.542809	0.042885	0.17333	0.637609	0.982176	0.007507	0.746843	0.59283	0.620054	0.217092	0.065074
Idiopathic epilepsy	none	NA	0.079032	0.487716	0.147734	0.251985	0.620665	0.163842	0.204451	1.61976	2.2007	0.004554	0.748462	1.682	0.623438	0.627309	0.583141
Idiopathic epilepsy	none	NA	0.074697	0.260223	0.019542	0.249826	1.31217	0.170105	0.293513	1.97783	1.24102	0.015348	0.260061	0.910582	2.31387	0.537849	1.91536
Idiopathic epilepsy	none	NA	0.050175	0.868201	0.055181	0.344425	0.632123	0.036893	0.428423	1.05918	1.39508	0.003615	0.465461	1.15433	1.30621	0.100541	0.479515
Idiopathic epilepsy	none	NA	0.068178	0.467372	0.041025	0.626172	0.58948	0.028251	0.274447	1.40541	1.59508	0.010504	0.531512	1.37975	1.15867	0.208177	0.354549
Idiopathic epilepsy	none	NA	0.237371	0.034882	0.028218	0.024623	1.30743	0.114356	0.023168	0.713815	0.03806	0.128582	0.043609	0.161072	0.149746	0.354467	0.111677
Idiopathic epilepsy	none	NA	0.067618	0.699321	0.110089	0.891813	0.795877	0.040402	0.402064	1.52405	1.21386	0.004262	0.75022	1.45284	1.64206	0.570999	0.390415
Idiopathic epilepsy	none	NA	0.2739	0.515211	0.18799	0.190988	0.866366	0.053647	0.17534	1.04265	0.590373	2.64084	0.31676	1.45258	0.755155	0.299465	0.087091
Idiopathic epilepsy	none	NA	0.070159	0.80087	0.099927	0.542718	0.428466	0.124195	0.285111	1.80554	0.475176	0.003487	0.410924	0.106446	0.540386	0.1602	0.09605
Idiopathic epilepsy	none	NA	0.048652	0.928776	0.056738	0.528894	0.55929	0.028706	0.384633	1.82396	0.873151	0.002763	0.705799	1.22267	1.12125	0.191394	0.318319
Idiopathic epilepsy	none	NA	0.195256	0.873826	0.048802	1.13799	1.82458	0.285377	0.453939	4.52116	1.2473	0.013394	1.00711	1.15876	1.8082	1.26243	0.340056
Idiopathic epilepsy	none	NA	0.101827	0.768891	0.055888	0.475635	1.55025	0.538197	0.381882	1.32189	0.72409	0.264629	0.826801	1.05721	0.607262	0.209519	0.445722
Idiopathic epilepsy	none	NA	0.047161	0.698583	0.106854	0.607617	0.935771	0.213492	0.161013	2.36721	0.613175	0.004983	0.986176	0.551735	1.59753	0.167977	0.214837
Idiopathic epilepsy	none	NA	0.050602	0.772876	0.070599	0.524448	0.556629	0.02995	0.393729	1.5377	1.26801	0.00599	0.711918	1.22376	1.37609	0.222432	0.366923
Idiopathic epilepsy	none	NA	0.060865	0.388425	0.032897	0.15753	0.982737	0.056627	0.311697	1.42564	0.640564	0.002391	0.464694	0.929772	1.16372	0.111826	0.110403
Idiopathic epilepsy	none	NA	0.074108	1.02802	0.075918	0.175246	1.43754	0.082032	0.306638	1.41289	1.26761	0.012135	0.37184	1.10559	0.884431	0.258432	0.190497
Idiopathic epilepsy	none	NA	0.228439	0.405322	0.138466	0.302861	0.393046	0.279987	0.448033	2.11446	0.754805	0.273867	0.771373	0.707525	0.356147	0.301332	0.51909
Idiopathic epilepsy	none	NA	0.063973	0.706423	0.061189	0.504026	0.604306	0.028649	0.367324	1.39182	1.33895	0.011042	0.530404	1.27223	1.16091	0.159832	0.454465
Idiopathic epilepsy	none	NA	0.131592	0.704541	0.044614	0.478632	0.402831	0.029266	0.436237	1.11123	1.45031	0.004804	0.705282	1.38226	1.17654	0.229189	0.192823
Idiopathic epilepsy	none	NA	0.066768	0.641754	0.058981	0.985206	0.392209	0.030969	0.674446	1.60473	1.20105	0.007369	1.27584	1.08024	1.30274	0.283026	0.407326
Idiopathic epilepsy	none	NA	0.056763	0.468859	0.04168	0.442739	0.637657	0.020474	0.450391	1.02223	0.855096	0.0018	0.916341	1.20915	0.85176	0.145725	0.465302
